# Supplementary material for: Worldwide transmission and infection risk of mosquito vectors of West Nile, St. Louis encephalitis, Usutu and Japanese encephalitis viruses: a systematic review
Source: Sci Rep. 2023 Jan 6;13:308. doi: 10.1038/s41598-022-27236-1 (PMC9822987; doi:10.1038/s41598-022-27236-1)
Supplement: Supplementary file 2 — Supplementary Information 2. [file 41598_2022_27236_MOESM2_ESM.xlsx]

## Sheet: data base
row	flavivirus	reference	sampling.year	continent	country	province.state	locality	site	latitude	longitude	bio.zone	season	trap type	diagnostic.test	screening method	protocol	genera	taxonomic.level	mosquito.species.article	mosquito.species.standarized	number.individuals.tested	number.individuals.positive	number.tested.pools	number.positive.pools	virus presence	lineage	strain	MIR	MLE	MIR or MLE	GENBANK	record	info.type
1	West Nile Virus	Almeida et al. 2008	2001-2004	Europe	Portugal	NA	Braga	1	41.5454	-8.42651	Paleartic	July to September	CDC light traps+CO2, indoor resting, human-baited	RT-PCR	PAN-PCRs		Culex	species	Culex pipiens	Culex pipiens	NA	NA	NA	1	1	NA	NA	0.0019	NA	0.0019	NA	1
2	West Nile Virus	Almeida et al. 2008	2001-2004	Europe	Portugal	NA	Aveiro	2	40.6405	-8.65375	Paleartic	July to September	CDC light traps+CO2, indoor resting, human-baited	RT-PCR	PAN-PCRs		Culex	species	Culex pipiens	Culex pipiens	NA	NA	NA	0	0	NA	NA	0	NA	0	NA	1
3	West Nile Virus	Almeida et al. 2008	2001-2004	Europe	Portugal	NA	Leiria	3	39.7495	-8.80768	Paleartic	July to September	CDC light traps+CO2, indoor resting, human-baited	RT-PCR	PAN-PCRs		Culex	species	Culex pipiens	Culex pipiens	NA	NA	NA	0	0	NA	NA	0	NA	0	NA	1
4	West Nile Virus	Almeida et al. 2008	2001-2004	Europe	Portugal	NA	Santarém	4	39.2849	-8.70407	Paleartic	July to September	CDC light traps+CO2, indoor resting, human-baited	RT-PCR	PAN-PCRs		Culex	species	Culex pipiens	Culex pipiens	NA	NA	NA	0	0	NA	NA	0	NA	0	NA	1
5	West Nile Virus	Almeida et al. 2008	2001-2004	Europe	Portugal	NA	Setúbal	5	38.5254	-8.8941	Paleartic	July to September	CDC light traps+CO2, indoor resting, human-baited	RT-PCR	PAN-PCRs		Culex	species	Culex pipiens	Culex pipiens	NA	NA	NA	0	0	NA	NA	0	NA	0	NA	1
6	West Nile Virus	Almeida et al. 2008	2001-2004	Europe	Portugal	NA	Faro	6	37.0194	-7.93044	Paleartic	July to September	CDC light traps+CO2, indoor resting, human-baited	RT-PCR	PAN-PCRs		Culex	species	Culex pipiens	Culex pipiens	2062	NA	NA	4	1	NA	NA	0.0019	NA	0.0019	NA	1	complete
7	West Nile Virus	Almeida et al. 2008	2001-2004	Europe	Portugal	NA	Beja	7	38.0153	-7.86273	Paleartic	July to September	CDC light traps+CO2, indoor resting, human-baited	RT-PCR	PAN-PCRs		Culex	species	Culex pipiens	Culex pipiens	NA	NA	NA	0	0	NA	NA	0	NA	0	NA	1
8	West Nile Virus	Almeida et al. 2008	2001-2004	Europe	Portugal	NA	Portalegre	8	39.2967	-7.42847	Paleartic	July to September	CDC light traps+CO2, indoor resting, human-baited	RT-PCR	PAN-PCRs		Culex	species	Culex pipiens	Culex pipiens	NA	NA	NA	0	0	NA	NA	0	NA	0	NA	1
9	West Nile Virus	Almeida et al. 2008	2001-2004	Europe	Portugal	NA	Viseu	9	40.7276	-7.91571	Paleartic	July to September	CDC light traps+CO2, indoor resting, human-baited	RT-PCR	PAN-PCRs		Culex	species	Culex pipiens	Culex pipiens	NA	NA	NA	0	0	NA	NA	0	NA	0	NA	1
10	West Nile Virus	Almeida et al. 2008	2001-2004	Europe	Portugal	NA	Guarda	10	40.5308	-7.22214	Paleartic	July to September	CDC light traps+CO2, indoor resting, human-baited	RT-PCR	PAN-PCRs		Culex	species	Culex pipiens	Culex pipiens	NA	NA	NA	0	0	NA	NA	0	NA	0	NA	1
11	West Nile Virus	Almeida et al. 2008	2001-2004	Europe	Portugal	NA	Aveiro	2	40.6405	-8.65375	Paleartic	July to September	CDC light traps+CO2, indoor resting, human-baited	RT-PCR	PAN-PCRs		Culex	species	Culex theileri	Culex theileri	NA	NA	NA	0	0	NA	NA	0	NA	0	NA	1
12	West Nile Virus	Almeida et al. 2008	2001-2004	Europe	Portugal	NA	Leiria	3	39.7495	-8.80768	Paleartic	July to September	CDC light traps+CO2, indoor resting, human-baited	RT-PCR	PAN-PCRs		Culex	species	Culex theileri	Culex theileri	NA	NA	NA	0	0	NA	NA	0	NA	0	NA	1
13	West Nile Virus	Almeida et al. 2008	2001-2004	Europe	Portugal	NA	Santarém	4	39.2849	-8.70407	Paleartic	July to September	CDC light traps+CO2, indoor resting, human-baited	RT-PCR	PAN-PCRs		Culex	species	Culex theileri	Culex theileri	NA	NA	NA	0	0	NA	NA	0	NA	0	NA	1
14	West Nile Virus	Almeida et al. 2008	2001-2004	Europe	Portugal	NA	Setúbal	5	38.5254	-8.8941	Paleartic	July to September	CDC light traps+CO2, indoor resting, human-baited	RT-PCR	PAN-PCRs		Culex	species	Culex theileri	Culex theileri	NA	NA	NA	0	0	NA	NA	0	NA	0	NA	1
15	West Nile Virus	Almeida et al. 2008	2001-2004	Europe	Portugal	NA	Faro	6	37.0194	-7.93044	Paleartic	July to September	CDC light traps+CO2, indoor resting, human-baited	RT-PCR	PAN-PCRs		Culex	species	Culex theileri	Culex theileri	NA	NA	NA	0	0	NA	NA	0	NA	0	NA	1
16	West Nile Virus	Almeida et al. 2008	2001-2004	Europe	Portugal	NA	Beja	7	38.0153	-7.86273	Paleartic	July to September	CDC light traps+CO2, indoor resting, human-baited	RT-PCR	PAN-PCRs		Culex	species	Culex theileri	Culex theileri	NA	NA	NA	0	0	NA	NA	0	NA	0	NA	1
17	West Nile Virus	Almeida et al. 2008	2001-2004	Europe	Portugal	NA	Portalegre	8	39.2967	-7.42847	Paleartic	July to September	CDC light traps+CO2, indoor resting, human-baited	RT-PCR	PAN-PCRs		Culex	species	Culex theileri	Culex theileri	NA	NA	NA	0	0	NA	NA	0	NA	0	NA	1
18	West Nile Virus	Almeida et al. 2008	2001-2004	Europe	Portugal	NA	Santarém	4	39.2849	-8.70407	Paleartic	July to September	CDC light traps+CO2, indoor resting, human-baited	RT-PCR	PAN-PCRs		Culex	species	Culex univittatus	Culex univittatus	NA	NA	NA	0	0	NA	NA	0	NA	0	NA	1
19	West Nile Virus	Almeida et al. 2008	2001-2004	Europe	Portugal	NA	Setúbal	5	38.5254	-8.8941	Paleartic	July to September	CDC light traps+CO2, indoor resting, human-baited	RT-PCR	PAN-PCRs		Culex	species	Culex univittatus	Culex univittatus	NA	NA	NA	0	0	NA	NA	0	NA	0	NA	1
20	West Nile Virus	Almeida et al. 2008	2001-2004	Europe	Portugal	NA	Faro	6	37.0194	-7.93044	Paleartic	July to September	CDC light traps+CO2, indoor resting, human-baited	RT-PCR	PAN-PCRs		Culex	species	Culex univittatus	Culex univittatus	45	NA	NA	2	1	NA	NA	0.044	NA	0.044	NA	1	complete
21	West Nile Virus	Almeida et al. 2008	2001-2004	Europe	Portugal	NA	Beja	7	38.0153	-7.86273	Paleartic	July to September	CDC light traps+CO2, indoor resting, human-baited	RT-PCR	PAN-PCRs		Culex	species	Culex univittatus	Culex univittatus	NA	NA	NA	0	0	NA	NA	0	NA	0	NA	1
22	West Nile Virus	Almeida et al. 2008	2001-2004	Europe	Portugal	NA	Portalegre	8	39.2967	-7.42847	Paleartic	July to September	CDC light traps+CO2, indoor resting, human-baited	RT-PCR	PAN-PCRs		Culex	species	Culex univittatus	Culex univittatus	NA	NA	NA	0	0	NA	NA	0	NA	0	NA	1
52	West Nile Virus	Almeida et al. 2008	2001-2004	Europe	Portugal	NA	Braga	1	41.5454	-8.42651	Paleartic	July to September	CDC light traps+CO2, indoor resting, human-baited	RT-PCR	PAN-PCRs		Culex	species	Culex hortensis	Culex hortensis	NA	NA	NA	0	0	NA	NA	0	NA	0	NA	1
53	West Nile Virus	Almeida et al. 2008	2001-2004	Europe	Portugal	NA	Aveiro	2	40.6405	-8.65375	Paleartic	July to September	CDC light traps+CO2, indoor resting, human-baited	RT-PCR	PAN-PCRs		Culex	species	Culex hortensis	Culex hortensis	NA	NA	NA	0	0	NA	NA	0	NA	0	NA	1
54	West Nile Virus	Almeida et al. 2008	2001-2004	Europe	Portugal	NA	Portalegre	8	39.2967	-7.42847	Paleartic	July to September	CDC light traps+CO2, indoor resting, human-baited	RT-PCR	PAN-PCRs		Culex	species	Culex hortensis	Culex hortensis	NA	NA	NA	0	0	NA	NA	0	NA	0	NA	1
55	West Nile Virus	Almeida et al. 2008	2001-2004	Europe	Portugal	NA	Viseu	9	40.7276	-7.91571	Paleartic	July to September	CDC light traps+CO2, indoor resting, human-baited	RT-PCR	PAN-PCRs		Culex	species	Culex hortensis	Culex hortensis	NA	NA	NA	0	0	NA	NA	0	NA	0	NA	1
56	West Nile Virus	Almeida et al. 2008	2001-2004	Europe	Portugal	NA	Guarda	10	40.5308	-7.22214	Paleartic	July to September	CDC light traps+CO2, indoor resting, human-baited	RT-PCR	PAN-PCRs		Culex	species	Culex hortensis	Culex hortensis	NA	NA	NA	0	0	NA	NA	0	NA	0	NA	1
69	West Nile Virus	Anderson et al. 1999	1999	North America	United States	Connecticut	Greenwich, Stamford	NA	41.5004	-73.318	Neartic	October	NA	Isolation & ELISA			Culex	species	Culex pipiens	Culex pipiens	NA	NA	12	1	1	NA	NA	NA	NA	10101010101	AF206518	1
70	West Nile Virus	Anderson et al. 2006	2003	North America	United States	Connecticut	Fairfield County	Stamford	41.0534	-73.5387	Neartic	August to September	CDC miniature light traps	RT-PCR, virus-dilution serum constant-neutralization tests			Culex	species	Culex pipiens	Culex pipiens	NA	NA	NA	10	1	NA	NA	31.3-44.5	NA	10101010101	NA	1
71	West Nile Virus	Anderson et al. 2006	2003	North America	United States	Connecticut	Fairfield County	Stamford	41.0534	-73.5387	Neartic	August to September	CDC miniature light traps	RT-PCR, virus-dilution serum constant-neutralization tests			Culex	species	Culex salinarius	Culex salinarius	NA	NA	NA	1	1	NA	NA	114.6	NA	114.6	NA	1
72	West Nile Virus	Anderson et al. 2006	2004-2005	North America	United States	Connecticut	Fairfield County	Stamford & Stratford	41.0534	-73.5387	Neartic	May to October (2004)	CDC miniature light traps & Mosquito magnet experimental	RT-PCR, virus-dilution serum constant-neutralization tests			Culex	species	Culex pipiens	Culex pipiens	NA	NA	NA	388	1	NA	NA	1.1-7.1	NA	10101010101	NA	1
74	West Nile Virus	Anderson et al. 2006	2004-2005	North America	United States	Connecticut	Fairfield County	Stamford & Stratford	41.0534	-73.5387	Neartic	May to October	CDC miniature light traps & Mosquito magnet experimental	RT-PCR, virus-dilution serum constant-neutralization tests			Culex	species	Culex restuans	Culex restuans	NA	NA	NA	16	1	NA	NA	7.7-49.0	NA	10101010101	NA	1
75	West Nile Virus	Anderson et al. 2006	2004-2005	North America	United States	Connecticut	Fairfield County	Stamford & Stratford	41.0534	-73.5387	Neartic	May to October	CDC miniature light traps & Mosquito magnet experimental	RT-PCR, virus-dilution serum constant-neutralization tests			Culex	species	Culex salinarius	Culex salinarius	NA	NA	NA	4	1	NA	NA	4.6	NA	4.6	NA	1
78	West Nile Virus	Anderson et al. 2006	2004-2005	North America	United States	Connecticut	Fairfield County	Stamford & Stratford	41.0534	-73.5387	Neartic	July to October	CDC miniature light traps & Mosquito magnet experimental	RT-PCR, virus-dilution serum constant-neutralization tests			Culex	species	Culex pipiens	Culex pipiens	NA	NA	NA	NA	1	NA	NA	2.2-83.9	NA	10101010101	NA	1
79	West Nile Virus	Anderson et al. 2006	2004-2005	North America	United States	Connecticut	Fairfield County	Stamford & Stratford	41.0534	-73.5387	Neartic	July to October	CDC miniature light traps & Mosquito magnet experimental	RT-PCR, virus-dilution serum constant-neutralization tests			Culex	species	Culex restuans	Culex restuans	NA	NA	NA	NA	1	NA	NA	8.9-101.1	NA	10101010101	NA	1
80	West Nile Virus	Anderson et al. 2006	2004-2005	North America	United States	Connecticut	Fairfield County	Stamford & Stratford	41.0534	-73.5387	Neartic	July to October	CDC miniature light traps & Mosquito magnet experimental	RT-PCR, virus-dilution serum constant-neutralization tests			Culex	species	Culex salinarius	Culex salinarius	NA	NA	NA	NA	1	NA	NA	NA	NA	10101010101	NA	1
84	West Nile Virus	Anderson et al. 2006	2005	North America	United States	Connecticut	Fairfield County	Stamford	41.0534	-73.5387	Neartic	August to September	CDC miniature light traps & Mosquito magnet experimental	RT-PCR, virus-dilution serum constant-neutralization tests			Culex	species	Culex pipiens	Culex pipiens	NA	NA	NA	6	1	NA	NA	NA	NA	10101010101	NA	1
85	West Nile Virus	Anderson et al. 2006	2005	North America	United States	Connecticut	Fairfield County	Stamford	41.0534	-73.5387	Neartic	August to September	CDC miniature light traps & Mosquito magnet experimental	RT-PCR			Culex	species	Culex pipiens	Culex pipiens	NA	NA	NA	1	1	NA	NA	NA	NA	10101010101	NA	1
86	West Nile Virus	Anderson et al. 2006	2005	North America	United States	Connecticut	Fairfield County	Stamford	41.0534	-73.5387	Neartic	August to September	CDC miniature light traps & Mosquito magnet experimental	RT-PCR			Culex	species	Culex restuans	Culex restuans	NA	NA	NA	1	1	NA	NA	NA	NA	10101010101	NA	1
87	West Nile Virus	Anderson et al. 2006	2005	North America	United States	Connecticut	Fairfield County	Stamford	41.0534	-73.5387	Neartic	May to October	CDC miniature light traps & Mosquito magnet experimental	RT-PCR			Culex	species	Culex salinarius	Culex salinarius	NA	NA	NA	1	1	NA	NA	NA	NA	10101010101	NA	1
92	West Nile Virus	Andreadis et al. 2001	2000	North America	United States	Connecticut	Fairfield, New Haven	Stamford-1, Norwalk-1, Norwalk-2, Stamford-2, Meriden, Milford	41.1725	-73.3483	Neartic	June to October	CDC light+CO2 traps, CDCgravid traps	Isolation, ELISA & RT-PCR	WNV-specific RT-PCR	WNV primers	Culex	species	Culex pipiens	Culex pipiens	4399	NA	473	5	1	NA	NA	1.35	NA	1.35	NA	1	complete
93	West Nile Virus	Andreadis et al. 2001	2000	North America	United States	Connecticut	Jefferson County	Stamford and Norwalk	41.1725	-73.3483	Neartic	June to October	CDC light+CO2 traps, CDCgravid traps	Isolation, ELISA & RT-PCR	WNV-specific RT-PCR	WNV primers	Culex	species	Culex restuans	Culex restuans	4690	NA	468	4	1	NA	NA	1.8	NA	1.8	NA	1	complete
94	West Nile Virus	Andreadis et al. 2001	2000	North America	United States	Connecticut	New Haven	Milford	41.2307	-73.064	Neartic	June to October	CDC light+CO2 traps, CDCgravid traps	Isolation, ELISA & RT-PCR	WNV-specific RT-PCR	WNV primers	Culex	species	Culex salinarius	Culex salinarius	6673	NA	466	2	1	NA	NA	0.5	NA	0.5	NA	1	complete
104	West Nile Virus	Andreadis et al. 2001	2000	North America	United States	Connecticut	NA	NA	41.5004	-73.318	Neartic	June to October	CDC light+CO2 traps, CDCgravid traps	Isolation, ELISA & RT-PCR	WNV-specific RT-PCR		Culex	species	Culex territans	Culex territans	46	NA	36	0	0	NA	NA	NA	NA	10101010101	NA	1
152	West Nile Virus	Andreadis et al. 2004	1999-2003	North America	United States	Connecticut	NA	NA	41.6032	-73.0877	Neartic	June to October	CDC traps, gravid traps	Isolation & RT-PCR	WNV-specific RT-PCR	WNV primers	Culex	species	Culex erraticus	Culex erraticus	1	NA	NA	0	0	NA	NA	0	NA	0	NA	1	complete
153	West Nile Virus	Andreadis et al. 2004	1999-2003	North America	United States	Connecticut	NA	NA	41.6032	-73.0877	Neartic	June to October	CDC traps, gravid traps	Isolation & RT-PCR	WNV-specific RT-PCR		Culex	species	Culex pipiens	Culex pipiens	3096	NA	NA	86	1	NA	NA	NA	NA	10101010101	NA	1
154	West Nile Virus	Andreadis et al. 2004	1999-2003	North America	United States	Connecticut	NA	NA	41.6032	-73.0877	Neartic	June to October	CDC traps, gravid traps	Isolation & RT-PCR	WNV-specific RT-PCR		Culex	species	Culex restuans	Culex restuans	3098	NA	NA	26	1	NA	NA	NA	NA	10101010101	NA	1
155	West Nile Virus	Andreadis et al. 2004	1999-2003	North America	United States	Connecticut	NA	NA	41.6032	-73.0877	Neartic	June to October	CDC traps, gravid traps	Isolation & RT-PCR	WNV-specific RT-PCR		Culex	species	Culex salinarius	Culex salinarius	2843	NA	NA	32	1	NA	NA	NA	NA	10101010101	NA	1
156	West Nile Virus	Andreadis et al. 2004	1999-2003	North America	United States	Connecticut	NA	NA	41.6032	-73.0877	Neartic	June to October	CDC traps, gravid traps	Isolation & RT-PCR	WNV-specific RT-PCR	WNV primers	Culex	species	Culex territans	Culex territans	287	NA	NA	0	0	NA	NA	0	NA	0	NA	1	complete
182	West Nile Virus	Andreadis et al. 2010	2007	North America	United States	New York	New York City	Ft.Totten, Queens	40.7953	-73.6961	Neartic	January	battery-powered backpack aspirator & small handheld battery-powered aspirator	Isolation & RT-PCR	WNV-specific RT-PCR		Culex	species	Culex pipiens	Culex pipiens	1151	NA	26	1	1	NA	NA	NA	NA	10101010101	NA	1
183	West Nile Virus	Andreadis et al. 2010	2007	North America	United States	New York	New York City	Ft.Totten, Queens	40.7953	-73.6961	Neartic	April	battery-powered backpack aspirator & small handheld battery-powered aspirator	Isolation & RT-PCR	WNV-specific RT-PCR	WNV primers	Culex	species	Culex pipiens	Culex pipiens	219	NA	7	0	0	NA	NA	0	NA	0	NA	1	complete
184	West Nile Virus	Andreadis et al. 2010	2007	North America	United States	New York	New York City	Ft.Totten, Queens	40.7953	-73.6961	Neartic	December	battery-powered backpack aspirator & small handheld battery-powered aspirator	Isolation & RT-PCR	WNV-specific RT-PCR	WNV primers	Culex	species	Culex pipiens	Culex pipiens	584	NA	59	0	0	NA	NA	0	NA	0	NA	1	complete
185	West Nile Virus	Andreadis et al. 2010	2008	North America	United States	New York	New York City	Ft.Totten, Queens	40.7953	-73.6961	Neartic	January	battery-powered backpack aspirator & small handheld battery-powered aspirator	Isolation & RT-PCR	WNV-specific RT-PCR	WNV primers	Culex	species	Culex pipiens	Culex pipiens	302	NA	30	0	0	NA	NA	0	NA	0	NA	1	complete
186	West Nile Virus	Andreadis et al. 2010	2008	North America	United States	New York	New York City	Ft.Totten, Queens	40.7953	-73.6961	Neartic	February	battery-powered backpack aspirator & small handheld battery-powered aspirator	Isolation & RT-PCR	WNV-specific RT-PCR	WNV primers	Culex	species	Culex pipiens	Culex pipiens	269	NA	28	0	0	NA	NA	0	NA	0	NA	1	complete
187	West Nile Virus	Andreadis et al. 2010	2008	North America	United States	New York	New York City	Ft.Totten, Queens	40.7953	-73.6961	Neartic	March	battery-powered backpack aspirator & small handheld battery-powered aspirator	Isolation & RT-PCR	WNV-specific RT-PCR	WNV primers	Culex	species	Culex pipiens	Culex pipiens	323	NA	33	0	0	NA	NA	0	NA	0	NA	1	complete
188	West Nile Virus	Andreadis et al. 2010	2008	North America	United States	New York	New York City	Ft.Totten, Queens	40.7953	-73.6961	Neartic	April	battery-powered backpack aspirator & small handheld battery-powered aspirator	Isolation & RT-PCR	WNV-specific RT-PCR	WNV primers	Culex	species	Culex pipiens	Culex pipiens	392	NA	40	0	0	NA	NA	0	NA	0	NA	1	complete
189	West Nile Virus	Andreadis et al. 2010	2008	North America	United States	New York	New York City	Ft.Totten, Queens	40.7953	-73.6961	Neartic	December	battery-powered backpack aspirator & small handheld battery-powered aspirator	Isolation & RT-PCR	WNV-specific RT-PCR	WNV primers	Culex	species	Culex pipiens	Culex pipiens	441	NA	55	0	0	NA	NA	0	NA	0	NA	1	complete
190	West Nile Virus	Andreadis et al. 2010	2009	North America	United States	New York	New York City	Ft.Totten, Queens	40.7953	-73.6961	Neartic	January	battery-powered backpack aspirator & small handheld battery-powered aspirator	Isolation & RT-PCR	WNV-specific RT-PCR	WNV primers	Culex	species	Culex pipiens	Culex pipiens	363	NA	38	0	0	NA	NA	0	NA	0	NA	1	complete
191	West Nile Virus	Andreadis et al. 2010	2009	North America	United States	New York	New York City	Ft.Totten, Queens	40.7953	-73.6961	Neartic	February	battery-powered backpack aspirator & small handheld battery-powered aspirator	Isolation & RT-PCR	WNV-specific RT-PCR	WNV primers	Culex	species	Culex pipiens	Culex pipiens	303	NA	33	0	0	NA	NA	0	NA	0	NA	1	complete
192	West Nile Virus	Andreadis et al. 2010	2009	North America	United States	New York	New York City	Ft.Totten, Queens	40.7953	-73.6961	Neartic	March	battery-powered backpack aspirator & small handheld battery-powered aspirator	Isolation & RT-PCR	WNV-specific RT-PCR	WNV primers	Culex	species	Culex pipiens	Culex pipiens	345	NA	36	0	0	NA	NA	0	NA	0	NA	1	complete
193	West Nile Virus	Andreadis et al. 2010	2009	North America	United States	New York	New York City	Ft.Totten, Queens	40.7953	-73.6961	Neartic	April	battery-powered backpack aspirator & small handheld battery-powered aspirator	Isolation & RT-PCR	WNV-specific RT-PCR	WNV primers	Culex	species	Culex pipiens	Culex pipiens	215	NA	22	0	0	NA	NA	0	NA	0	NA	1	complete
194	West Nile Virus	Assaid et al. 2020	2018	Africa	Morocco	Mohammedia	NA	NA	33.6737	-7.44514	Paleartic	September to October	CDC light traps	Real-time RT-PCR			Culex	species	Culex pipiens	Culex pipiens	670	NA	67	1	1	NA	NA	NA	NA	10101010101	NA	1
195	West Nile Virus	Assaid et al. 2020	2018	Africa	Morocco	Tanger	NA	NA	35.7595	-5.83396	Paleartic	September to October	CDC light traps	Real-time RT-PCR			Culex	species	Culex pipiens	Culex pipiens	190	NA	19	0	0	NA	NA	NA	NA	10101010101	NA	1
196	West Nile Virus	Assaid et al. 2020	2018	Africa	Morocco	Moulay bouselham	NA	NA	34.8826	-6.27477	Paleartic	September to October	CDC light traps	Real-time RT-PCR			Culex	species	Culex pipiens	Culex pipiens	160	NA	16	0	0	NA	NA	NA	NA	10101010101	NA	1
213	West Nile Virus	Bagheri et al. 2015	2012	Asia	Iran	West Azerbaijan	Makoo	Sangar	39.3166	44.4317	Paleartic	May to November	350-mL dipper	RT-PCR	WNV-specific RT-PCR		Culex	species	Culex hortensis	Culex hortensis	1	NA	NA	0	0	NA	NA	0	NA	0	NA	1	complete
214	West Nile Virus	Bagheri et al. 2015	2012	Asia	Iran	West Azerbaijan	Urnia	Naz-Loo	37.6568	44.9834	Paleartic	May to November	hand catches	RT-PCR	WNV-specific RT-PCR		Culex	species	Culex pipiens	Culex pipiens	100	NA	NA	0	0	NA	NA	0	NA	0	NA	1	complete
215	West Nile Virus	Bagheri et al. 2015	2012	Asia	Iran	West Azerbaijan	Urnia	Naz-Loo	37.6568	44.9834	Paleartic	May to November	350-mL dipper	RT-PCR	WNV-specific RT-PCR		Culex	species	Culex pipiens	Culex pipiens	30	NA	NA	0	0	NA	NA	0	NA	0	NA	1	complete
216	West Nile Virus	Bagheri et al. 2015	2012	Asia	Iran	West Azerbaijan	Urnia	Koor-Abad	37.7306	44.6594	Paleartic	May to November	hand catches	RT-PCR	WNV-specific RT-PCR		Culex	species	Culex pipiens	Culex pipiens	13	NA	NA	0	0	NA	NA	0	NA	0	NA	1	complete
217	West Nile Virus	Bagheri et al. 2015	2012	Asia	Iran	West Azerbaijan	Makoo	Sangar	39.3166	44.4317	Paleartic	May to November	hand catches	RT-PCR	WNV-specific RT-PCR		Culex	species	Culex pipiens	Culex pipiens	60	NA	NA	0	0	NA	NA	0	NA	0	NA	1	complete
218	West Nile Virus	Bagheri et al. 2015	2012	Asia	Iran	West Azerbaijan	Makoo	Milan	39.344	44.4362	Paleartic	May to November	hand catches	RT-PCR	WNV-specific RT-PCR		Culex	species	Culex pipiens	Culex pipiens	25	NA	NA	0	0	NA	NA	0	NA	0	NA	1	complete
219	West Nile Virus	Bagheri et al. 2015	2012	Asia	Iran	West Azerbaijan	Poldasht	Ghooch-Ali	39.7569	44.6291	Paleartic	May to November	350-mL dipper	RT-PCR	WNV-specific RT-PCR		Culex	species	Culex pipiens	Culex pipiens	1	NA	NA	0	0	NA	NA	0	NA	0	NA	1	complete
220	West Nile Virus	Bagheri et al. 2015	2012	Asia	Iran	West Azerbaijan	Mahabad	Khoor-Khooreh	36.9873	45.7176	Paleartic	May to November	hand catches	RT-PCR	WNV-specific RT-PCR		Culex	species	Culex pipiens	Culex pipiens	50	NA	NA	0	0	NA	NA	0	NA	0	NA	1	complete
221	West Nile Virus	Bagheri et al. 2015	2012	Asia	Iran	West Azerbaijan	Mahabad	Khoor-Khooreh	36.9873	45.7176	Paleartic	May to November	350-mL dipper	RT-PCR	WNV-specific RT-PCR		Culex	species	Culex pipiens	Culex pipiens	20	NA	NA	0	0	NA	NA	0	NA	0	NA	1	complete
222	West Nile Virus	Bagheri et al. 2015	2012	Asia	Iran	West Azerbaijan	Mahabad	Kani Barazanwetland wetland	37.0266	45.7337	Paleartic	May to November	hand catches	RT-PCR	WNV-specific RT-PCR		Culex	species	Culex pipiens	Culex pipiens	20	NA	NA	0	0	NA	NA	0	NA	0	NA	1	complete
223	West Nile Virus	Bagheri et al. 2015	2012	Asia	Iran	West Azerbaijan	Mahabad	Kani Barazanwetland wetland	37.0266	45.7337	Paleartic	May to November	350-mL dipper	RT-PCR	WNV-specific RT-PCR		Culex	species	Culex pipiens	Culex pipiens	35	NA	NA	0	0	NA	NA	0	NA	0	NA	1	complete
224	West Nile Virus	Bagheri et al. 2015	2012	Asia	Iran	West Azerbaijan	Urnia	Naz-Loo	37.6568	44.9834	Paleartic	May to November	hand catches	RT-PCR	WNV-specific RT-PCR		Culex	species	Culex theileri	Culex theileri	40	NA	NA	0	0	NA	NA	0	NA	0	NA	1	complete
225	West Nile Virus	Bagheri et al. 2015	2012	Asia	Iran	West Azerbaijan	Makoo	Sangar	39.3166	44.4317	Paleartic	May to November	hand catches	RT-PCR	WNV-specific RT-PCR		Culex	species	Culex theileri	Culex theileri	90	NA	NA	0	0	NA	NA	0	NA	0	NA	1	complete
226	West Nile Virus	Bagheri et al. 2015	2012	Asia	Iran	West Azerbaijan	Makoo	Sangar	39.3166	44.4317	Paleartic	May to November	350-mL dipper	RT-PCR	WNV-specific RT-PCR		Culex	species	Culex theileri	Culex theileri	15	NA	NA	0	0	NA	NA	0	NA	0	NA	1	complete
227	West Nile Virus	Bagheri et al. 2015	2012	Asia	Iran	West Azerbaijan	Makoo	Milan	39.344	44.4362	Paleartic	May to November	hand catches	RT-PCR	WNV-specific RT-PCR		Culex	species	Culex theileri	Culex theileri	7	NA	NA	0	0	NA	NA	0	NA	0	NA	1	complete
228	West Nile Virus	Bagheri et al. 2015	2012	Asia	Iran	West Azerbaijan	Bazargan	Yarim-Ghiye	39.4461	44.4345	Paleartic	May to November	hand catches	RT-PCR	WNV-specific RT-PCR		Culex	species	Culex theileri	Culex theileri	120	NA	NA	0	0	NA	NA	0	NA	0	NA	1	complete
229	West Nile Virus	Bagheri et al. 2015	2012	Asia	Iran	West Azerbaijan	Bazargan	Yarim-Ghiye	39.4461	44.4345	Paleartic	May to November	350-mL dipper	RT-PCR	WNV-specific RT-PCR		Culex	species	Culex theileri	Culex theileri	300	NA	NA	0	0	NA	NA	0	NA	0	NA	1	complete
230	West Nile Virus	Bagheri et al. 2015	2012	Asia	Iran	West Azerbaijan	Poldasht	Khol-Kholeh	39.7789	44.6147	Paleartic	May to November	hand catches	RT-PCR	WNV-specific RT-PCR		Culex	species	Culex theileri	Culex theileri	30	NA	NA	0	0	NA	NA	0	NA	0	NA	1	complete
231	West Nile Virus	Bagheri et al. 2015	2012	Asia	Iran	West Azerbaijan	Poldasht	Khol-Kholeh	39.7789	44.6147	Paleartic	May to November	350-mL dipper	RT-PCR	WNV-specific RT-PCR		Culex	species	Culex theileri	Culex theileri	10	NA	NA	0	0	NA	NA	0	NA	0	NA	1	complete
232	West Nile Virus	Bagheri et al. 2015	2012	Asia	Iran	West Azerbaijan	Poldasht	Ghooch-Ali	39.7569	44.6291	Paleartic	May to November	350-mL dipper	RT-PCR	WNV-specific RT-PCR		Culex	species	Culex theileri	Culex theileri	5	NA	NA	0	0	NA	NA	0	NA	0	NA	1	complete
233	West Nile Virus	Bagheri et al. 2015	2012	Asia	Iran	West Azerbaijan	Mahabad	Kani Barazanwetland wetland	37.0266	45.7337	Paleartic	May to November	hand catches	RT-PCR	WNV-specific RT-PCR		Culex	species	Culex theileri	Culex theileri	1	NA	NA	0	0	NA	NA	0	NA	0	NA	1	complete
242	West Nile Virus	Barker et al. 2009	2007	North America	United States	Colorado	South Platte River	OVE - Plains	40.5398	-103.267	Neartic	June to September	CO2-baited CDC miniature light traps	RT-PCR	WNV-specific RT-PCR	WNV primers	Culex	species	Culex tarsalis	Culex tarsalis	1351	NA	NA	NA	1	NA	NA	10.17	NA	10.17	NA	1	complete			Mosquito pools were first tested using universal flavivirus primers targeting a portion of the NS5 gene. Pools testing positive for flavivirus RNA were then tested for WNV using primers developed and recommended by the CDC for use in WNV surveillance
243	West Nile Virus	Barker et al. 2009	2007	North America	United States	Colorado	South Platte River	ATW - Plains	40.5113	-103.299	Neartic	June to September	CO2-baited CDC miniature light traps	RT-PCR	WNV-specific RT-PCR	WNV primers	Culex	species	Culex tarsalis	Culex tarsalis	2678	NA	NA	NA	1	NA	NA	3.13	NA	3.13	NA	1	complete
244	West Nile Virus	Barker et al. 2009	2007	North America	United States	Colorado	South Platte River	MES - Plains	40.4211	-103.421	Neartic	June to September	CO2-baited CDC miniature light traps	RT-PCR	WNV-specific RT-PCR	WNV primers	Culex	species	Culex tarsalis	Culex tarsalis	3034	NA	NA	NA	1	NA	NA	2.05	NA	2.05	NA	1	complete
245	West Nile Virus	Barker et al. 2009	2007	North America	United States	Colorado	South Platte River	COT - Plains	40.3226	-103.592	Neartic	June to September	CO2-baited CDC miniature light traps	RT-PCR	WNV-specific RT-PCR	WNV primers	Culex	species	Culex tarsalis	Culex tarsalis	1533	NA	NA	NA	1	NA	NA	1.96	NA	1.96	NA	1	complete
246	West Nile Virus	Barker et al. 2009	2007	North America	United States	Colorado	South Platte River	JEA - Plains	40.2848	-103.696	Neartic	June to September	CO2-baited CDC miniature light traps	RT-PCR	WNV-specific RT-PCR	WNV primers	Culex	species	Culex tarsalis	Culex tarsalis	3685	NA	NA	NA	1	NA	NA	3.8	NA	3.8	NA	1	complete
247	West Nile Virus	Barker et al. 2009	2007	North America	United States	Colorado	South Platte River	BOY - Plains	40.2735	-103.827	Neartic	June to September	CO2-baited CDC miniature light traps	RT-PCR	WNV-specific RT-PCR	WNV primers	Culex	species	Culex tarsalis	Culex tarsalis	324	NA	NA	NA	0	NA	NA	0	NA	0	NA	1	complete
248	West Nile Virus	Barker et al. 2009	2007	North America	United States	Colorado	South Platte River	WEL - Plains	40.3337	-103.97	Neartic	June to September	CO2-baited CDC miniature light traps	RT-PCR	WNV-specific RT-PCR	WNV primers	Culex	species	Culex tarsalis	Culex tarsalis	4471	NA	NA	NA	1	NA	NA	2.59	NA	2.59	NA	1	complete
249	West Nile Virus	Barker et al. 2009	2007	North America	United States	Colorado	South Platte River	SOO - Plains	40.3222	-104.118	Neartic	June to September	CO2-baited CDC miniature light traps	RT-PCR	WNV-specific RT-PCR	WNV primers	Culex	species	Culex tarsalis	Culex tarsalis	3736	NA	NA	NA	1	NA	NA	3.47	NA	3.47	NA	1	complete
250	West Nile Virus	Barker et al. 2009	2007	North America	United States	Colorado	South Platte River	GRE - Plains	40.4107	-104.563	Neartic	June to September	CO2-baited CDC miniature light traps	RT-PCR	WNV-specific RT-PCR	WNV primers	Culex	species	Culex tarsalis	Culex tarsalis	1890	NA	NA	NA	1	NA	NA	1.06	NA	1.06	NA	1	complete
251	West Nile Virus	Barker et al. 2009	2007	North America	United States	Colorado	South Platte River	MIT - Plains	40.4226	-104.598	Neartic	June to September	CO2-baited CDC miniature light traps	RT-PCR	WNV-specific RT-PCR	WNV primers	Culex	species	Culex tarsalis	Culex tarsalis	4243	NA	NA	NA	1	NA	NA	1.2	NA	1.2	NA	1	complete
252	West Nile Virus	Barker et al. 2009	2007	North America	United States	Colorado	South Platte River	BRO - Plains	40.378	-104.673	Neartic	June to September	CO2-baited CDC miniature light traps	RT-PCR	WNV-specific RT-PCR	WNV primers	Culex	species	Culex tarsalis	Culex tarsalis	2674	NA	NA	NA	1	NA	NA	1.14	NA	1.14	NA	1	complete
253	West Nile Virus	Barker et al. 2009	2007	North America	United States	Colorado	South Platte River	OFF - Plains	40.3414	-104.783	Neartic	June to September	CO2-baited CDC miniature light traps	RT-PCR	WNV-specific RT-PCR	WNV primers	Culex	species	Culex tarsalis	Culex tarsalis	4092	NA	NA	NA	1	NA	NA	2.85	NA	2.85	NA	1	complete
254	West Nile Virus	Barker et al. 2009	2007	North America	United States	Colorado	Big Thompson River	HAR - Plains	40.3635	-104.917	Neartic	June to September	CO2-baited CDC miniature light traps	RT-PCR	WNV-specific RT-PCR	WNV primers	Culex	species	Culex tarsalis	Culex tarsalis	921	NA	NA	NA	1	NA	NA	4.77	NA	4.77	NA	1	complete
255	West Nile Virus	Barker et al. 2009	2007	North America	United States	Colorado	Big Thompson River	SIM - Plains	40.3834	-105.031	Neartic	June to September	CO2-baited CDC miniature light traps	RT-PCR	WNV-specific RT-PCR	WNV primers	Culex	species	Culex tarsalis	Culex tarsalis	358	NA	NA	NA	1	NA	NA	5.39	NA	5.39	NA	1	complete
256	West Nile Virus	Barker et al. 2009	2007	North America	United States	Colorado	Big Thompson River	NAM - Plains	40.4007	-105.123	Neartic	June to September	CO2-baited CDC miniature light traps	RT-PCR	WNV-specific RT-PCR	WNV primers	Culex	species	Culex tarsalis	Culex tarsalis	170	NA	NA	NA	1	NA	NA	5.39	NA	5.39	NA	1	complete
257	West Nile Virus	Barker et al. 2009	2007	North America	United States	Colorado	Big Thompson River	GLA - Plains	40.4109	-105.166	Neartic	June to September	CO2-baited CDC miniature light traps	RT-PCR	WNV-specific RT-PCR	WNV primers	Culex	species	Culex tarsalis	Culex tarsalis	256	NA	NA	NA	0	NA	NA	0	NA	0	NA	1	complete
258	West Nile Virus	Barker et al. 2009	2007	North America	United States	Colorado	Big Thompson River	LIT - Foothills	40.4251	-105.212	Neartic	June to September	CO2-baited CDC miniature light traps	RT-PCR	WNV-specific RT-PCR	WNV primers	Culex	species	Culex tarsalis	Culex tarsalis	50	NA	NA	NA	0	NA	NA	0	NA	0	NA	1	complete
259	West Nile Virus	Barker et al. 2009	2007	North America	United States	Colorado	Big Thompson River	NRW - Montane	40.4152	-105.251	Neartic	June to September	CO2-baited CDC miniature light traps	RT-PCR	WNV-specific RT-PCR	WNV primers	Culex	species	Culex tarsalis	Culex tarsalis	6	NA	NA	NA	0	NA	NA	0	NA	0	NA	1	complete
260	West Nile Virus	Barker et al. 2009	2007	North America	United States	Colorado	Big Thompson River	VSP - Montane	40.42	-105.281	Neartic	June to September	CO2-baited CDC miniature light traps	RT-PCR	WNV-specific RT-PCR	WNV primers	Culex	species	Culex tarsalis	Culex tarsalis	41	NA	NA	NA	0	NA	NA	0	NA	0	NA	1	complete
261	West Nile Virus	Barker et al. 2009	2007	North America	United States	Colorado	Big Thompson River	IDY - Montane	40.4292	-105.317	Neartic	June to September	CO2-baited CDC miniature light traps	RT-PCR	WNV-specific RT-PCR	WNV primers	Culex	species	Culex tarsalis	Culex tarsalis	4	NA	NA	NA	0	NA	NA	0	NA	0	NA	1	complete
262	West Nile Virus	Barker et al. 2009	2007	North America	United States	Colorado	South Platte River	OVE - Plains	40.5398	-103.267	Neartic	June to September	CO2-baited CDC miniature light traps	RT-PCR	WNV-specific RT-PCR	WNV primers	Culex	species	Culex pipiens	Culex pipiens	49	NA	NA	NA	0	NA	NA	0	NA	0	NA	1	complete
263	West Nile Virus	Barker et al. 2009	2007	North America	United States	Colorado	South Platte River	ATW - Plains	40.5113	-103.299	Neartic	June to September	CO2-baited CDC miniature light traps	RT-PCR	WNV-specific RT-PCR	WNV primers	Culex	species	Culex pipiens	Culex pipiens	14	NA	NA	NA	0	NA	NA	0	NA	0	NA	1	complete
264	West Nile Virus	Barker et al. 2009	2007	North America	United States	Colorado	South Platte River	MES - Plains	40.4211	-103.421	Neartic	June to September	CO2-baited CDC miniature light traps	RT-PCR	WNV-specific RT-PCR	WNV primers	Culex	species	Culex pipiens	Culex pipiens	20	NA	NA	NA	0	NA	NA	0	NA	0	NA	1	complete
265	West Nile Virus	Barker et al. 2009	2007	North America	United States	Colorado	South Platte River	COT - Plains	40.3226	-103.592	Neartic	June to September	CO2-baited CDC miniature light traps	RT-PCR	WNV-specific RT-PCR	WNV primers	Culex	species	Culex pipiens	Culex pipiens	107	NA	NA	NA	1	NA	NA	8.86	NA	8.86	NA	1	complete
266	West Nile Virus	Barker et al. 2009	2007	North America	United States	Colorado	South Platte River	JEA - Plains	40.2848	-103.696	Neartic	June to September	CO2-baited CDC miniature light traps	RT-PCR	WNV-specific RT-PCR	WNV primers	Culex	species	Culex pipiens	Culex pipiens	62	NA	NA	NA	1	NA	NA	17.36	NA	17.36	NA	1	complete
267	West Nile Virus	Barker et al. 2009	2007	North America	United States	Colorado	South Platte River	BOY - Plains	40.2735	-103.827	Neartic	June to September	CO2-baited CDC miniature light traps	RT-PCR	WNV-specific RT-PCR	WNV primers	Culex	species	Culex pipiens	Culex pipiens	237	NA	NA	NA	0	NA	NA	0	NA	0	NA	1	complete
268	West Nile Virus	Barker et al. 2009	2007	North America	United States	Colorado	South Platte River	WEL - Plains	40.3337	-103.97	Neartic	June to September	CO2-baited CDC miniature light traps	RT-PCR	WNV-specific RT-PCR	WNV primers	Culex	species	Culex pipiens	Culex pipiens	38	NA	NA	NA	0	NA	NA	0	NA	0	NA	1	complete
269	West Nile Virus	Barker et al. 2009	2007	North America	United States	Colorado	South Platte River	SOO - Plains	40.3222	-104.118	Neartic	June to September	CO2-baited CDC miniature light traps	RT-PCR	WNV-specific RT-PCR	WNV primers	Culex	species	Culex pipiens	Culex pipiens	21	NA	NA	NA	0	NA	NA	0	NA	0	NA	1	complete
270	West Nile Virus	Barker et al. 2009	2007	North America	United States	Colorado	South Platte River	GRE - Plains	40.4107	-104.563	Neartic	June to September	CO2-baited CDC miniature light traps	RT-PCR	WNV-specific RT-PCR	WNV primers	Culex	species	Culex pipiens	Culex pipiens	12	NA	NA	NA	0	NA	NA	0	NA	0	NA	1	complete
271	West Nile Virus	Barker et al. 2009	2007	North America	United States	Colorado	South Platte River	MIT - Plains	40.4226	-104.598	Neartic	June to September	CO2-baited CDC miniature light traps	RT-PCR	WNV-specific RT-PCR	WNV primers	Culex	species	Culex pipiens	Culex pipiens	131	NA	NA	NA	0	NA	NA	0	NA	0	NA	1	complete
272	West Nile Virus	Barker et al. 2009	2007	North America	United States	Colorado	South Platte River	BRO - Plains	40.378	-104.673	Neartic	June to September	CO2-baited CDC miniature light traps	RT-PCR	WNV-specific RT-PCR	WNV primers	Culex	species	Culex pipiens	Culex pipiens	585	NA	NA	NA	1	NA	NA	1.69	NA	1.69	NA	1	complete
273	West Nile Virus	Barker et al. 2009	2007	North America	United States	Colorado	South Platte River	OFF - Plains	40.3414	-104.783	Neartic	June to September	CO2-baited CDC miniature light traps	RT-PCR	WNV-specific RT-PCR	WNV primers	Culex	species	Culex pipiens	Culex pipiens	313	NA	NA	NA	1	NA	NA	3.27	NA	3.27	NA	1	complete
274	West Nile Virus	Barker et al. 2009	2007	North America	United States	Colorado	Big Thompson River	HAR - Plains	40.3635	-104.917	Neartic	June to September	CO2-baited CDC miniature light traps	RT-PCR	WNV-specific RT-PCR	WNV primers	Culex	species	Culex pipiens	Culex pipiens	189	NA	NA	NA	0	NA	NA	0	NA	0	NA	1	complete
275	West Nile Virus	Barker et al. 2009	2007	North America	United States	Colorado	Big Thompson River	SIM - Plains	40.3834	-105.031	Neartic	June to September	CO2-baited CDC miniature light traps	RT-PCR	WNV-specific RT-PCR	WNV primers	Culex	species	Culex pipiens	Culex pipiens	261	NA	NA	NA	0	NA	NA	0	NA	0	NA	1	complete
276	West Nile Virus	Barker et al. 2009	2007	North America	United States	Colorado	Big Thompson River	NAM - Plains	40.4007	-105.123	Neartic	June to September	CO2-baited CDC miniature light traps	RT-PCR	WNV-specific RT-PCR	WNV primers	Culex	species	Culex pipiens	Culex pipiens	18	NA	NA	NA	0	NA	NA	0	NA	0	NA	1	complete
277	West Nile Virus	Barker et al. 2009	2007	North America	United States	Colorado	Big Thompson River	GLA - Plains	40.4109	-105.166	Neartic	June to September	CO2-baited CDC miniature light traps	RT-PCR	WNV-specific RT-PCR	WNV primers	Culex	species	Culex pipiens	Culex pipiens	21	NA	NA	NA	0	NA	NA	0	NA	0	NA	1	complete
278	West Nile Virus	Barker et al. 2009	2007	North America	United States	Colorado	Big Thompson River	LIT - Foothills	40.4251	-105.212	Neartic	June to September	CO2-baited CDC miniature light traps	RT-PCR	WNV-specific RT-PCR	WNV primers	Culex	species	Culex pipiens	Culex pipiens	7	NA	NA	NA	0	NA	NA	0	NA	0	NA	1	complete
279	West Nile Virus	Barrera et al. 2008	2006	North America	United States	Puerto Rico	La Ceiba and Naguabo	NA	18.0535	-66.3659	Neartic	July	CO2-baited CDC miniature light traps	RT-PCR			Culex	species	Culex nigripalpus	Culex nigripalpus	NA	NA	101	51	1	NA	NA	NA	NA	10101010101	NA	1
280	West Nile Virus	Barrera et al. 2008	2006	North America	United States	Puerto Rico	La Ceiba and Naguabo	NA	18.0535	-66.3659	Neartic	July	CO2-baited CDC miniature light traps	RT-PCR			Culex	species	Culex quinquefasciatus	Culex quinquefasciatus	NA	NA	46	4	1	NA	NA	NA	NA	10101010101	NA	1
281	West Nile Virus	Barrera et al. 2008	2006	North America	United States	Puerto Rico	La Ceiba and Naguabo	NA	18.0535	-66.3659	Neartic	July	CO2-baited CDC miniature light traps	Isolation & RT-PCR			Culex	species	Culex bahamensis	Culex bahamensis	NA	NA	8	3	1	NA	NA	NA	NA	10101010101	NA	1
289	West Nile Virus	Barrera et al. 2010	2007	North America	United States	Puerto Rico	La Ceiba and Naguabo	NA	18.0535	-66.3659	Neartic	June to August	CDC miniature light traps + CO2, gravid traps	RT-PCR	WNV-specific RT-PCR	Lanciotti and Kerst 2001	Culex	species	Culex atratus	Culex atratus	2	NA	1	0	0	NA	NA	0	0	0	NA	1	complete
290	West Nile Virus	Barrera et al. 2010	2007	North America	United States	Puerto Rico	La Ceiba and Naguabo	NA	18.0535	-66.3659	Neartic	June to August	CDC miniature light traps + CO2, gravid traps	RT-PCR	WNV-specific RT-PCR	Lanciotti and Kerst 2001	Culex	species	Culex bahamensis	Culex bahamensis	1079	NA	50	6	1	NA	NA	NA	6.02	6.02	NA	1	complete
291	West Nile Virus	Barrera et al. 2010	2007	North America	United States	Puerto Rico	La Ceiba and Naguabo	NA	18.0535	-66.3659	Neartic	June to August	CDC miniature light traps + CO2, gravid traps	RT-PCR	WNV-specific RT-PCR	Lanciotti and Kerst 2001	Culex	species	Culex chidesteri	Culex chidesteri	60	NA	11	0	0	NA	NA	0	0	0	NA	1	complete
292	West Nile Virus	Barrera et al. 2010	2007	North America	United States	Puerto Rico	La Ceiba and Naguabo	NA	18.0535	-66.3659	Neartic	June to August	CDC miniature light traps + CO2, gravid traps	RT-PCR	WNV-specific RT-PCR	Lanciotti and Kerst 2001	Culex	species	Culex erraticus	Culex erraticus	5	NA	1	0	0	NA	NA	0	0	0	NA	1	complete
293	West Nile Virus	Barrera et al. 2010	2007	North America	United States	Puerto Rico	La Ceiba and Naguabo	NA	18.0535	-66.3659	Neartic	June to August	CDC miniature light traps + CO2, gravid traps	RT-PCR	WNV-specific RT-PCR	Lanciotti and Kerst 2001	Culex	species	Culex habilitator	Culex habilitator	72	NA	9	1	1	NA	NA	NA	13.39	13.39	NA	1	complete
294	West Nile Virus	Barrera et al. 2010	2007	North America	United States	Puerto Rico	La Ceiba and Naguabo	NA	18.0535	-66.3659	Neartic	June to August	CDC miniature light traps + CO2, gravid traps	RT-PCR	WNV-specific RT-PCR	Lanciotti and Kerst 2001	Culex	species	Culex iolambdis	Culex iolambdis	11	NA	1	0	0	NA	NA	0	0	0	NA	1	complete
295	West Nile Virus	Barrera et al. 2010	2007	North America	United States	Puerto Rico	La Ceiba and Naguabo	NA	18.0535	-66.3659	Neartic	June to August	CDC miniature light traps + CO2, gravid traps	RT-PCR	WNV-specific RT-PCR	Lanciotti and Kerst 2001	Culex	species	Culex janitor	Culex janitor	1	NA	1	0	0	NA	NA	0	0	0	NA	1	complete
296	West Nile Virus	Barrera et al. 2010	2007	North America	United States	Puerto Rico	La Ceiba and Naguabo	NA	18.0535	-66.3659	Neartic	June to August	CDC miniature light traps + CO2, gravid traps	RT-PCR	WNV-specific RT-PCR	Lanciotti and Kerst 2001	Culex	species	Culex nigripalpus	Culex nigripalpus	1700	NA	66	14	1	NA	NA	NA	9.77	9.77	NA	1	complete
297	West Nile Virus	Barrera et al. 2010	2007	North America	United States	Puerto Rico	La Ceiba and Naguabo	NA	18.0535	-66.3659	Neartic	June to August	CDC miniature light traps + CO2, gravid traps	RT-PCR	WNV-specific RT-PCR	Lanciotti and Kerst 2001	Culex	species	Culex quinquefasciatus	Culex quinquefasciatus	726	NA	37	3	1	NA	NA	NA	4.17	4.17	NA	1	complete
298	West Nile Virus	Barrera et al. 2010	2007	North America	United States	Puerto Rico	La Ceiba and Naguabo	NA	18.0535	-66.3659	Neartic	June to August	CDC miniature light traps + CO2, gravid traps	RT-PCR	WNV-specific RT-PCR	Lanciotti and Kerst 2001	Culex	species	Culex taeniopus	Culex taeniopus	454	NA	29	0	0	NA	NA	0	0	0	NA	1	complete
309	West Nile Virus	Barrera et al. 2010	2007	North America	United States	Puerto Rico	La Ceiba and Naguabo	NA	18.0535	-66.3659	Neartic	June to August	CDC miniature light traps + CO2, gravid traps	RT-PCR	WNV-specific RT-PCR	Lanciotti and Kerst 2001	Culex	species	Culex atratus	Culex atratus	2	NA	1	0	0	NA	NA	0	0	0	NA	1	complete
310	West Nile Virus	Barrera et al. 2010	2007	North America	United States	Puerto Rico	La Ceiba and Naguabo	NA	18.0535	-66.3659	Neartic	June to August	CDC miniature light traps + CO2, gravid traps	RT-PCR	WNV-specific RT-PCR	Lanciotti and Kerst 2001	Culex	species	Culex bahamensis	Culex bahamensis	1052	NA	50	5	1	NA	NA	NA	5.28	5.28	NA	1	complete
311	West Nile Virus	Barrera et al. 2010	2007	North America	United States	Puerto Rico	La Ceiba and Naguabo	NA	18.0535	-66.3659	Neartic	June to August	CDC miniature light traps + CO2, gravid traps	RT-PCR	WNV-specific RT-PCR	Lanciotti and Kerst 2001	Culex	species	Culex chidesteri	Culex chidesteri	60	NA	11	0	0	NA	NA	0	0	0	NA	1	complete
312	West Nile Virus	Barrera et al. 2010	2007	North America	United States	Puerto Rico	La Ceiba and Naguabo	NA	18.0535	-66.3659	Neartic	June to August	CDC miniature light traps + CO2, gravid traps	RT-PCR	WNV-specific RT-PCR	Lanciotti and Kerst 2001	Culex	species	Culex erraticus	Culex erraticus	5	NA	1	0	0	NA	NA	0	0	0	NA	1	complete
313	West Nile Virus	Barrera et al. 2010	2007	North America	United States	Puerto Rico	La Ceiba and Naguabo	NA	18.0535	-66.3659	Neartic	June to August	CDC miniature light traps + CO2, gravid traps	RT-PCR	WNV-specific RT-PCR	Lanciotti and Kerst 2001	Culex	species	Culex habilitator	Culex habilitator	70	NA	9	0	0	NA	NA	0	0	0	NA	1	complete
314	West Nile Virus	Barrera et al. 2010	2007	North America	United States	Puerto Rico	La Ceiba and Naguabo	NA	18.0535	-66.3659	Neartic	June to August	CDC miniature light traps + CO2, gravid traps	RT-PCR	WNV-specific RT-PCR	Lanciotti and Kerst 2001	Culex	species	Culex iolambdis	Culex iolambdis	6	NA	1	0	0	NA	NA	0	0	0	NA	1	complete
315	West Nile Virus	Barrera et al. 2010	2007	North America	United States	Puerto Rico	La Ceiba and Naguabo	NA	18.0535	-66.3659	Neartic	June to August	CDC miniature light traps + CO2, gravid traps	RT-PCR	WNV-specific RT-PCR	Lanciotti and Kerst 2001	Culex	species	Culex janitor	Culex janitor	1	NA	1	0	0	NA	NA	0	0	0	NA	1	complete
316	West Nile Virus	Barrera et al. 2010	2007	North America	United States	Puerto Rico	La Ceiba and Naguabo	NA	18.0535	-66.3659	Neartic	June to August	CDC miniature light traps + CO2, gravid traps	RT-PCR	WNV-specific RT-PCR	Lanciotti and Kerst 2001	Culex	species	Culex nigripalpus	Culex nigripalpus	1655	NA	66	12	1	NA	NA	NA	8.24	8.24	NA	1	complete
317	West Nile Virus	Barrera et al. 2010	2007	North America	United States	Puerto Rico	La Ceiba and Naguabo	NA	18.0535	-66.3659	Neartic	June to August	CDC miniature light traps + CO2, gravid traps	RT-PCR	WNV-specific RT-PCR	Lanciotti and Kerst 2001	Culex	species	Culex quinquefasciatus	Culex quinquefasciatus	635	NA	37	0	0	NA	NA	0	0	0	NA	1	complete
318	West Nile Virus	Barrera et al. 2010	2007	North America	United States	Puerto Rico	La Ceiba and Naguabo	NA	18.0535	-66.3659	Neartic	June to August	CDC miniature light traps + CO2, gravid traps	RT-PCR	WNV-specific RT-PCR	Lanciotti and Kerst 2001	Culex	species	Culex taeniopus	Culex taeniopus	421	NA	29	0	0	NA	NA	0	0	0	NA	1	complete
329	West Nile Virus	Barrera et al. 2010	2007	North America	United States	Puerto Rico	La Ceiba and Naguabo	NA	18.0535	-66.3659	Neartic	June to August	CDC miniature light traps + CO2, gravid traps	RT-PCR	WNV-specific RT-PCR	Lanciotti and Kerst 2001	Culex	species	Culex atratus	Culex atratus	6	NA	1	0	0	NA	NA	0	0	0	NA	1	complete
330	West Nile Virus	Barrera et al. 2010	2007	North America	United States	Puerto Rico	La Ceiba and Naguabo	NA	18.0535	-66.3659	Neartic	June to August	CDC miniature light traps + CO2, gravid traps	RT-PCR	WNV-specific RT-PCR	Lanciotti and Kerst 2001	Culex	species	Culex bahamensis	Culex bahamensis	3920	NA	50	2	1	NA	NA	NA	1.87	1.87	NA	1	complete
331	West Nile Virus	Barrera et al. 2010	2007	North America	United States	Puerto Rico	La Ceiba and Naguabo	NA	18.0535	-66.3659	Neartic	June to August	CDC miniature light traps + CO2, gravid traps	RT-PCR	WNV-specific RT-PCR	Lanciotti and Kerst 2001	Culex	species	Culex chidesteri	Culex chidesteri	239	NA	11	0	0	NA	NA	0	0	0	NA	1	complete
332	West Nile Virus	Barrera et al. 2010	2007	North America	United States	Puerto Rico	La Ceiba and Naguabo	NA	18.0535	-66.3659	Neartic	June to August	CDC miniature light traps + CO2, gravid traps	RT-PCR	WNV-specific RT-PCR	Lanciotti and Kerst 2001	Culex	species	Culex erraticus	Culex erraticus	14	NA	1	0	0	NA	NA	0	0	0	NA	1	complete
333	West Nile Virus	Barrera et al. 2010	2007	North America	United States	Puerto Rico	La Ceiba and Naguabo	NA	18.0535	-66.3659	Neartic	June to August	CDC miniature light traps + CO2, gravid traps	RT-PCR	WNV-specific RT-PCR	Lanciotti and Kerst 2001	Culex	species	Culex habilitator	Culex habilitator	264	NA	9	0	0	NA	NA	0	0	0	NA	1	complete
334	West Nile Virus	Barrera et al. 2010	2007	North America	United States	Puerto Rico	La Ceiba and Naguabo	NA	18.0535	-66.3659	Neartic	June to August	CDC miniature light traps + CO2, gravid traps	RT-PCR	WNV-specific RT-PCR	Lanciotti and Kerst 2001	Culex	species	Culex iolambdis	Culex iolambdis	33	NA	1	0	0	NA	NA	0	0	0	NA	1	complete
335	West Nile Virus	Barrera et al. 2010	2007	North America	United States	Puerto Rico	La Ceiba and Naguabo	NA	18.0535	-66.3659	Neartic	June to August	CDC miniature light traps + CO2, gravid traps	RT-PCR	WNV-specific RT-PCR	Lanciotti and Kerst 2001	Culex	species	Culex janitor	Culex janitor	3	NA	1	0	0	NA	NA	0	0	0	NA	1	complete
336	West Nile Virus	Barrera et al. 2010	2007	North America	United States	Puerto Rico	La Ceiba and Naguabo	NA	18.0535	-66.3659	Neartic	June to August	CDC miniature light traps + CO2, gravid traps	RT-PCR	WNV-specific RT-PCR	Lanciotti and Kerst 2001	Culex	species	Culex nigripalpus	Culex nigripalpus	5800	NA	66	2	1	NA	NA	NA	1.1	1.1	NA	1	complete
337	West Nile Virus	Barrera et al. 2010	2007	North America	United States	Puerto Rico	La Ceiba and Naguabo	NA	18.0535	-66.3659	Neartic	June to August	CDC miniature light traps + CO2, gravid traps	RT-PCR	WNV-specific RT-PCR	Lanciotti and Kerst 2001	Culex	species	Culex quinquefasciatus	Culex quinquefasciatus	2804	NA	37	0	0	NA	NA	0	0	0	NA	1	complete
338	West Nile Virus	Barrera et al. 2010	2007	North America	United States	Puerto Rico	La Ceiba and Naguabo	NA	18.0535	-66.3659	Neartic	June to August	CDC miniature light traps + CO2, gravid traps	RT-PCR	WNV-specific RT-PCR	Lanciotti and Kerst 2001	Culex	species	Culex taeniopus	Culex taeniopus	1397	NA	29	0	0	NA	NA	0	0	0	NA	1	complete
342	West Nile Virus	Bell et al. 2005	2002-2004	North America	United States	North Dakota	Grand Forks	NA	47.9253	-97.0329	Neartic	June to August	Mosquito Magnet & New Jersey light traps	RT-PCR	WNV-specific RT-PCR	Lanciotti et al. 2000	Culex	species	Culex tarsalis	Culex tarsalis	5432	NA	223	31	1	NA	NA	5.71	NA	5.71	NA	1	complete
343	West Nile Virus	Bell et al. 2005	2002-2004	North America	United States	North Dakota	Grand Forks	NA	47.9253	-97.0329	Neartic	June to August	Mosquito Magnet & New Jersey light traps	VecTest	WNV-specific RT-PCR	Lanciotti et al. 2000	Culex	species	Culex tarsalis	Culex tarsalis	5432	NA	223	10	1	NA	NA	1.84	NA	1.84	NA	1	complete
346	West Nile Virus	Benbetka et al. 2018	2015	Africa	Argelia	Timimoun	Adrar	NA	28.0174	-0.26425	Paleartic	September	CDC light-traps	RT-PCR			Culex	species	Culex perexiguus	Culex perexiguus	179	NA	14	1	1	Lineage 1	NA	NA	NA	10101010101	NA	1
347	West Nile Virus	Benbetka et al. 2018	2015	Africa	Argelia	Timimoun	Adrar	NA	28.0174	-0.26425	Paleartic	September	CDC light-traps	RT-PCR			Culex	species	Culex pipiens	Culex pipiens	12	NA	4	0	0	NA	NA	NA	NA	10101010101	NA	1
364	West Nile Virus	Bernard et al. 2001	2000	North America	United States	New York	New York City	NA	40.7144	-74.006	Neartic	May to October	NA	Real-time RT-PCR		Confirmatory tests included a second TaqMan primer-probe set, standard RT-PCR, virus isolation in cell culture, and	Culex	species	Culex pipiens	Culex pipiens	22120	NA	831	78	1	NA	NA	3.53	NA	3.53	NA	1	complete
365	West Nile Virus	Bernard et al. 2001	2000	North America	United States	New York	New York City	NA	40.7144	-74.006	Neartic	May to October	NA	Real-time RT-PCR			Culex	genera	Culex pipiens/restuans	Culex sp.	114517	NA	3208	211	1	NA	NA	1.84	NA	1.84	NA	1
366	West Nile Virus	Bernard et al. 2001	2000	North America	United States	New York	New York City	NA	40.7144	-74.006	Neartic	May to October	NA	Real-time RT-PCR			Culex	species	Culex restuans	Culex restuans	3403	NA	190	0	0	NA	NA	0	NA	0	NA	1	complete
367	West Nile Virus	Bernard et al. 2001	2000	North America	United States	New York	New York City	NA	40.7144	-74.006	Neartic	May to October	NA	Real-time RT-PCR			Culex	species	Culex salinarius	Culex salinarius	19541	NA	483	31	1	NA	NA	1.59	NA	1.59	NA	1	complete
368	West Nile Virus	Bernard et al. 2001	2000	North America	United States	New York	New York City	NA	40.7144	-74.006	Neartic	May to October	NA	Real-time RT-PCR			Culex	species	Culex territans	Culex territans	76	NA	15	0	0	NA	NA	0	NA	0	NA	1	complete
390	West Nile Virus	Bernard et al. 2001	2000	North America	United States	New York	New York City	NA	40.7144	-74.006	Neartic	May to October	NA	Real-time RT-PCR			Culex	species	Culex pipiens	Culex pipiens	8698	NA	288	0	0	NA	NA	0	NA	0	NA	1	complete
391	West Nile Virus	Bernard et al. 2001	2000	North America	United States	New York	New York City	NA	40.7144	-74.006	Neartic	May to October	NA	Real-time RT-PCR			Culex	species	Culex restuans	Culex restuans	794	NA	48	1	1	NA	NA	NA	NA	10101010101	NA	1
392	West Nile Virus	Bernard et al. 2001	2000	North America	United States	New York	New York City	NA	40.7144	-74.006	Neartic	May to October	NA	Real-time RT-PCR			Culex	species	Culex salinarius	Culex salinarius	704	NA	17	0	0	NA	NA	0	NA	0	NA	1	complete
398	West Nile Virus	Blackmore et al. 2003	2001	North America	United States	Florida	Jefferson County	NA	30.4312	-83.8897	Neartic	July	NA	Cell culture			Culex	species	Culex nigripalpus	Culex nigripalpus	187	NA	25	2	1	NA	NA	NA	NA	10101010101	NA	1
399	West Nile Virus	Blackmore et al. 2003	2001	North America	United States	Florida	Jefferson County	NA	30.4312	-83.8897	Neartic	July	NA	Cell culture			Culex	species	Culex quinquefasciatus	Culex quinquefasciatus	1257	NA	43	6	1	NA	NA	NA	NA	10101010101	NA	1
400	West Nile Virus	Blackmore et al. 2003	2001	North America	United States	Florida	Jefferson County	NA	30.4312	-83.8897	Neartic	July	NA	Cell culture			Culex	species	Culex salinarius	Culex salinarius	3857	NA	94	3	1	NA	NA	NA	NA	10101010101	NA	1
401	West Nile Virus	Blackmore et al. 2003	2001	North America	United States	Florida	Jefferson County	NA	30.4312	-83.8897	Neartic	July	NA	Cell culture			Culex	genera	Culex sp.	Culex sp.	1357	NA	51	1	1	NA	NA	NA	NA	10101010101	NA	1
413	West Nile Virus	Blackmore et al. 2003	2001	North America	United States	Florida	Washington	NA	30.5487	-85.6846	Neartic	July	NA	Cell culture			Culex	species	Culex nigripalpus	Culex nigripalpus	37	NA	6	1	1	NA	NA	NA	NA	10101010101	NA	1
419	West Nile Virus	Bolling et al. 2007	2003	North America	United States	Colorado	Larimer and Weld countries	Cache la Poudre riparian corridor	40.6957	-105.594	Neartic	September to October	CO2-baited CDC miniature light traps, CDC gravid traps	RT-PCR	WNV-specific RT-PCR		Culex	species	Culex pipiens	Culex pipiens	345	NA	55	3	1	NA	NA	8.7	NA	8.7	NA	1	complete
420	West Nile Virus	Bolling et al. 2007	2003	North America	United States	Colorado	Larimer and Weld countries	Cache la Poudre riparian corridor	40.6957	-105.594	Neartic	September to October	CO2-baited CDC miniature light traps, CDC gravid traps	RT-PCR			Culex	genera	Culex sp.	Culex sp.	90	NA	37	0	0	NA	NA	0	NA	0	NA	1
421	West Nile Virus	Bolling et al. 2007	2003	North America	United States	Colorado	Larimer and Weld countries	Cache la Poudre riparian corridor	40.6957	-105.594	Neartic	September to October	CO2-baited CDC miniature light traps, CDC gravid traps	RT-PCR	WNV-specific RT-PCR		Culex	species	Culex tarsalis	Culex tarsalis	87	NA	41	3	1	NA	NA	34.48	NA	34.48	NA	1	complete
422	West Nile Virus	Bolling et al. 2007	2003	North America	United States	Colorado	Larimer and Weld countries	Cache la Poudre riparian corridor	40.6957	-105.594	Neartic	September to October	CO2-baited CDC miniature light traps, CDC gravid traps	RT-PCR	WNV-specific RT-PCR		Culex	species	Culex territans	Culex territans	1	NA	1	0	0	NA	NA	0	NA	0	NA	1	complete
434	West Nile Virus	Bolling et al. 2007	2004	North America	United States	Colorado	Larimer and Weld countries	Cache la Poudre riparian corridor	40.6957	-105.594	Neartic	April to November	CO2-baited CDC miniature light traps, CDC gravid traps	RT-PCR	WNV-specific RT-PCR		Culex	species	Culex erythrothorax	Culex erythrothorax	1	NA	1	0	0	NA	NA	0	NA	0	NA	1	complete
435	West Nile Virus	Bolling et al. 2007	2004	North America	United States	Colorado	Larimer and Weld countries	Cache la Poudre riparian corridor	40.6957	-105.594	Neartic	April to November	CO2-baited CDC miniature light traps, CDC gravid traps	RT-PCR	WNV-specific RT-PCR		Culex	species	Culex pipiens	Culex pipiens	731	NA	159	1	1	NA	NA	1.37	NA	1.37	NA	1	complete
436	West Nile Virus	Bolling et al. 2007	2004	North America	United States	Colorado	Larimer and Weld countries	Cache la Poudre riparian corridor	40.6957	-105.594	Neartic	April to November	CO2-baited CDC miniature light traps, CDC gravid traps	RT-PCR			Culex	genera	Culex sp.	Culex sp.	955	NA	287	0	0	NA	NA	0	NA	0	NA	1
437	West Nile Virus	Bolling et al. 2007	2004	North America	United States	Colorado	Larimer and Weld countries	Cache la Poudre riparian corridor	40.6957	-105.594	Neartic	April to November	CO2-baited CDC miniature light traps, CDC gravid traps	RT-PCR	WNV-specific RT-PCR		Culex	species	Culex tarsalis	Culex tarsalis	1030	NA	258	9	1	NA	NA	8.74	NA	8.74	NA	1	complete
438	West Nile Virus	Bolling et al. 2007	2004	North America	United States	Colorado	Larimer and Weld countries	Cache la Poudre riparian corridor	40.6957	-105.594	Neartic	April to November	CO2-baited CDC miniature light traps, CDC gravid traps	RT-PCR	WNV-specific RT-PCR		Culex	species	Culex territans	Culex territans	4	NA	3	0	0	NA	NA	0	NA	0	NA	1	complete
446	West Nile Virus	Bolling et al. 2007	2003-2004	North America	United States	Colorado	Larimer and Weld countries	Cache la Poudre riparian corridor	40.6957	-105.594	Neartic	Nov-Mar	CO2-baited CDC miniature light traps, CDC gravid traps	RT-PCR	WNV-specific RT-PCR		Culex	species	Culex erythrothorax	Culex erythrothorax	2	NA	NA	0	0	NA	NA	0	NA	0	NA	1	complete
447	West Nile Virus	Bolling et al. 2007	2003-2004	North America	United States	Colorado	Larimer and Weld countries	Cache la Poudre riparian corridor	40.6957	-105.594	Neartic	Nov-Mar	CO2-baited CDC miniature light traps, CDC gravid traps	RT-PCR	WNV-specific RT-PCR		Culex	species	Culex pipiens	Culex pipiens	3194	NA	NA	0	0	NA	NA	0	NA	0	NA	1	complete
448	West Nile Virus	Bolling et al. 2007	2003-2004	North America	United States	Colorado	Larimer and Weld countries	Cache la Poudre riparian corridor	40.6957	-105.594	Neartic	Nov-Mar	CO2-baited CDC miniature light traps, CDC gravid traps	RT-PCR	WNV-specific RT-PCR		Culex	species	Culex restuans	Culex restuans	3	NA	NA	0	0	NA	NA	0	NA	0	NA	1	complete
449	West Nile Virus	Bolling et al. 2007	2003-2004	North America	United States	Colorado	Larimer and Weld countries	Cache la Poudre riparian corridor	40.6957	-105.594	Neartic	Nov-Mar	CO2-baited CDC miniature light traps, CDC gravid traps	RT-PCR			Culex	genera	Culex sp.	Culex sp.	10189	NA	NA	0	0	NA	NA	0	NA	0	NA	1
450	West Nile Virus	Bolling et al. 2007	2003-2004	North America	United States	Colorado	Larimer and Weld countries	Cache la Poudre riparian corridor	40.6957	-105.594	Neartic	Nov-Mar	CO2-baited CDC miniature light traps, CDC gravid traps	RT-PCR	WNV-specific RT-PCR		Culex	species	Culex tarsalis	Culex tarsalis	30	NA	NA	0	0	NA	NA	0	NA	0	NA	1	complete
451	West Nile Virus	Bolling et al. 2007	2003-2004	North America	United States	Colorado	Larimer and Weld countries	Cache la Poudre riparian corridor	40.6957	-105.594	Neartic	Nov-Mar	CO2-baited CDC miniature light traps, CDC gravid traps	RT-PCR	WNV-specific RT-PCR		Culex	species	Culex territans	Culex territans	3	NA	NA	0	0	NA	NA	0	NA	0	NA	1	complete
453	West Nile Virus	Bolling et al. 2007	2004-2005	North America	United States	Colorado	Larimer and Weld countries	Cache la Poudre riparian corridor	40.6957	-105.594	Neartic	Nov-Mar	CO2-baited CDC miniature light traps, CDC gravid traps	RT-PCR	WNV-specific RT-PCR		Culex	species	Culex pipiens	Culex pipiens	4823	NA	NA	0	0	NA	NA	0	NA	0	NA	1	complete
454	West Nile Virus	Bolling et al. 2007	2004-2005	North America	United States	Colorado	Larimer and Weld countries	Cache la Poudre riparian corridor	40.6957	-105.594	Neartic	Nov-Mar	CO2-baited CDC miniature light traps, CDC gravid traps	RT-PCR			Culex	genera	Culex sp.	Culex sp.	185	NA	NA	0	0	NA	NA	0	NA	0	NA	1
455	West Nile Virus	Bolling et al. 2007	2004-2005	North America	United States	Colorado	Larimer and Weld countries	Cache la Poudre riparian corridor	40.6957	-105.594	Neartic	Nov-Mar	CO2-baited CDC miniature light traps, CDC gravid traps	RT-PCR	WNV-specific RT-PCR		Culex	species	Culex tarsalis	Culex tarsalis	6	NA	NA	0	0	NA	NA	0	NA	0	NA	1	complete
456	West Nile Virus	Bolling et al. 2007	2004-2005	North America	United States	Colorado	Larimer and Weld countries	Cache la Poudre riparian corridor	40.6957	-105.594	Neartic	Nov-Mar	CO2-baited CDC miniature light traps, CDC gravid traps	RT-PCR	WNV-specific RT-PCR		Culex	species	Culex territans	Culex territans	3	NA	NA	0	0	NA	NA	0	NA	0	NA	1	complete
459	West Nile Virus	Bolling et al. 2011	2006	North America	United States	Colorado	Larimer County	Cache la Poudre riparian corridor	40.6957	-105.594	Neartic	April	CO2-baited CDC miniature light traps	RT-PCR	universal primers/ WNV-specific RT-PCR /sequencing		Culex	species	Culex tarsalis	Culex tarsalis	17	NA	7	0	0	NA	NA	NA	0	0	NA	1	complete
460	West Nile Virus	Bolling et al. 2011	2006	North America	United States	Colorado	Larimer County	Cache la Poudre riparian corridor	40.6957	-105.594	Neartic	May	CO2-baited CDC miniature light traps	RT-PCR	universal primers/ WNV-specific RT-PCR /sequencing		Culex	species	Culex tarsalis	Culex tarsalis	4	NA	3	0	0	NA	NA	NA	0	0	NA	1	complete
461	West Nile Virus	Bolling et al. 2011	2006	North America	United States	Colorado	Larimer County	Cache la Poudre riparian corridor	40.6957	-105.594	Neartic	June	CO2-baited CDC miniature light traps	RT-PCR	universal primers/ WNV-specific RT-PCR /sequencing		Culex	species	Culex tarsalis	Culex tarsalis	45	NA	12	0	0	NA	NA	NA	0	0	NA	1	complete
462	West Nile Virus	Bolling et al. 2011	2006	North America	United States	Colorado	Larimer County	Cache la Poudre riparian corridor	40.6957	-105.594	Neartic	July	CO2-baited CDC miniature light traps	RT-PCR	universal primers/ WNV-specific RT-PCR /sequencing		Culex	species	Culex tarsalis	Culex tarsalis	889	NA	40	NA	1	NA	NA	NA	7.71	7.71	NA	1	complete
463	West Nile Virus	Bolling et al. 2011	2006	North America	United States	Colorado	Larimer County	Cache la Poudre riparian corridor	40.6957	-105.594	Neartic	August	CO2-baited CDC miniature light traps	RT-PCR	universal primers/ WNV-specific RT-PCR /sequencing		Culex	species	Culex tarsalis	Culex tarsalis	189	NA	52	0	0	NA	NA	NA	0	0	NA	1	complete
464	West Nile Virus	Bolling et al. 2011	2006	North America	United States	Colorado	Larimer County	Cache la Poudre riparian corridor	40.6957	-105.594	Neartic	September	CO2-baited CDC miniature light traps	RT-PCR	universal primers/ WNV-specific RT-PCR /sequencing		Culex	species	Culex tarsalis	Culex tarsalis	77	NA	21	0	0	NA	NA	NA	0	0	NA	1	complete
465	West Nile Virus	Bolling et al. 2011	2007	North America	United States	Colorado	Larimer County	Cache la Poudre riparian corridor	40.6957	-105.594	Neartic	June	CO2-baited CDC miniature light traps	RT-PCR	universal primers/ WNV-specific RT-PCR /sequencing		Culex	species	Culex tarsalis	Culex tarsalis	7909	NA	546	NA	1	NA	NA	NA	0.51	0.51	NA	1	complete
466	West Nile Virus	Bolling et al. 2011	2007	North America	United States	Colorado	Larimer County	Cache la Poudre riparian corridor	40.6957	-105.594	Neartic	July	CO2-baited CDC miniature light traps	RT-PCR	universal primers/ WNV-specific RT-PCR /sequencing		Culex	species	Culex tarsalis	Culex tarsalis	23420	NA	1308	NA	1	NA	NA	NA	1.96	1.96	NA	1	complete
467	West Nile Virus	Bolling et al. 2011	2007	North America	United States	Colorado	Larimer County	Cache la Poudre riparian corridor	40.6957	-105.594	Neartic	August	CO2-baited CDC miniature light traps	RT-PCR	universal primers/ WNV-specific RT-PCR /sequencing		Culex	species	Culex tarsalis	Culex tarsalis	8662	NA	1233	NA	1	NA	NA	NA	6.58	6.58	NA	1	complete
468	West Nile Virus	Bolling et al. 2011	2007	North America	United States	Colorado	Larimer County	Cache la Poudre riparian corridor	40.6957	-105.594	Neartic	September	CO2-baited CDC miniature light traps	RT-PCR	universal primers/ WNV-specific RT-PCR /sequencing		Culex	species	Culex tarsalis	Culex tarsalis	444	NA	225	NA	1	NA	NA	NA	6.8	6.8	NA	1	complete
469	West Nile Virus	Bolling et al. 2011	2006	North America	United States	Colorado	Larimer County	Cache la Poudre riparian corridor	40.6957	-105.594	Neartic	April	CO2-baited CDC miniature light traps	RT-PCR	universal primers/ WNV-specific RT-PCR /sequencing		Culex	species	Culex pipiens	Culex pipiens	1	0	1	0	0	NA	NA	NA	0	0	NA	1	complete
470	West Nile Virus	Bolling et al. 2011	2006	North America	United States	Colorado	Larimer County	Cache la Poudre riparian corridor	40.6957	-105.594	Neartic	June	CO2-baited CDC miniature light traps	RT-PCR	universal primers/ WNV-specific RT-PCR /sequencing		Culex	species	Culex pipiens	Culex pipiens	9	0	3	0	0	NA	NA	NA	0	0	NA	1	complete
471	West Nile Virus	Bolling et al. 2011	2006	North America	United States	Colorado	Larimer County	Cache la Poudre riparian corridor	40.6957	-105.594	Neartic	July	CO2-baited CDC miniature light traps	RT-PCR	universal primers/ WNV-specific RT-PCR /sequencing		Culex	species	Culex pipiens	Culex pipiens	56	0	12	0	0	NA	NA	NA	0	0	NA	1	complete
472	West Nile Virus	Bolling et al. 2011	2006	North America	United States	Colorado	Larimer County	Cache la Poudre riparian corridor	40.6957	-105.594	Neartic	August	CO2-baited CDC miniature light traps	RT-PCR	universal primers/ WNV-specific RT-PCR /sequencing		Culex	species	Culex pipiens	Culex pipiens	43	0	20	0	0	NA	NA	NA	0	0	NA	1	complete
473	West Nile Virus	Bolling et al. 2011	2006	North America	United States	Colorado	Larimer County	Cache la Poudre riparian corridor	40.6957	-105.594	Neartic	September	CO2-baited CDC miniature light traps	RT-PCR	universal primers/ WNV-specific RT-PCR /sequencing		Culex	species	Culex pipiens	Culex pipiens	18	0	8	0	0	NA	NA	NA	0	0	NA	1	complete
474	West Nile Virus	Bolling et al. 2011	2006	North America	United States	Colorado	Larimer County	Cache la Poudre riparian corridor	40.6957	-105.594	Neartic	October	CO2-baited CDC miniature light traps	RT-PCR	universal primers/ WNV-specific RT-PCR /sequencing		Culex	species	Culex pipiens	Culex pipiens	2	NA	1	NA	1	NA	NA	NA	0	0	NA	1	complete
475	West Nile Virus	Bolling et al. 2011	2007	North America	United States	Colorado	Larimer County	Cache la Poudre riparian corridor	40.6957	-105.594	Neartic	June	CO2-baited CDC miniature light traps	RT-PCR	universal primers/ WNV-specific RT-PCR /sequencing		Culex	species	Culex pipiens	Culex pipiens	110	NA	25	NA	1	NA	NA	NA	18.94	18.94	NA	1	complete
476	West Nile Virus	Bolling et al. 2011	2007	North America	United States	Colorado	Larimer County	Cache la Poudre riparian corridor	40.6957	-105.594	Neartic	July	CO2-baited CDC miniature light traps	RT-PCR	universal primers/ WNV-specific RT-PCR /sequencing		Culex	species	Culex pipiens	Culex pipiens	568	NA	71	NA	1	NA	NA	NA	1.72	1.72	NA	1	complete
477	West Nile Virus	Bolling et al. 2011	2007	North America	United States	Colorado	Larimer County	Cache la Poudre riparian corridor	40.6957	-105.594	Neartic	August	CO2-baited CDC miniature light traps	RT-PCR	universal primers/ WNV-specific RT-PCR /sequencing		Culex	species	Culex pipiens	Culex pipiens	1407	NA	108	NA	1	NA	NA	NA	1.44	1.44	NA	1	complete
478	West Nile Virus	Bolling et al. 2011	2007	North America	United States	Colorado	Larimer County	Cache la Poudre riparian corridor	40.6957	-105.594	Neartic	September	CO2-baited CDC miniature light traps	RT-PCR	universal primers/ WNV-specific RT-PCR /sequencing		Culex	species	Culex pipiens	Culex pipiens	454	NA	38	NA	1	NA	NA	NA	2.23	2.23	NA	1	complete
479	West Nile Virus	Bolling et al. 2011	2006	North America	United States	Colorado	Larimer County	LMP	40.6957	-105.594	Neartic	NA	CO2-baited CDC miniature light traps	RT-PCR	universal primers/ WNV-specific RT-PCR /sequencing		Culex	species	Culex tarsalis	Culex tarsalis	108	NA	18	NA	0	NA	NA	NA	0	0	NA	1	complete
480	West Nile Virus	Bolling et al. 2011	2006	North America	United States	Colorado	Larimer County	BFH	40.6957	-105.594	Neartic	NA	CO2-baited CDC miniature light traps	RT-PCR	universal primers/ WNV-specific RT-PCR /sequencing		Culex	species	Culex tarsalis	Culex tarsalis	436	NA	37	NA	1	NA	NA	NA	2.34	2.34	NA	1	complete
481	West Nile Virus	Bolling et al. 2011	2006	North America	United States	Colorado	Larimer County	DIX	40.6957	-105.594	Neartic	NA	CO2-baited CDC miniature light traps	RT-PCR	universal primers/ WNV-specific RT-PCR /sequencing		Culex	species	Culex tarsalis	Culex tarsalis	610	NA	41	NA	1	NA	NA	NA	9.83	9.83	NA	1	complete
482	West Nile Virus	Bolling et al. 2011	2006	North America	United States	Colorado	Larimer County	PIR	40.6957	-105.594	Neartic	NA	CO2-baited CDC miniature light traps	RT-PCR	universal primers/ WNV-specific RT-PCR /sequencing		Culex	species	Culex tarsalis	Culex tarsalis	38	NA	14	NA	0	NA	NA	NA	0	0	NA	1	complete
483	West Nile Virus	Bolling et al. 2011	2006	North America	United States	Colorado	Larimer County	GAP	40.6957	-105.594	Neartic	NA	CO2-baited CDC miniature light traps	RT-PCR	universal primers/ WNV-specific RT-PCR /sequencing		Culex	species	Culex tarsalis	Culex tarsalis	10	NA	7	NA	0	NA	NA	NA	0	0	NA	1	complete
484	West Nile Virus	Bolling et al. 2011	2006	North America	United States	Colorado	Larimer County	OYG	40.6957	-105.594	Neartic	NA	CO2-baited CDC miniature light traps	RT-PCR	universal primers/ WNV-specific RT-PCR /sequencing		Culex	species	Culex tarsalis	Culex tarsalis	7	NA	7	NA	0	NA	NA	NA	0	0	NA	1	complete
485	West Nile Virus	Bolling et al. 2011	2006	North America	United States	Colorado	Larimer County	STP	40.6957	-105.594	Neartic	NA	CO2-baited CDC miniature light traps	RT-PCR	universal primers/ WNV-specific RT-PCR /sequencing		Culex	species	Culex tarsalis	Culex tarsalis	5	NA	4	NA	0	NA	NA	NA	0	0	NA	1	complete
486	West Nile Virus	Bolling et al. 2011	2006	North America	United States	Colorado	Larimer County	DUG	40.6957	-105.594	Neartic	NA	CO2-baited CDC miniature light traps	RT-PCR	universal primers/ WNV-specific RT-PCR /sequencing		Culex	species	Culex tarsalis	Culex tarsalis	4	NA	4	NA	0	NA	NA	NA	0	0	NA	1	complete
487	West Nile Virus	Bolling et al. 2011	2006	North America	United States	Colorado	Larimer County	EGG	40.6957	-105.594	Neartic	NA	CO2-baited CDC miniature light traps	RT-PCR	universal primers/ WNV-specific RT-PCR /sequencing		Culex	species	Culex tarsalis	Culex tarsalis	1	NA	1	NA	0	NA	NA	NA	0	0	NA	1	complete
488	West Nile Virus	Bolling et al. 2011	2006	North America	United States	Colorado	Larimer County	DAD	40.6957	-105.594	Neartic	NA	CO2-baited CDC miniature light traps	RT-PCR	universal primers/ WNV-specific RT-PCR /sequencing		Culex	species	Culex tarsalis	Culex tarsalis	1	NA	1	NA	0	NA	NA	NA	0	0	NA	1	complete
489	West Nile Virus	Bolling et al. 2011	2006	North America	United States	Colorado	Larimer County	BSW	40.6957	-105.594	Neartic	NA	CO2-baited CDC miniature light traps	RT-PCR	universal primers/ WNV-specific RT-PCR /sequencing		Culex	species	Culex tarsalis	Culex tarsalis	1	NA	1	NA	0	NA	NA	NA	0	0	NA	1	complete
490	West Nile Virus	Bolling et al. 2011	2006	North America	United States	Colorado	Larimer County	LMP	40.6957	-105.594	Neartic	NA	CO2-baited CDC miniature light traps	RT-PCR	universal primers/ WNV-specific RT-PCR /sequencing		Culex	species	Culex pipiens	Culex pipiens	23	NA	11	NA	0	NA	NA	NA	0	0	NA	1	complete
491	West Nile Virus	Bolling et al. 2011	2006	North America	United States	Colorado	Larimer County	BFH	40.6957	-105.594	Neartic	NA	CO2-baited CDC miniature light traps	RT-PCR	universal primers/ WNV-specific RT-PCR /sequencing		Culex	species	Culex pipiens	Culex pipiens	63	NA	23	NA	0	NA	NA	NA	0	0	NA	1	complete
492	West Nile Virus	Bolling et al. 2011	2006	North America	United States	Colorado	Larimer County	DIX	40.6957	-105.594	Neartic	NA	CO2-baited CDC miniature light traps	RT-PCR	universal primers/ WNV-specific RT-PCR /sequencing		Culex	species	Culex pipiens	Culex pipiens	33	NA	7	NA	0	NA	NA	NA	0	0	NA	1	complete
493	West Nile Virus	Bolling et al. 2011	2006	North America	United States	Colorado	Larimer County	PIR	40.6957	-105.594	Neartic	NA	CO2-baited CDC miniature light traps	RT-PCR	universal primers/ WNV-specific RT-PCR /sequencing		Culex	species	Culex pipiens	Culex pipiens	10	NA	4	NA	0	NA	NA	NA	0	0	NA	1	complete
494	West Nile Virus	Bolling et al. 2011	2007	North America	United States	Colorado	Larimer County	OVE - Plains	40.6957	-105.594	Neartic	NA	CO2-baited CDC miniature light traps	RT-PCR	universal primers/ WNV-specific RT-PCR /sequencing		Culex	species	Culex tarsalis	Culex tarsalis	1628	NA	189	NA	1	NA	NA	NA	8.22	8.22	NA	1	complete
495	West Nile Virus	Bolling et al. 2011	2007	North America	United States	Colorado	Larimer County	ATW - Plains	40.6957	-105.594	Neartic	NA	CO2-baited CDC miniature light traps	RT-PCR	universal primers/ WNV-specific RT-PCR /sequencing		Culex	species	Culex tarsalis	Culex tarsalis	2799	NA	192	NA	1	NA	NA	NA	2.99	2.99	NA	1	complete
496	West Nile Virus	Bolling et al. 2011	2007	North America	United States	Colorado	Larimer County	MES - Plains	40.6957	-105.594	Neartic	NA	CO2-baited CDC miniature light traps	RT-PCR	universal primers/ WNV-specific RT-PCR /sequencing		Culex	species	Culex tarsalis	Culex tarsalis	3170	NA	204	NA	1	NA	NA	NA	1.96	1.96	NA	1	complete
497	West Nile Virus	Bolling et al. 2011	2007	North America	United States	Colorado	Larimer County	COT - Plains	40.6957	-105.594	Neartic	NA	CO2-baited CDC miniature light traps	RT-PCR	universal primers/ WNV-specific RT-PCR /sequencing		Culex	species	Culex tarsalis	Culex tarsalis	1631	NA	178	NA	1	NA	NA	NA	1.84	1.84	NA	1	complete
498	West Nile Virus	Bolling et al. 2011	2007	North America	United States	Colorado	Larimer County	JEA - Plains	40.6957	-105.594	Neartic	NA	CO2-baited CDC miniature light traps	RT-PCR	universal primers/ WNV-specific RT-PCR /sequencing		Culex	species	Culex tarsalis	Culex tarsalis	4436	NA	242	NA	1	NA	NA	NA	3.12	3.12	NA	1	complete
499	West Nile Virus	Bolling et al. 2011	2007	North America	United States	Colorado	Larimer County	BOY - Plains	40.6957	-105.594	Neartic	NA	CO2-baited CDC miniature light traps	RT-PCR	universal primers/ WNV-specific RT-PCR /sequencing		Culex	species	Culex tarsalis	Culex tarsalis	335	NA	124	NA	0	NA	NA	NA	0	0	NA	1	complete
500	West Nile Virus	Bolling et al. 2011	2007	North America	United States	Colorado	Larimer County	WEL	40.6957	-105.594	Neartic	NA	CO2-baited CDC miniature light traps	RT-PCR	universal primers/ WNV-specific RT-PCR /sequencing		Culex	species	Culex tarsalis	Culex tarsalis	4862	NA	241	NA	1	NA	NA	NA	2.37	2.37	NA	1	complete
501	West Nile Virus	Bolling et al. 2011	2007	North America	United States	Colorado	Larimer County	SOO	40.6957	-105.594	Neartic	NA	CO2-baited CDC miniature light traps	RT-PCR	universal primers/ WNV-specific RT-PCR /sequencing		Culex	species	Culex tarsalis	Culex tarsalis	3900	NA	229	NA	1	NA	NA	NA	3.31	3.31	NA	1	complete
502	West Nile Virus	Bolling et al. 2011	2007	North America	United States	Colorado	Larimer County	GRE	40.6957	-105.594	Neartic	NA	CO2-baited CDC miniature light traps	RT-PCR			Culex	species	Culex tarsalis	Culex tarsalis	2035	NA	170	NA	1	NA	NA	NA	0-98	10101010101	NA	1
503	West Nile Virus	Bolling et al. 2011	2007	North America	United States	Colorado	Larimer County	MIT	40.6957	-105.594	Neartic	NA	CO2-baited CDC miniature light traps	RT-PCR	universal primers/ WNV-specific RT-PCR /sequencing		Culex	species	Culex tarsalis	Culex tarsalis	4356	NA	231	NA	1	NA	NA	NA	1.17	1.17	NA	1	complete
504	West Nile Virus	Bolling et al. 2011	2007	North America	United States	Colorado	Larimer County	BRO - Plains	40.6957	-105.594	Neartic	NA	CO2-baited CDC miniature light traps	RT-PCR	universal primers/ WNV-specific RT-PCR /sequencing		Culex	species	Culex tarsalis	Culex tarsalis	2846	NA	209	NA	1	NA	NA	NA	1.07	1.07	NA	1	complete
505	West Nile Virus	Bolling et al. 2011	2007	North America	United States	Colorado	Larimer County	OFF	40.6957	-105.594	Neartic	NA	CO2-baited CDC miniature light traps	RT-PCR	universal primers/ WNV-specific RT-PCR /sequencing		Culex	species	Culex tarsalis	Culex tarsalis	4528	NA	234	NA	1	NA	NA	NA	2.56	2.56	NA	1	complete
506	West Nile Virus	Bolling et al. 2011	2007	North America	United States	Colorado	Larimer County	HAR - Plains	40.6957	-105.594	Neartic	NA	CO2-baited CDC miniature light traps	RT-PCR	universal primers/ WNV-specific RT-PCR /sequencing		Culex	species	Culex tarsalis	Culex tarsalis	975	NA	139	NA	1	NA	NA	NA	4.49	4.49	NA	1	complete
507	West Nile Virus	Bolling et al. 2011	2007	North America	United States	Colorado	Larimer County	SIM - Plains	40.6957	-105.594	Neartic	NA	CO2-baited CDC miniature light traps	RT-PCR	universal primers/ WNV-specific RT-PCR /sequencing		Culex	species	Culex tarsalis	Culex tarsalis	371	NA	122	NA	1	NA	NA	NA	5.22	5.22	NA	1	complete
508	West Nile Virus	Bolling et al. 2011	2007	North America	United States	Colorado	Larimer County	NEW	40.6957	-105.594	Neartic	NA	CO2-baited CDC miniature light traps	RT-PCR	universal primers/ WNV-specific RT-PCR /sequencing		Culex	species	Culex tarsalis	Culex tarsalis	1387	NA	165	NA	1	NA	NA	NA	5.59	5.59	NA	1	complete
509	West Nile Virus	Bolling et al. 2011	2007	North America	United States	Colorado	Larimer County	NAM - Plains	40.6957	-105.594	Neartic	NA	CO2-baited CDC miniature light traps	RT-PCR	universal primers/ WNV-specific RT-PCR /sequencing		Culex	species	Culex tarsalis	Culex tarsalis	238	NA	98	NA	1	NA	NA	NA	8.17	8.17	NA	1	complete
510	West Nile Virus	Bolling et al. 2011	2007	North America	United States	Colorado	Larimer County	GLA - Plains	40.6957	-105.594	Neartic	NA	CO2-baited CDC miniature light traps	RT-PCR	universal primers/ WNV-specific RT-PCR /sequencing		Culex	species	Culex tarsalis	Culex tarsalis	262	NA	97	NA	0	NA	NA	NA	0	0	NA	1	complete
511	West Nile Virus	Bolling et al. 2011	2007	North America	United States	Colorado	Larimer County	LON	40.6957	-105.594	Neartic	NA	CO2-baited CDC miniature light traps	RT-PCR	universal primers/ WNV-specific RT-PCR /sequencing		Culex	species	Culex tarsalis	Culex tarsalis	555	NA	135	NA	1	NA	NA	NA	1.75	1.75	NA	1	complete
512	West Nile Virus	Bolling et al. 2011	2007	North America	United States	Colorado	Larimer County	LIT	40.6957	-105.594	Neartic	NA	CO2-baited CDC miniature light traps	RT-PCR	universal primers/ WNV-specific RT-PCR /sequencing		Culex	species	Culex tarsalis	Culex tarsalis	64	NA	57	NA	0	NA	NA	NA	0	0	NA	1	complete
513	West Nile Virus	Bolling et al. 2011	2007	North America	United States	Colorado	Larimer County	NRW - Montane	40.6957	-105.594	Neartic	NA	CO2-baited CDC miniature light traps	RT-PCR	universal primers/ WNV-specific RT-PCR /sequencing		Culex	species	Culex tarsalis	Culex tarsalis	7	NA	7	NA	0	NA	NA	NA	0	0	NA	1	complete
514	West Nile Virus	Bolling et al. 2011	2007	North America	United States	Colorado	Larimer County	VSP - Montane	40.6957	-105.594	Neartic	NA	CO2-baited CDC miniature light traps	RT-PCR	universal primers/ WNV-specific RT-PCR /sequencing		Culex	species	Culex tarsalis	Culex tarsalis	46	NA	45	NA	0	NA	NA	NA	0	0	NA	1	complete
515	West Nile Virus	Bolling et al. 2011	2007	North America	United States	Colorado	Larimer County	IDY	40.6957	-105.594	Neartic	NA	CO2-baited CDC miniature light traps	RT-PCR	universal primers/ WNV-specific RT-PCR /sequencing		Culex	species	Culex tarsalis	Culex tarsalis	4	NA	4	NA	0	NA	NA	NA	0	0	NA	1	complete
516	West Nile Virus	Bolling et al. 2011	2007	North America	United States	Colorado	Larimer County	OVE - Plains	40.6957	-105.594	Neartic	NA	CO2-baited CDC miniature light traps	RT-PCR	universal primers/ WNV-specific RT-PCR /sequencing		Culex	species	Culex pipiens	Culex pipiens	60	NA	19	NA	0	NA	NA	NA	0	0	NA	1	complete
517	West Nile Virus	Bolling et al. 2011	2007	North America	United States	Colorado	Larimer County	ATW - Plains	40.6957	-105.594	Neartic	NA	CO2-baited CDC miniature light traps	RT-PCR	universal primers/ WNV-specific RT-PCR /sequencing		Culex	species	Culex pipiens	Culex pipiens	15	NA	19	NA	0	NA	NA	NA	0	0	NA	1	complete
518	West Nile Virus	Bolling et al. 2011	2007	North America	United States	Colorado	Larimer County	MES - Plains	40.6957	-105.594	Neartic	NA	CO2-baited CDC miniature light traps	RT-PCR	universal primers/ WNV-specific RT-PCR /sequencing		Culex	species	Culex pipiens	Culex pipiens	24	NA	7	NA	0	NA	NA	NA	0	0	NA	1	complete
519	West Nile Virus	Bolling et al. 2011	2007	North America	United States	Colorado	Larimer County	COT - Plains	40.6957	-105.594	Neartic	NA	CO2-baited CDC miniature light traps	RT-PCR	universal primers/ WNV-specific RT-PCR /sequencing		Culex	species	Culex pipiens	Culex pipiens	115	NA	17	NA	1	NA	NA	NA	8.32	8.32	NA	1	complete
520	West Nile Virus	Bolling et al. 2011	2007	North America	United States	Colorado	Larimer County	JEA - Plains	40.6957	-105.594	Neartic	NA	CO2-baited CDC miniature light traps	RT-PCR	universal primers/ WNV-specific RT-PCR /sequencing		Culex	species	Culex pipiens	Culex pipiens	63	NA	13	NA	1	NA	NA	NA	17.08	17.08	NA	1	complete
521	West Nile Virus	Bolling et al. 2011	2007	North America	United States	Colorado	Larimer County	BOY - Plains	40.6957	-105.594	Neartic	NA	CO2-baited CDC miniature light traps	RT-PCR	universal primers/ WNV-specific RT-PCR /sequencing		Culex	species	Culex pipiens	Culex pipiens	241	NA	14	NA	0	NA	NA	NA	0	0	NA	1	complete
522	West Nile Virus	Bolling et al. 2011	2007	North America	United States	Colorado	Larimer County	WEL	40.6957	-105.594	Neartic	NA	CO2-baited CDC miniature light traps	RT-PCR	universal primers/ WNV-specific RT-PCR /sequencing		Culex	species	Culex pipiens	Culex pipiens	40	NA	10	NA	0	NA	NA	NA	0	0	NA	1	complete
523	West Nile Virus	Bolling et al. 2011	2007	North America	United States	Colorado	Larimer County	SOO	40.6957	-105.594	Neartic	NA	CO2-baited CDC miniature light traps	RT-PCR	universal primers/ WNV-specific RT-PCR /sequencing		Culex	species	Culex pipiens	Culex pipiens	40	NA	10	NA	0	NA	NA	NA	0	0	NA	1	complete
524	West Nile Virus	Bolling et al. 2011	2007	North America	United States	Colorado	Larimer County	GRE	40.6957	-105.594	Neartic	NA	CO2-baited CDC miniature light traps	RT-PCR	universal primers/ WNV-specific RT-PCR /sequencing		Culex	species	Culex pipiens	Culex pipiens	14	NA	8	NA	1	NA	NA	NA	68.82	68.82	NA	1	complete
525	West Nile Virus	Bolling et al. 2011	2007	North America	United States	Colorado	Larimer County	MIT	40.6957	-105.594	Neartic	NA	CO2-baited CDC miniature light traps	RT-PCR	universal primers/ WNV-specific RT-PCR /sequencing		Culex	species	Culex pipiens	Culex pipiens	137	NA	15	NA	0	NA	NA	NA	0	0	NA	1	complete
526	West Nile Virus	Bolling et al. 2011	2007	North America	United States	Colorado	Larimer County	BRO - Plains	40.6957	-105.594	Neartic	NA	CO2-baited CDC miniature light traps	RT-PCR	universal primers/ WNV-specific RT-PCR /sequencing		Culex	species	Culex pipiens	Culex pipiens	588	NA	22	NA	1	NA	NA	NA	1.68	1.68	NA	1	complete
527	West Nile Virus	Bolling et al. 2011	2007	North America	United States	Colorado	Larimer County	OFF	40.6957	-105.594	Neartic	NA	CO2-baited CDC miniature light traps	RT-PCR	universal primers/ WNV-specific RT-PCR /sequencing		Culex	species	Culex pipiens	Culex pipiens	317	NA	17	NA	1	NA	NA	NA	3.23	3.23	NA	1	complete
528	West Nile Virus	Bolling et al. 2011	2007	North America	United States	Colorado	Larimer County	HAR - Plains	40.6957	-105.594	Neartic	NA	CO2-baited CDC miniature light traps	RT-PCR	universal primers/ WNV-specific RT-PCR /sequencing		Culex	species	Culex pipiens	Culex pipiens	193	NA	16	NA	0	NA	NA	NA	0	0	NA	1	complete
529	West Nile Virus	Bolling et al. 2011	2007	North America	United States	Colorado	Larimer County	SIM - Plains	40.6957	-105.594	Neartic	NA	CO2-baited CDC miniature light traps	RT-PCR	universal primers/ WNV-specific RT-PCR /sequencing		Culex	species	Culex pipiens	Culex pipiens	266	NA	15	NA	0	NA	NA	NA	0	0	NA	1	complete
530	West Nile Virus	Bolling et al. 2011	2007	North America	United States	Colorado	Larimer County	NEW	40.6957	-105.594	Neartic	NA	CO2-baited CDC miniature light traps	RT-PCR	universal primers/ WNV-specific RT-PCR /sequencing		Culex	species	Culex pipiens	Culex pipiens	328	NA	16	NA	1	NA	NA	NA	3.07	3.07	NA	1	complete
531	West Nile Virus	Bolling et al. 2011	2007	North America	United States	Colorado	Larimer County	NAM - Plains	40.6957	-105.594	Neartic	NA	CO2-baited CDC miniature light traps	RT-PCR	universal primers/ WNV-specific RT-PCR /sequencing		Culex	species	Culex pipiens	Culex pipiens	21	NA	8	NA	0	NA	NA	NA	0	0	NA	1	complete
532	West Nile Virus	Bolling et al. 2011	2007	North America	United States	Colorado	Larimer County	GLA - Plains	40.6957	-105.594	Neartic	NA	CO2-baited CDC miniature light traps	RT-PCR	universal primers/ WNV-specific RT-PCR /sequencing		Culex	species	Culex pipiens	Culex pipiens	21	NA	10	NA	0	NA	NA	NA	0	0	NA	1	complete
533	West Nile Virus	Bolling et al. 2011	2007	North America	United States	Colorado	Larimer County	LON	40.6957	-105.594	Neartic	NA	CO2-baited CDC miniature light traps	RT-PCR	universal primers/ WNV-specific RT-PCR /sequencing		Culex	species	Culex pipiens	Culex pipiens	49	NA	12	NA	0	NA	NA	NA	0	0	NA	1	complete
534	West Nile Virus	Bolling et al. 2011	2007	North America	United States	Colorado	Larimer County	LIT	40.6957	-105.594	Neartic	NA	CO2-baited CDC miniature light traps	RT-PCR	universal primers/ WNV-specific RT-PCR /sequencing		Culex	species	Culex pipiens	Culex pipiens	7	NA	4	NA	0	NA	NA	NA	0	0	NA	1	complete
535	West Nile Virus	Boothe et al. 2015	2005-2010	North America	United States	Ilinois	Chicago	NA	41.8781	-87.6298	Neartic	NA	CDC light traps baited with C	NA			Culex	species	Culex pipiens	Culex pipiens	NA	NA	NA	1	1	NA	NA	NA	NA	10101010101	NA	1
542	West Nile Virus	Bradford et al. 2005	2002	North America	United States	Texas	Lubbock County	NA	33.5779	-101.855	Neartic	September to October	New Jersey light traps/Encephalitis virus survey light traps	VecTest and RT-PCR	WNV-specific RT-PCR	wnv	Culex	species	Culex erythrothorax	Culex erythrothorax	4	NA	NA	0	0	NA	NA	0	NA	0	NA	1	complete
543	West Nile Virus	Bradford et al. 2005	2002	North America	United States	Texas	Lubbock County	NA	33.5779	-101.855	Neartic	September to October	New Jersey light traps/Encephalitis virus survey light traps	VecTest and RT-PCR	WNV-specific RT-PCR		Culex	species	Culex quinquefasciatus	Culex quinquefasciatus	527	NA	NA	0	0	NA	NA	0	NA	0	NA	1	complete
544	West Nile Virus	Bradford et al. 2005	2002	North America	United States	Texas	Lubbock County	NA	33.5779	-101.855	Neartic	September to October	New Jersey light traps/Encephalitis virus survey light traps	VecTest and RT-PCR	WNV-specific RT-PCR		Culex	species	Culex restuans	Culex restuans	138	NA	NA	0	0	NA	NA	0	NA	0	NA	1	complete
545	West Nile Virus	Bradford et al. 2005	2002	North America	United States	Texas	Lubbock County	NA	33.5779	-101.855	Neartic	September to October	New Jersey light traps/Encephalitis virus survey light traps	VecTest and RT-PCR	WNV-specific RT-PCR		Culex	species	Culex salinarius	Culex salinarius	49	NA	NA	0	0	NA	NA	0	NA	0	NA	1	complete
546	West Nile Virus	Bradford et al. 2005	2002	North America	United States	Texas	Lubbock County	NA	33.5779	-101.855	Neartic	September to October	New Jersey light traps/Encephalitis virus survey light traps	VecTest and RT-PCR	WNV-specific RT-PCR		Culex	species	Culex stigmatosoma	Culex stigmatosoma	1	NA	NA	0	0	NA	NA	0	NA	0	NA	1	complete
547	West Nile Virus	Bradford et al. 2005	2002	North America	United States	Texas	Lubbock County	NA	33.5779	-101.855	Neartic	September to October	New Jersey light traps/Encephalitis virus survey light traps	VecTest and RT-PCR			Culex	species	Culex tarsalis	Culex tarsalis	2276	NA	NA	2	1	NA	NA	NA	NA	10101010101	NA	1
568	West Nile Virus	Bradford et al. 2005	2003	North America	United States	Texas	Lubbock County	NA	33.5779	-101.855	Neartic	April to December	New Jersey light traps/Encephalitis virus survey light traps	VecTest and RT-PCR	WNV-specific RT-PCR		Culex	species	Culex erythrothorax	Culex erythrothorax	4	NA	NA	0	0	NA	NA	0	NA	0	NA	1	complete
569	West Nile Virus	Bradford et al. 2005	2003	North America	United States	Texas	Lubbock County	NA	33.5779	-101.855	Neartic	April to December	New Jersey light traps/Encephalitis virus survey light traps	VecTest and RT-PCR	WNV-specific RT-PCR		Culex	species	Culex quinquefasciatus	Culex quinquefasciatus	226	NA	NA	0	0	NA	NA	0	NA	0	NA	1	complete
570	West Nile Virus	Bradford et al. 2005	2003	North America	United States	Texas	Lubbock County	NA	33.5779	-101.855	Neartic	April to December	New Jersey light traps/Encephalitis virus survey light traps	VecTest and RT-PCR	WNV-specific RT-PCR		Culex	species	Culex restuans	Culex restuans	115	NA	NA	0	0	NA	NA	0	NA	0	NA	1	complete
571	West Nile Virus	Bradford et al. 2005	2003	North America	United States	Texas	Lubbock County	NA	33.5779	-101.855	Neartic	April to December	New Jersey light traps/Encephalitis virus survey light traps	VecTest and RT-PCR	WNV-specific RT-PCR		Culex	species	Culex salinarius	Culex salinarius	25	NA	NA	0	0	NA	NA	0	NA	0	NA	1	complete
572	West Nile Virus	Bradford et al. 2005	2003	North America	United States	Texas	Lubbock County	NA	33.5779	-101.855	Neartic	April to December	New Jersey light traps/Encephalitis virus survey light traps	VecTest and RT-PCR			Culex	species	Culex tarsalis	Culex tarsalis	15832	NA	NA	25	1	NA	NA	NA	NA	10101010101	NA	1
588	Usutu Virus	Cabanová et al. 2018	2018	Europe	Slovakia	Komárno district	Klizská Nemá	NA	47.7521	17.82	Paleartic	July and November	Mosquito sampling by EVS traps	RT-PCR	PAN-PCRs / WNV-specific RT-PCR	Scaramozzino et al. And then specific primers	Culex	species	Culex modestus	Culex modestus	150	NA	3	0	0	NA	NA	0	NA	0	NA	1	complete
589	Usutu Virus	Cabanová et al. 2018	2018	Europe	Slovakia	Komárno district	Klizská Nemá	NA	47.7521	17.82	Paleartic	June and November	Mosquito sampling by EVS traps	RT-PCR	PAN-PCRs / WNV-specific RT-PCR		Culex	species	Culex pipiens	Culex pipiens	80	NA	2	0	0	NA	NA	0	NA	0	NA	1	complete
593	Usutu Virus	Cabanová et al. 2018	2018	Europe	Slovakia	Komárno district	Vel’ké Kosihy	NA	47.7579	17.8834	Paleartic	June and November	Mosquito sampling by EVS traps	RT-PCR	PAN-PCRs / WNV-specific RT-PCR		Culex	species	Culex modestus	Culex modestus	204	NA	9	0	0	NA	NA	0	NA	0	NA	1	complete
594	Usutu Virus	Cabanová et al. 2018	2018	Europe	Slovakia	Komárno district	Vel’ké Kosihy	NA	47.7579	17.8834	Paleartic	June and November	Mosquito sampling by EVS traps	RT-PCR	PAN-PCRs / WNV-specific RT-PCR		Culex	species	Culex pipiens	Culex pipiens	252	NA	11	0	0	NA	NA	0	NA	0	NA	1	complete
599	Usutu Virus	Cabanová et al. 2018	2018	Europe	Slovakia	Komárno district	Cicov	NA	47.769	17.7693	Paleartic	June and November	Mosquito sampling by EVS traps	RT-PCR	PAN-PCRs / WNV-specific RT-PCR		Culex	species	Culex modestus	Culex modestus	26	NA	1	0	0	NA	NA	0	NA	0	NA	1	complete
600	Usutu Virus	Cabanová et al. 2018	2018	Europe	Slovakia	Komárno district	Cicov	NA	47.769	17.7693	Paleartic	June and November	Mosquito sampling by EVS traps	RT-PCR	PAN-PCRs / WNV-specific RT-PCR		Culex	species	Culex pipiens complex	Culex pipiens	135	NA	3	0	0	NA	NA	0	NA	0	NA	1	complete
606	Usutu Virus	Cabanová et al. 2018	2018	Europe	Slovakia	Komárno district	Nová Stráz	NA	47.7503	18.0442	Paleartic	June and November	BG-Mosquitaire	RT-PCR	PAN-PCRs / WNV-specific RT-PCR		Culex	species	Culex modestus	Culex modestus	69	NA	20	0	0	NA	NA	0	NA	0	NA	1	complete
607	Usutu Virus	Cabanová et al. 2018	2018	Europe	Slovakia	Komárno district	Nová Stráz	NA	47.7503	18.0442	Paleartic	June and November	BG-Mosquitaire	RT-PCR			Culex	species	Culex pipiens	Culex pipiens	1036	NA	68	6	1	NA	NA	NA	NA	10101010101	NA	1
611	West Nile Virus	Cabanová et al. 2018	2018	Europe	Slovakia	Komárno district	Klizská Nemá	NA	47.7521	17.82	Paleartic	July and November	Mosquito sampling by EVS traps	RT-PCR	PAN-PCRs / WNV-specific RT-PCR		Culex	species	Culex modestus	Culex modestus	150	NA	3	0	0	NA	NA	0	NA	0	NA	1	complete
612	West Nile Virus	Cabanová et al. 2018	2018	Europe	Slovakia	Komárno district	Klizská Nemá	NA	47.7521	17.82	Paleartic	June and November	Mosquito sampling by EVS traps	RT-PCR			Culex	species	Culex pipiens	Culex pipiens	80	NA	2	1	1	NA	NA	NA	NA	10101010101	NA	1
616	West Nile Virus	Cabanová et al. 2018	2018	Europe	Slovakia	Komárno district	Vel’ké Kosihy	NA	47.7579	17.8834	Paleartic	June and November	Mosquito sampling by EVS traps	RT-PCR			Culex	species	Culex modestus	Culex modestus	204	NA	9	2	1	NA	NA	NA	NA	10101010101	NA	1
617	West Nile Virus	Cabanová et al. 2018	2018	Europe	Slovakia	Komárno district	Vel’ké Kosihy	NA	47.7579	17.8834	Paleartic	June and November	Mosquito sampling by EVS traps	RT-PCR			Culex	species	Culex pipiens	Culex pipiens	252	NA	11	1	1	NA	NA	NA	NA	10101010101	NA	1
622	West Nile Virus	Cabanová et al. 2018	2018	Europe	Slovakia	Komárno district	Cicov	NA	47.769	17.7693	Paleartic	June and November	Mosquito sampling by EVS traps	RT-PCR	PAN-PCRs / WNV-specific RT-PCR		Culex	species	Culex modestus	Culex modestus	26	NA	1	0	0	NA	NA	0	NA	0	NA	1	complete
623	West Nile Virus	Cabanová et al. 2018	2018	Europe	Slovakia	Komárno district	Cicov	NA	47.769	17.7693	Paleartic	June and November	Mosquito sampling by EVS traps	RT-PCR			Culex	species	Culex pipiens complex	Culex pipiens	135	NA	3	1	1	NA	NA	NA	NA	10101010101	NA	1
629	West Nile Virus	Cabanová et al. 2018	2018	Europe	Slovakia	Komárno district	Nová Stráz	NA	47.7503	18.0442	Paleartic	June and November	BG-Mosquitaire	RT-PCR	PAN-PCRs / WNV-specific RT-PCR		Culex	species	Culex modestus	Culex modestus	69	NA	20	0	0	NA	NA	0	NA	0	NA	1	complete
630	West Nile Virus	Cabanová et al. 2018	2018	Europe	Slovakia	Komárno district	Nová Stráz	NA	47.7503	18.0442	Paleartic	June and November	BG-Mosquitaire	RT-PCR			Culex	species	Culex pipiens	Culex pipiens	1036	NA	68	7	1	NA	NA	NA	NA	10101010101	NA	1
640	Usutu Virus	Calzoari et al. 2010a	2009	Europe	Italy	Emilia Romagna	Pianura Padana	NA	45	10.5	Paleartic	May to October	gravid traps or CO2 traps	PCR and RT-PCR			Culex	species	Culex modestus	Culex modestus	246	NA	26	0	0	NA	NA	0	NA	0	NA	1	complete
641	Usutu Virus	Calzoari et al. 2010a	2009	Europe	Italy	Emilia Romagna	Pianura Padana	NA	45	10.5	Paleartic	May to October	gravid traps or CO2 traps	PCR and RT-PCR			Culex	species	Culex pipiens	Culex pipiens	155053	NA	1259	54	1	NA	NA	NA	NA	10101010101	NA	1
650	West Nile Virus	Calzoari et al. 2010a	2009	Europe	Italy	Emilia Romagna	Pianura Padana	NA	45	10.5	Paleartic	May to October	gravid traps or CO2 traps	PCR and RT-PCR			Culex	species	Culex modestus	Culex modestus	246	NA	26	0	0	NA	NA	0	NA	0	NA	1	complete
651	West Nile Virus	Calzoari et al. 2010a	2009	Europe	Italy	Emilia Romagna	Pianura Padana	NA	45	10.5	Paleartic	May to October	gravid traps or CO2 traps	PCR and RT-PCR			Culex	species	Culex pipiens	Culex pipiens	155053	NA	1259	27	1	NA	NA	NA	NA	10101010101	NA	1
655	West Nile Virus	Calzoari et al. 2010b	2008	Europe	Italy	Emilia Romagna	Bassa Bolognese	NA	44.6536	10.2939	Paleartic	September	modified CDC traps baited with CO2	RT-PCR			Culex	species	Culex pipiens	Culex pipiens	16559	NA	128	0	0	NA	NA	0	NA	0	NA	1	complete
659	West Nile Virus	Calzoari et al. 2010b	2007	Europe	Italy	Emilia Romagna	Lidi Ferraresi area	NA	44.8381	11.6198	Paleartic	September	modified CDC traps baited with CO2	RT-PCR			Culex	species	Culex pipiens	Culex pipiens	543	NA	31	0	0	NA	NA	0	NA	0	NA	1	complete
666	West Nile Virus	Calzoari et al. 2010b	2008	Europe	Italy	Emilia Romagna	Lidi Ferraresi area	NA	44.8381	11.6198	Paleartic	September	modified CDC traps baited with CO2	RT-PCR			Culex	species	Culex modestus	Culex modestus	7	NA	3	0	0	NA	NA	0	NA	0	NA	1	complete
667	West Nile Virus	Calzoari et al. 2010b	2008	Europe	Italy	Emilia Romagna	Lidi Ferraresi area	NA	44.8381	11.6198	Paleartic	September	modified CDC traps baited with CO2	RT-PCR			Culex	species	Culex pipiens	Culex pipiens	8801	NA	91	0	0	NA	NA	0	NA	0	NA	1	complete
673	West Nile Virus	Calzoari et al. 2010b	2008	Europe	Italy	Emilia Romagna	Extraordinary Stations	NA	44.5968	11.2186	Paleartic	September	modified CDC traps baited with CO2	RT-PCR			Culex	species	Culex modestus	Culex modestus	3	NA	1	0	0	NA	NA	0	NA	0	NA	1	complete
674	West Nile Virus	Calzoari et al. 2010b	2008	Europe	Italy	Emilia Romagna	Extraordinary Stations	NA	44.5968	11.2186	Paleartic	September	modified CDC traps baited with CO2	RT-PCR			Culex	species	Culex pipiens	Culex pipiens	6049	NA	168	2	1	NA	NA	1.45	1.45	1.45	GQ480360, 61	1	complete
682	West Nile Virus	Calzoari et al. 2010b	2008	Europe	Italy	Emilia Romagna	Ticino	NA	44.4949	11.3426	Paleartic	September	modified CDC traps baited with CO2	RT-PCR			Culex	species	Culex pipiens	Culex pipiens	774	NA	11	0	0	NA	NA	0	NA	0	NA	1	complete
686	Usutu Virus	Calzoari et al. 2012	2010	Europe	Italy	Emilia Romagna	Pianura Padana	NA	45	10.5	Paleartic	May to October and August to October	modified CDC traps +CO2	PCR			Culex	species	Culex modestus	Culex modestus	1107	NA	27	0	0	NA	NA	0	NA	0	NA	1	complete
687	Usutu Virus	Calzoari et al. 2012	2010	Europe	Italy	Emilia Romagna	Pianura Padana	NA	45	10.5	Paleartic	May to October and August to October	modified CDC traps +CO3	PCR			Culex	species	Culex pipiens	Culex pipiens	398835	NA	2367	89	1	NA	NA	NA	3.1, 0.1, 1.5, 12.59	10101010101	JF714984-86	1
698	West Nile Virus	Calzoari et al. 2012	2010	Europe	Italy	Emilia Romagna	Pianura Padana	NA	45	10.5	Paleartic	May to October and August to October	modified CDC traps +CO4	PCR			Culex	species	Culex modestus	Culex modestus	1107	NA	27	0	0	NA	NA	0	NA	0	NA	1	complete
699	West Nile Virus	Calzoari et al. 2012	2010	Europe	Italy	Emilia Romagna	Pianura Padana	Modena	45	10.5	Paleartic	May to October and August to October	modified CDC traps +CO5	PCR			Culex	species	Culex pipiens	Culex pipiens	398835	NA	2367	3	1	NA	NA	NA	0.23 y 0.15 bi-weekly	10101010101	NA	1
716	Usutu Virus	Calzoari et al. 2013	2011	Europe	Italy	Emilia Romagna	Pianura Padana	NA	45	10.5	Paleartic	May to October	CDC traps +CO2	PCR and RT-PCR			Culex	species	Culex modestus	Culex modestus	201	NA	15	0	0	NA	NA	0	NA	0	NA	1	complete
717	Usutu Virus	Calzoari et al. 2013	2011	Europe	Italy	Emilia Romagna	Pianura Padana	NA	45	10.5	Paleartic	May to October	CDC traps +CO2	PCR and RT-PCR			Culex	species	Culex pipiens	Culex pipiens	233074	NA	1634	74	1	NA	NA	NA	NA	10101010101	NA	1
731	West Nile Virus	Calzoari et al. 2015	2013	Europe	Italy	Emilia Romagna	Pianura Padana	NA	45	10.5	Paleartic	May to October	CO2 baited traps, gravid traps and BG sentinel traps	rt PCR, real time PCR			Culex	species	Culex modestus	Culex modestus	1450	NA	75	1	1	NA	NA	NA	NA	10101010101	NA	1
732	West Nile Virus	Calzoari et al. 2015	2013	Europe	Italy	Emilia Romagna	Pianura Padana	NA	45	10.5	Paleartic	May to October	CO2 baited traps, gravid traps and BG sentinel traps	rt PCR, real time PCR			Culex	species	Culex pipiens	Culex pipiens	510773	NA	7256	178	1	Lineage 2	NA	NA	NA	10101010101	NA	1
733	West Nile Virus	Calzoari et al. 2015	2013	Europe	Italy	Emilia Romagna	Pianura Padana	NA	45	10.5	Paleartic	May to October	CO2 baited traps, gravid traps and BG sentinel traps	rt PCR, real time PCR			Culex	species	Culex territans	Culex territans	39	NA	5	0	0	NA	NA	NA	NA	10101010101	NA	1
747	Usutu Virus	Calzoari et al. 2015	2013	Europe	Italy	Emilia Romagna	Pianura Padana	NA	45	10.5	Paleartic	May to October	CO2 baited traps, gravid traps and BG sentinel traps	rt PCR, real time PCR			Culex	species	Culex modestus	Culex modestus	1450	NA	75	1	1	NA	NA	NA	NA	10101010101	NA	1
748	Usutu Virus	Calzoari et al. 2015	2013	Europe	Italy	Emilia Romagna	Pianura Padana	NA	45	10.5	Paleartic	May to October	CO2 baited traps, gravid traps and BG sentinel traps	rt PCR, real time PCR			Culex	species	Culex pipiens	Culex pipiens	510773	NA	7256	238	1	NA	NA	NA	NA	10101010101	NA	1
749	Usutu Virus	Calzoari et al. 2015	2013	Europe	Italy	Emilia Romagna	Pianura Padana	NA	45	10.5	Paleartic	May to October	CO2 baited traps, gravid traps and BG sentinel traps	rt PCR, real time PCR			Culex	species	Culex territans	Culex territans	39	NA	5	0	0	NA	NA	NA	NA	10101010101	NA	1
750	West Nile Virus	Calzoari et al. 2020	2018	Europe	Italy	Emilia Romagna	Pianura Padana	NA	45	10.5	Paleartic	June to October	attractive traps baited by carbon dioxide	Real-time RT-PCR			Culex	species	Culex pipiens	Culex pipiens	220255	NA	1554	194	1	Lineage 2	NA	NA	NA	10101010101	NA	1
751	West Nile Virus	Calzoari et al. 2020	2018	Europe	Italy	Emilia Romagna	Pianura Padana	NA	45	10.5	Paleartic	June to October	attractive traps baited by carbon dioxide	Real-time RT-PCR			Culex	species	Culex modestus	Culex modestus	35	NA	6	0	0	NA	NA	0	NA	0	NA	1	complete
753	West Nile Virus	Calzoari et al. 2020	2018	Europe	Italy	Lombardy	NA	NA	45.4791	9.84524	Paleartic	June to October	attractive traps baited by carbon dioxide	Real-time RT-PCR			Culex	species	Culex pipiens	Culex pipiens	46599	NA	700	32	1	Lineage 2	NA	NA	NA	10101010101	NA	1
756	West Nile Virus	Calzoari et al. 2020	2018	Europe	Italy	Bologna	NA	NA	44.4949	11.3426	Paleartic	August	attractive traps baited by carbon dioxide	Real-time RT-PCR			Culex	species	Culex pipiens	Culex pipiens	2258	NA	77	6	1	Lineage 2	NA	NA	NA	10101010101	NA	1
759	West Nile Virus	Capelli et al. 2013	2012	Europe	Italy	Veneto	Rovigio	NA	45.0698	11.7902	Paleartic	May to October	modified CDC traps	RT-PCR			Culex	species	Culex pipiens	Culex pipiens	NA	NA	NA	1	1	Lineage 2	Cx.pi.2436/12-RO	NA	NA	10101010101	JX878387 and JX878386	1
760	Usutu Virus	Cerutti et al. 2012	2009	Europe	Italy	Piedmont	NA	NA	45.0522	7.51539	Paleartic	May to September	CO2 batied traps	RT-PCR			Culex	species	Culex pipiens	Culex pipiens	1912	NA	96	2	1	NA	USU181_09/ USU090-10/ USU173_09	1.05	1.05	1.05	JN257974-76	1	complete
761	Usutu Virus	Cerutti et al. 2012	2009	Europe	Italy	Piedmont	NA	NA	45.0522	7.51539	Paleartic	May to September	CO2 batied traps	RT-PCR			Culex	species	Culex modestus	Culex modestus	631	NA	18	0	0	NA	NA	0	NA	0		1	complete
762	Usutu Virus	Cerutti et al. 2012	2010	Europe	Italy	Piedmont	NA	NA	45.0522	7.51539	Paleartic	May to September	CO2 batied traps	RT-PCR			Culex	species	Culex pipiens	Culex pipiens	223	NA	12	1	1	NA	NA	4.48	4.37	4.48	JN257974-76	1	complete
763	West Nile Virus	Chiari et al. 2015	2014	Europe	Italy	Lombardy	Po valley plane	NA	45	10.5003	Paleartic	May to October	CDC-CO2 dry ice-baited trap	RT-PCR			Culex	species	Culex pipiens	Culex pipiens	NA	NA	639	31	1	Lineage 2	NA	NA	NA	10101010101	NA	1
764	West Nile Virus	Chiari et al. 2015	2014	Europe	Italy	Lombardy	Po valley plane	NA	45	10.5003	Paleartic	May to October	CDC-CO2 dry ice-baited trap	RT-PCR			Culex	species	Culex modestus	Culex modestus	NA	NA	8	1	1	Lineage 2	NA	NA	NA	10101010101	NA	1
765	West Nile Virus	Christova et al. 2020	2018	Europe	Bulgaria	NA	NA	NA	42.7339	25.4858	Paleartic	August	CO2 traps	RT-PCR			Culex	species	Culex pipiens	Culex pipiens	1871	NA	41	5	1	Lineage 2	NA	0.27	NA	0.27	NA	1	complete
766	Japanese Encephalitis Virus	Chu et al. 2017	2015	Asia	China	Lianyungang	Haizhou	Xintan village	34.6068	119.194	Paleartic	August	ultraviolet light traps	RT-PCR			Culex	species	Culex tritaeniorhynchus	Culex tritaeniorhynchus	1200	NA	24	4	1	G1b	NA	3.33	NA	3.33	KX118441 to KX118444.	1	complete
767	Japanese Encephalitis Virus	Chu et al. 2017	2015	Asia	China	Lianyungang	Haizhou	Xuzhuang village	34.6068	119.194	Paleartic	August	ultraviolet light traps	RT-PCR			Culex	species	Culex tritaeniorhynchus	Culex tritaeniorhynchus	1500	NA	30	6	1	NA	NA	4	NA	4	KX118441 to KX118444.	1	complete
768	Japanese Encephalitis Virus	Chu et al. 2017	2015	Asia	China	Lianyungang	Haizhou	Xiaogaozhuang village	34.6068	119.194	Paleartic	August	ultraviolet light traps	RT-PCR			Culex	species	Culex tritaeniorhynchus	Culex tritaeniorhynchus	1200	NA	24	1	1	NA	NA	0.83	NA	0.83	KX118441 to KX118444.	1	complete
770	West Nile Virus	Chuang et al. 2011	2003	North America	United States	Michigan	Saginaw County	NA	43.3667	-83.9833	Neartic	May to September	New Jersey Light Traps, CDC CO2-baited light traps and gravid traps	RT-PCR			Culex	species	Culex pipiens	Culex pipiens	NA	NA	538	8	1	NA	NA	NA	4.59	4.59	NA	1
771	West Nile Virus	Chuang et al. 2011	2003	North America	United States	Michigan	Saginaw County	NA	43.3667	-83.9833	Neartic	May to September	New Jersey Light Traps, CDC CO2-baited light traps and gravid traps	RT-PCR			Culex	species	Culex restuans	Culex restuans	NA	NA	252	8	1	NA	NA	NA	15.67	15.67	NA	1
773	West Nile Virus	Chuang et al. 2011	2004	North America	United States	Michigan	Saginaw County	NA	43.3667	-83.9833	Neartic	May to September	New Jersey Light Traps, CDC CO2-baited light traps and gravid traps	RT-PCR			Culex	species	Culex pipiens	Culex pipiens	NA	NA	633	5	1	NA	NA	NA	1.75	1.75	NA	1
774	West Nile Virus	Chuang et al. 2011	2004	North America	United States	Michigan	Saginaw County	NA	43.3667	-83.9833	Neartic	May to September	New Jersey Light Traps, CDC CO2-baited light traps and gravid traps	RT-PCR			Culex	species	Culex restuans	Culex restuans	NA	NA	414	2	1	NA	NA	NA	1.22	1.22	NA	1
775	West Nile Virus	Chuang et al. 2011	2005	North America	United States	Michigan	Saginaw County	NA	43.3667	-83.9833	Neartic	May to September	New Jersey Light Traps, CDC CO2-baited light traps and gravid traps	RT-PCR			Culex	species	Culex pipiens	Culex pipiens	NA	NA	567	6	1	NA	NA	NA	2.99	2.99	NA	1
776	West Nile Virus	Chuang et al. 2011	2005	North America	United States	Michigan	Saginaw County	NA	43.3667	-83.9833	Neartic	May to September	New Jersey Light Traps, CDC CO2-baited light traps and gravid traps	RT-PCR			Culex	species	Culex restuans	Culex restuans	NA	NA	137	1	1	NA	NA	NA	3.57	3.57	NA	1
777	West Nile Virus	Chuang et al. 2011	2006	North America	United States	Michigan	Saginaw County	NA	43.3667	-83.9833	Neartic	May to September	New Jersey Light Traps, CDC CO2-baited light traps and gravid traps	RT-PCR			Culex	species	Culex pipiens	Culex pipiens	NA	NA	761	12	1	NA	NA	NA	3.46	3.46	NA	1
778	West Nile Virus	Chuang et al. 2011	2006	North America	United States	Michigan	Saginaw County	NA	43.3667	-83.9833	Neartic	May to September	New Jersey Light Traps, CDC CO2-baited light traps and gravid traps	RT-PCR			Culex	species	Culex restuans	Culex restuans	NA	NA	186	1	1	NA	NA	NA	3.25	3.25	NA	1
779	West Nile Virus	Condotta et al. 2004	2002	North America	Canada	Ontairo	Halton	NA	43.5098	-80.0793	Neartic	August to September	CDC miniature light traps CO2	RT-PCR			Culex	species	Culex pipiens	Culex pipiens	NA	NA	9	1	1	NA	NA	NA	NA	10101010101	NA	1
780	West Nile Virus	Condotta et al. 2004	2002	North America	Canada	Ontairo	Halton	NA	43.5098	-80.0793	Neartic	August to September	CDC miniature light traps CO2	RT-PCR			Culex	species	Culex restuans	Culex restuans	NA	NA	11	4	1	NA	NA	NA	NA	10101010101	NA	1
781	West Nile Virus	Condotta et al. 2004	2002	North America	Canada	Ontairo	Peel	NA	43.7022	-80.2219	Neartic	August to September	CDC miniature light traps CO2	RT-PCR			Culex	species	Culex pipiens	Culex pipiens	NA	NA	10	4	1	NA	NA	NA	NA	10101010101	NA	1
782	West Nile Virus	Condotta et al. 2004	2002	North America	Canada	Ontairo	Peel	NA	43.7022	-80.2219	Neartic	August to September	CDC miniature light traps CO2	RT-PCR			Culex	species	Culex restuans	Culex restuans	NA	NA	10	5	1	NA	NA	NA	NA	10101010101	NA	1
783	West Nile Virus	Condotta et al. 2004	2002	North America	Canada	Ontairo	Toronto	NA	43.7179	-79.6583	Neartic	August to September	CDC miniature light traps CO2	RT-PCR			Culex	species	Culex pipiens	Culex pipiens	NA	NA	10	1	1	NA	NA	NA	NA	10101010101	NA	1
784	West Nile Virus	Condotta et al. 2004	2002	North America	Canada	Ontairo	Toronto	NA	43.7179	-79.6583	Neartic	August to September	CDC miniature light traps CO2	RT-PCR			Culex	species	Culex restuans	Culex restuans	NA	NA	12	2	1	NA	NA	NA	NA	10101010101	NA	1
785	West Nile Virus	Crockett et al. 2012	2009	North America	United States	Georgia	Georgia	Clayton	34.8781	-83.401	Neartic	July	CDC light traps and gravid traps	Isolation & RT-PCR			Culex	species	Culex quinquefasciatus	Culex quinquefasciatus	5044	NA	269	4	1	NA	NA	NA	NA	10101010101	NA	1
786	West Nile Virus	Crockett et al. 2012	2009	North America	United States	Georgia	Georgia	Clayton	34.8781	-83.401	Neartic	August	CDC light traps and gravid traps	Isolation & RT-PCR			Culex	species	Culex quinquefasciatus	Culex quinquefasciatus	6151	NA	323	4	1	NA	NA	NA	NA	10101010101	NA	1
787	West Nile Virus	Crockett et al. 2012	2009	North America	United States	Georgia	Georgia	Clayton	34.8781	-83.401	Neartic	September	CDC light traps and gravid traps	Isolation & RT-PCR			Culex	species	Culex quinquefasciatus	Culex quinquefasciatus	3308	NA	198	2	1	NA	NA	NA	NA	10101010101	NA	1
788	West Nile Virus	Crockett et al. 2012	2009	North America	United States	Georgia	Georgia	Clayton	34.8781	-83.401	Neartic	October	CDC light traps and gravid traps	Isolation & RT-PCR			Culex	species	Culex quinquefasciatus	Culex quinquefasciatus	2573	NA	147	0	0	NA	NA	0	NA	0	NA	1	complete
789	West Nile Virus	Crockett et al. 2012	2009	North America	United States	Mississippi	Mississippi	Jackson	32.2988	-90.1848	Neartic	July	CDC light traps and gravid traps	Isolation & RT-PCR			Culex	species	Culex quinquefasciatus	Culex quinquefasciatus	2035	NA	52	5	1	NA	NA	NA	NA	10101010101	NA	1
790	West Nile Virus	Crockett et al. 2012	2009	North America	United States	Mississippi	Mississippi	Jackson	32.2988	-90.1848	Neartic	August	CDC light traps and gravid traps	Isolation & RT-PCR			Culex	species	Culex quinquefasciatus	Culex quinquefasciatus	3095	NA	72	0	0	NA	NA	0	NA	0	NA	1	complete
791	West Nile Virus	Crockett et al. 2012	2009	North America	United States	Mississippi	Mississippi	Jackson	32.2988	-90.1848	Neartic	September	CDC light traps and gravid traps	Isolation & RT-PCR			Culex	species	Culex quinquefasciatus	Culex quinquefasciatus	532	NA	15	0	0	NA	NA	0	NA	0	NA	1	complete
792	West Nile Virus	Crockett et al. 2012	2009	North America	United States	Louisiana	Louisiana	East Baton Rouge Parish	30.4582	-91.1401	Neartic	June	CDC light traps and gravid traps	Isolation & RT-PCR			Culex	species	Culex quinquefasciatus	Culex quinquefasciatus	1508	NA	35	4	1	NA	NA	NA	NA	10101010101	NA	1
793	West Nile Virus	Crockett et al. 2012	2009	North America	United States	Louisiana	Louisiana	East Baton Rouge Parish	30.4582	-91.1401	Neartic	July	CDC light traps and gravid traps	Isolation & RT-PCR			Culex	species	Culex quinquefasciatus	Culex quinquefasciatus	11874	NA	223	8	1	NA	NA	NA	NA	10101010101	NA	1
794	West Nile Virus	Crockett et al. 2012	2009	North America	United States	Louisiana	Louisiana	East Baton Rouge Parish	30.4582	-91.1401	Neartic	August	CDC light traps and gravid traps	Isolation & RT-PCR			Culex	species	Culex quinquefasciatus	Culex quinquefasciatus	93161	NA	276	11	1	NA	NA	NA	NA	10101010101	NA	1
795	West Nile Virus	Crockett et al. 2012	2009	North America	United States	Louisiana	Louisiana	East Baton Rouge Parish	30.4582	-91.1401	Neartic	September	CDC light traps and gravid traps	Isolation & RT-PCR			Culex	species	Culex quinquefasciatus	Culex quinquefasciatus	9049	NA	176	4	1	NA	NA	NA	NA	10101010101	NA	1
796	West Nile Virus	Crowder et al. 2013	2009-2010	North America	United States	Washington	NA	NA	47.7511	-120.74	Neartic	NA	Encephalitis virus surveillance (EVS) traps baited with dry ice	RT-PCR			Culex	species	Culex pipiens	Culex pipiens	50645	1	NA	1	1	NA	NA	NA	NA	10101010101	NA	1
797	West Nile Virus	Crowder et al. 2013	2009-2010	North America	United States	Washington	NA	NA	47.7511	-120.74	Neartic	NA	Encephalitis virus surveillance (EVS) traps baited with dry ice	RT-PCR			Culex	species	Culex tarsalis	Culex tarsalis	74754	1	NA	1	1	NA	NA	NA	NA	10101010101	NA	1
798	St. Louis Encephalitis Virus	Cupp et al. 2004	1998	North America	United States	Mississippi	Tishomingo county	Iuka	34.8281	-89.5644	Neartic	May to October	CDC light traps with CO2	RT-PCR			Culex	species	Culex erraticus	Culex erraticus	2041	NA	72	1	1	NA	NA	0.48	NA	0.48	NA	1	complete
812	West Nile Virus	Cupp et al. 2007	2002-2004	North America	United States	Tennessee	Tennesse Valley	NA	35.8047	-85.596	Neartic	May to October	CDC light-traps +CO2	RT-PCR	WNV-specific RT-PCR	Lanciotti et al. 2000	Culex	species	Culex tarsalis	Culex tarsalis	3	NA	NA	0	0	NA	NA	0	NA	0	NA	1	complete
813	West Nile Virus	Cupp et al. 2007	2002-2004	North America	United States	Tennessee	Tennesse Valley	NA	35.8047	-85.596	Neartic	May to October	CDC light-traps +CO2	RT-PCR	WNV-specific RT-PCR		Culex	species	Culex erraticus	Culex erraticus	65572	NA	NA	10	1	NA	NA	0.15	NA	0.15	NA	1	complete
814	West Nile Virus	Cupp et al. 2007	2002-2004	North America	United States	Tennessee	Tennesse Valley	NA	35.8047	-85.596	Neartic	May to October	CDC light-traps +CO2	RT-PCR	WNV-specific RT-PCR		Culex	species	Culex nigripalpus	Culex nigripalpus	11	NA	NA	0	0	NA	NA	0	NA	0	NA	1	complete
815	West Nile Virus	Cupp et al. 2007	2002-2004	North America	United States	Tennessee	Tennesse Valley	NA	35.8047	-85.596	Neartic	May to October	CDC light-traps +CO2	RT-PCR	WNV-specific RT-PCR		Culex	species	Culex pipiens/quinquefasciatus	Culex quinquefasciatus	329	NA	NA	1	1	NA	NA	3.04	NA	3.04	NA	1	complete
816	West Nile Virus	Cupp et al. 2007	2002-2004	North America	United States	Tennessee	Tennesse Valley	NA	35.8047	-85.596	Neartic	May to October	CDC light-traps +CO2	RT-PCR	WNV-specific RT-PCR		Culex	species	Culex restuans	Culex restuans	56	NA	NA	0	0	NA	NA	0	NA	0	NA	1	complete
817	West Nile Virus	Cupp et al. 2007	2002-2004	North America	United States	Tennessee	Tennesse Valley	NA	35.8047	-85.596	Neartic	May to October	CDC light-traps +CO2	RT-PCR	WNV-specific RT-PCR		Culex	species	Culex salinarius	Culex salinarius	15983	NA	NA	7	1	NA	NA	0.44	NA	0.44	NA	1	complete
818	West Nile Virus	Cupp et al. 2007	2002-2004	North America	United States	Tennessee	Tennesse Valley	NA	35.8047	-85.596	Neartic	May to October	CDC light-traps +CO2	RT-PCR	WNV-specific RT-PCR		Culex	species	Culex tarsalis	Culex tarsalis	32	NA	NA	0	0	NA	NA	0	NA	0	NA	1	complete
828	West Nile Virus	Cupp et al. 2007	2005	North America	United States	Alabama	Huntsville	NA	34.7304	-86.5861	Neartic	May to October	CDC light-traps +CO2	RT-PCR	WNV-specific RT-PCR		Culex	species	Culex erraticus	Culex erraticus	29	NA	NA	1	1	NA	NA	34.48	NA	34.48	NA	1	complete
829	West Nile Virus	Cupp et al. 2007	2005	North America	United States	Alabama	Huntsville	NA	34.7304	-86.5861	Neartic	May to October	CDC light-traps +CO2	RT-PCR	WNV-specific RT-PCR		Culex	genera	Culex pipiens/quinquefasciatus	Culex quinquefasciatus	113	NA	NA	0	0	NA	NA	0	NA	0	NA	1	complete
830	West Nile Virus	Cupp et al. 2007	2005	North America	United States	Alabama	Huntsville	NA	34.7304	-86.5861	Neartic	May to October	CDC light-traps +CO2	RT-PCR	WNV-specific RT-PCR		Culex	species	Culex restuans	Culex restuans	17	NA	NA	0	0	NA	NA	0	NA	0	NA	1	complete
831	West Nile Virus	Cupp et al. 2007	2005	North America	United States	Alabama	Huntsville	NA	34.7304	-86.5861	Neartic	May to October	CDC light-traps +CO2	RT-PCR	WNV-specific RT-PCR		Culex	species	Culex territans	Culex territans	6	NA	NA	0	0	NA	NA	0	NA	0	NA	1	complete
839	West Nile Virus	Cupp et al. 2007	2005	North America	United States	Alabama	Auburn	NA	32.6099	-85.4808	Neartic	May to October	CDC light-traps +CO2	RT-PCR	WNV-specific RT-PCR		Culex	species	Culex restuans	Culex restuans	14	NA	NA	0	0	NA	NA	0	NA	0	NA	1	complete
840	West Nile Virus	Cupp et al. 2007	2005	North America	United States	Alabama	Auburn	NA	32.6099	-85.4808	Neartic	May to October	CDC light-traps +CO2	RT-PCR	WNV-specific RT-PCR		Culex	species	Culex erraticus	Culex erraticus	351	NA	NA	1	1	NA	NA	2.85	NA	2.85	NA	1	complete
841	West Nile Virus	Cupp et al. 2007	2005	North America	United States	Alabama	Auburn	NA	32.6099	-85.4808	Neartic	May to October	CDC light-traps +CO2	RT-PCR	WNV-specific RT-PCR		Culex	species	Culex nigripalpus	Culex nigripalpus	410	NA	NA	0	0	NA	NA	0	NA	0	NA	1	complete
842	West Nile Virus	Cupp et al. 2007	2005	North America	United States	Alabama	Auburn	NA	32.6099	-85.4808	Neartic	May to October	CDC light-traps +CO2	RT-PCR	WNV-specific RT-PCR		Culex	species	Culex peccator	Culex peccator	31	NA	NA	0	0	NA	NA	0	NA	0	NA	1	complete
843	West Nile Virus	Cupp et al. 2007	2005	North America	United States	Alabama	Auburn	NA	32.6099	-85.4808	Neartic	May to October	CDC light-traps +CO2	RT-PCR	WNV-specific RT-PCR		Culex	species	Culex pipiens/quinquefasciatus	Culex quinquefasciatus	111	NA	NA	0	0	NA	NA	0	NA	0	NA	1	complete
844	West Nile Virus	Cupp et al. 2007	2005	North America	United States	Alabama	Auburn	NA	32.6099	-85.4808	Neartic	May to October	CDC light-traps +CO2	RT-PCR	WNV-specific RT-PCR		Culex	species	Culex restuans	Culex restuans	283	NA	NA	0	0	NA	NA	0	NA	0	NA	1	complete
845	West Nile Virus	Cupp et al. 2007	2005	North America	United States	Alabama	Auburn	NA	32.6099	-85.4808	Neartic	May to October	CDC light-traps +CO2	RT-PCR	WNV-specific RT-PCR		Culex	species	Culex salinarius	Culex salinarius	841	NA	NA	4	1	NA	NA	4.76	NA	4.76	NA	1	complete
846	West Nile Virus	Cupp et al. 2007	2005	North America	United States	Alabama	Auburn	NA	32.6099	-85.4808	Neartic	May to October	CDC light-traps +CO2	RT-PCR	WNV-specific RT-PCR		Culex	species	Culex territans	Culex territans	32	NA	NA	0	0	NA	NA	0	NA	0	NA	1	complete
873	West Nile Virus	Dennett et al. 2007	2003-2005	North America	United States	Texas	Harris County	Houston	29.7614	-95.3579	Neartic	January	Gravid traps	Isolation/ELISA/VecTest/mice inoculation/complemet fixation/RAMP test			Culex	species	Culex quinquefasciatus	Culex quinquefasciatus	3282	NA	NA	0	0	NA	NA	0	NA	0	NA	1	complete
874	West Nile Virus	Dennett et al. 2007	2003-2005	North America	United States	Texas	Harris County	Houston	29.7614	-95.3579	Neartic	February	Gravid traps	Isolation/ELISA/VecTest/mice inoculation/complemet fixation/RAMP test			Culex	species	Culex quinquefasciatus	Culex quinquefasciatus	3578	NA	NA	0	0	NA	NA	0	NA	0	NA	1	complete
875	West Nile Virus	Dennett et al. 2007	2003-2005	North America	United States	Texas	Harris County	Houston	29.7614	-95.3579	Neartic	March	Gravid traps	Isolation/ELISA/VecTest/mice inoculation/complemet fixation/RAMP test			Culex	species	Culex quinquefasciatus	Culex quinquefasciatus	10259	NA	NA	0	0	NA	NA	0	NA	0	NA	1	complete
876	West Nile Virus	Dennett et al. 2007	2003-2005	North America	United States	Texas	Harris County	Houston	29.7614	-95.3579	Neartic	April	Gravid traps	Isolation/ELISA/VecTest/mice inoculation/complemet fixation/RAMP test			Culex	species	Culex quinquefasciatus	Culex quinquefasciatus	24068	NA	NA	0	0	NA	NA	0	NA	0	NA	1	complete
877	West Nile Virus	Dennett et al. 2007	2003-2005	North America	United States	Texas	Harris County	Houston	29.7614	-95.3579	Neartic	May	Gravid traps	Isolation/ELISA/VecTest/mice inoculation/complemet fixation/RAMP test			Culex	species	Culex quinquefasciatus	Culex quinquefasciatus	47398	NA	NA	1	1	NA	NA	0.07	NA	0.07	NA	1	complete
878	West Nile Virus	Dennett et al. 2007	2003-2005	North America	United States	Texas	Harris County	Houston	29.7614	-95.3579	Neartic	June	Gravid traps	Isolation/ELISA/VecTest/mice inoculation/complemet fixation/RAMP test			Culex	species	Culex quinquefasciatus	Culex quinquefasciatus	63725	NA	NA	1	1	NA	NA	1.06	NA	1.06	NA	1	complete
879	West Nile Virus	Dennett et al. 2007	2003-2005	North America	United States	Texas	Harris County	Houston	29.7614	-95.3579	Neartic	July	Gravid traps	Isolation/ELISA/VecTest/mice inoculation/complemet fixation/RAMP test			Culex	species	Culex quinquefasciatus	Culex quinquefasciatus	63851	NA	NA	1	1	NA	NA	4.06	NA	4.06	NA	1	complete
880	West Nile Virus	Dennett et al. 2007	2003-2005	North America	United States	Texas	Harris County	Houston	29.7614	-95.3579	Neartic	August	Gravid traps	Isolation/ELISA/VecTest/mice inoculation/complemet fixation/RAMP test			Culex	species	Culex quinquefasciatus	Culex quinquefasciatus	62300	NA	NA	1	1	NA	NA	4.55	NA	4.55	NA	1	complete
881	West Nile Virus	Dennett et al. 2007	2003-2005	North America	United States	Texas	Harris County	Houston	29.7614	-95.3579	Neartic	September	Gravid traps	Isolation/ELISA/VecTest/mice inoculation/complemet fixation/RAMP test			Culex	species	Culex quinquefasciatus	Culex quinquefasciatus	45444	NA	NA	1	1	NA	NA	1.3	NA	1.3	NA	1	complete
882	West Nile Virus	Dennett et al. 2007	2003-2005	North America	United States	Texas	Harris County	Houston	29.7614	-95.3579	Neartic	October	Gravid traps	Isolation/ELISA/VecTest/mice inoculation/complemet fixation/RAMP test			Culex	species	Culex quinquefasciatus	Culex quinquefasciatus	46204	NA	NA	1	1	NA	NA	0.31	NA	0.31	NA	1	complete
883	West Nile Virus	Dennett et al. 2007	2003-2005	North America	United States	Texas	Harris County	Houston	29.7614	-95.3579	Neartic	Nobember	Gravid traps	Isolation/ELISA/VecTest/mice inoculation/complemet fixation/RAMP test			Culex	species	Culex quinquefasciatus	Culex quinquefasciatus	22087	NA	NA	1	1	NA	NA	0.09	NA	0.09	NA	1	complete
884	West Nile Virus	Dennett et al. 2007	2003-2005	North America	United States	Texas	Harris County	Houston	29.7614	-95.3579	Neartic	December	Gravid traps	Isolation/ELISA/VecTest/mice inoculation/complemet fixation/RAMP test			Culex	species	Culex quinquefasciatus	Culex quinquefasciatus	12950	NA	NA	1	1	NA	NA	0.06	NA	0.06	NA	1	complete
885	West Nile Virus	Dimenna et al. 2006	2003	North America	United States	New Mexico	Rio Grande Valley	NA	34.5199	-105.87	Neartic	May to November	CDC traps, gravid traps	RT-PCR			Culex	species	Culex tarsalis	Culex tarsalis	7791	NA	303	27	1	NA	NA	NA	4.98	4.98	NA	1	complete
886	West Nile Virus	Dimenna et al. 2006	2003	North America	United States	New Mexico	Rio Grande Valley	NA	34.5199	-105.87	Neartic	May to November	CDC traps, gravid traps	RT-PCR			Culex	species	Culex salinarius	Culex salinarius	12047	NA	227	24	1	NA	NA	NA	3.4	3.4	NA	1	complete
887	West Nile Virus	Dimenna et al. 2006	2003	North America	United States	New Mexico	Rio Grande Valley	NA	34.5199	-105.87	Neartic	May to November	CDC traps, gravid traps	RT-PCR			Culex	genera	Culex pipiens/quinquefasciatus	Culex quinquefasciatus	4526	NA	126	23	1	NA	NA	NA	18.23	18.23	NA	1	complete
893	West Nile Virus	Dimenna et al. 2007	2004	North America	United States	New Mexico	Albuquerque	NA	35.0844	-106.65	Neartic	May to September	CDC light traps, gravid traps	RT-PCR			Culex	species	Culex tarsalis	Culex tarsalis	NA	NA	127	3	1	NA	NA	NA	2.19	2.19	NA	1
894	West Nile Virus	Dimenna et al. 2007	2004	North America	United States	New Mexico	Albuquerque	NA	35.0844	-106.65	Neartic	May to September	CDC light traps, gravid traps	RT-PCR			Culex	species	Culex salinarius	Culex salinarius	NA	NA	341	47	1	NA	NA	NA	9.38	9.38	NA	1
895	West Nile Virus	Dimenna et al. 2007	2004	North America	United States	New Mexico	Albuquerque	NA	35.0844	-106.65	Neartic	May to September	CDC light traps, gravid traps	RT-PCR			Culex	species	Culex quinquefasciatus	Culex quinquefasciatus	NA	NA	170	17	1	NA	NA	NA	9.4	9.4	NA	1
901	West Nile Virus	Diuk-Wasser et al. 2010	2008	North America	United States	Connecticut	New Haven	NA	41.3083	-72.9279	Neartic	May to October	(CDC) light +CO2 and gravid mosquito traps	Isolation & RT-PCR			Culex	species	Culex pipiens	Culex pipiens	NA	NA	NA	1	1	NA	NA	NA	3.55	3.55	CDC traps, gravid traps	1
902	West Nile Virus	Diuk-Wasser et al. 2010	2008	North America	United States	Connecticut	West Haven	NA	41.2705	-72.947	Neartic	May to October	(CDC) light +CO2 and gravid mosquito traps	Isolation & RT-PCR			Culex	species	Culex pipiens	Culex pipiens	NA	NA	NA	1	1	NA	NA	NA	3.44	3.44	CDC traps, gravid traps	1
903	West Nile Virus	Diuk-Wasser et al. 2010	2008	North America	United States	Connecticut	East Haven	NA	41.2842	-72.8685	Neartic	May to October	(CDC) light +CO2 and gravid mosquito traps	Isolation & RT-PCR			Culex	species	Culex pipiens	Culex pipiens	NA	NA	NA	1	1	NA	NA	NA	0	0	CDC traps, gravid traps	1
904	West Nile Virus	Diuk-Wasser et al. 2010	2008	North America	United States	Connecticut	East Haven	NA	41.2842	-72.8685	Neartic	May to October	(CDC) light +CO2 and gravid mosquito traps	Isolation & RT-PCR			Culex	species	Culex restuans	Culex restuans	NA	NA	NA	1	1	NA	NA	NA	6.71	6.71	CDC traps, gravid traps	1
905	West Nile Virus	Diuk-Wasser et al. 2010	2008	North America	United States	Connecticut	New Haven	NA	41.3083	-72.9279	Neartic	May to October	(CDC) light +CO2 and gravid mosquito traps	Isolation & RT-PCR			Culex	species	Culex restuans	Culex restuans	NA	NA	NA	1	1	NA	NA	NA	3.05	3.05	CDC traps, gravid traps	1
906	West Nile Virus	Diuk-Wasser et al. 2010	2008	North America	United States	Connecticut	West Haven	NA	41.2705	-72.947	Neartic	May to October	(CDC) light +CO2 and gravid mosquito traps	Isolation & RT-PCR			Culex	species	Culex restuans	Culex restuans	NA	NA	NA	1	1	NA	NA	NA	0	0	CDC traps, gravid traps	1
907	Usutu Virus	Eiden et al. 2018	2015	Europe	France	Camargue	NA	NA	43.9863	6.18938	Paleartic	June to September	CDC-like traps	RT-PCR			Culex	species	Culex pipiens	Culex pipiens	3964	NA	147	11	1	Africa 2 and 3	NA	NA	NA	10101010101	MF621055-58	1
908	West Nile Virus	Ergunay et al. 2013	2012	Europe	Turkey	Eastern Thrace region	Edirne, Tekirdag, Canakkale and Istanbul	NA	41.6771	26.5557	Paleartic	July	CDC Miniature Light Traps	nested PCR / RT-PCR			Culex	species	Culex pipiens	Culex pipiens	NA	NA	111	4	1	Lineage 1	NA	36.3	NA	36.3	KC290935	1
910	West Nile Virus	Ergunay et al. 2017	2014-2015	Europe	Turkey	Aegean	NA	NA	39.4934	26.3241	Paleartic	October	Miniature Blacklight (UV) and CDC Miniature Light traps	nested PCR			Culex	species	Culex perexiguus	Culex perexiguus	4	NA	NA	0	0	NA	NA	0	NA	0	NA	1	complete
911	West Nile Virus	Ergunay et al. 2017	2014-2015	Europe	Turkey	Thrace	Kirklareli	NA	41.6134	26.9657	Paleartic	October	Miniature Blacklight (UV) and CDC Miniature Light traps	nested PCR			Culex	species	Culex pipiens	Culex pipiens	5658	NA	NA	1	1	Lineage 1	NA	0.86	NA	0.86	KU958168	1	complete
912	West Nile Virus	Ergunay et al. 2017	2014-2015	Europe	Turkey	Aegean	NA	NA	39.4934	26.3241	Paleartic	October	Miniature Blacklight (UV) and CDC Miniature Light traps	nested PCR			Culex	species	Culex theileri	Culex theileri	146	NA	NA	0	0	NA	NA	0	NA	0	NA	1	complete
913	West Nile Virus	Ergunay et al. 2017	2014-2015	Europe	Turkey	Aegean	NA	NA	39.4934	26.3241	Paleartic	October	Miniature Blacklight (UV) and CDC Miniature Light traps	nested PCR			Culex	species	Culex tritaeniorhynchus	Culex tritaeniorhynchus	48	NA	NA	0	0	NA	NA	0	NA	0	NA	1	complete
914	West Nile Virus	Esteves et al. 2005	2004	Europe	Portugal	NA	NA	NA	39.3999	-8.22446	Paleartic	July	CDC light-traps	RT-PCR			Culex	species	Culex univittatus	Culex univittatus	45	NA	4	2	1	Lineage 1	NA	NA	NA	10101010101	AF404757, AY268132, AY701412, AY701413	1
915	West Nile Virus	Esteves et al. 2005	2004	Europe	Portugal	NA	NA	NA	39.3999	-8.22446	Paleartic	July	CDC light-traps	RT-PCR			Culex	species	Culex pipiens	Culex pipiens	2062	NA	46	4	1	Lineage 1	NA	NA	NA	10101010101	AF404757, AY268132, AY701412, AY701413	1
916	West Nile Virus	Fetcher-Legget et al. 2012	2011	North America	United States	California	Sacramento	NA	38.5816	-121.494	Neartic	Marh to November	Reiter-Cummings gravid mosquito traps	RT-PCR			Culex	species	Culex pipiens	Culex pipiens	NA	NA	1495	90	1	NA	NA	15.7-79.5	NA	10101010101	NA	1
918	West Nile Virus	Gingrich et al. 2010	2006	North America	United States	Delawere	Wilmington	Cathedral Cemetery	39.7453	-75.5843	Neartic	June to September	CO2-baited Centers for Disease Control and Prevention (CDC) miniature light trap	RT-PCR			Culex	species	Culex pipiens	Culex pipiens	378	NA	9	0	0	NA	NA	0	NA	0	NA	1	complete
919	West Nile Virus	Gingrich et al. 2010	2006	North America	United States	Delawere	Wilmington	Cathedral Cemetery	39.7453	-75.5843	Neartic	June to September	CO2-baited Centers for Disease Control and Prevention (CDC) miniature light trap	RT-PCR			Culex	genera	Culex pipiens/restuans	Culex sp.	10	NA	1	0	0	NA	NA	0	NA	0	NA	1
920	West Nile Virus	Gingrich et al. 2010	2006	North America	United States	Delawere	Wilmington	Cathedral Cemetery	39.7453	-75.5843	Neartic	June to September	CO2-baited Centers for Disease Control and Prevention (CDC) miniature light trap	RT-PCR			Culex	species	Culex restuans	Culex restuans	8	NA	1	0	0	NA	NA	0	NA	0	NA	1	complete
921	West Nile Virus	Gingrich et al. 2010	2006	North America	United States	Delawere	Wilmington	Cathedral Cemetery	39.7453	-75.5843	Neartic	June to September	CO2-baited Centers for Disease Control and Prevention (CDC) miniature light trap	RT-PCR			Culex	species	Culex salinarius	Culex salinarius	28	NA	1	0	0	NA	NA	0	NA	0	NA	1	complete
922	West Nile Virus	Gingrich et al. 2010	2006	North America	United States	Delawere	Wilmington	Cathedral Cemetery	39.7453	-75.5843	Neartic	June to September	CO2-baited Centers for Disease Control and Prevention (CDC) miniature light trap	RT-PCR			Culex	genera	Culex sp.	Culex sp.	21	NA	2	0	0	NA	NA	0	NA	0	NA	1
924	West Nile Virus	Gingrich et al. 2010	2006	North America	United States	Delawere	Wilmington	Cathedral Cemetery	39.7453	-75.5843	Neartic	June to September	Gravid traps	RT-PCR			Culex	species	Culex pipiens	Culex pipiens	160	NA	6	2	1	NA	NA	NA	NA	10101010101	NA	1
925	West Nile Virus	Gingrich et al. 2010	2006	North America	United States	Delawere	Wilmington	Cathedral Cemetery	39.7453	-75.5843	Neartic	June to September	Gravid traps	RT-PCR			Culex	genera	Culex pipiens/restuans	Culex sp.	201	NA	8	0	0	NA	NA	0	NA	0	NA	1
926	West Nile Virus	Gingrich et al. 2010	2006	North America	United States	Delawere	Wilmington	Cathedral Cemetery	39.7453	-75.5843	Neartic	June to September	Gravid traps	RT-PCR			Culex	species	Culex restuans	Culex restuans	261	NA	12	0	0	NA	NA	0	NA	0	NA	1	complete
927	West Nile Virus	Gingrich et al. 2010	2006	North America	United States	Delawere	Wilmington	Cathedral Cemetery	39.7453	-75.5843	Neartic	June to September	Gravid traps	RT-PCR			Culex	species	Culex salinarius	Culex salinarius	27	NA	1	1	1	NA	NA	NA	NA	10101010101	NA	1
928	West Nile Virus	Gingrich et al. 2010	2006	North America	United States	Delawere	Wilmington	Cathedral Cemetery	39.7453	-75.5843	Neartic	June to September	Gravid traps	RT-PCR			Culex	genera	Culex sp.	Culex sp.	11	NA	1	0	0	NA	NA	0	NA	0	NA	1
930	West Nile Virus	Gingrich et al. 2010	2007	North America	United States	Delawere	Wilmington	Cathedral Cemetery	39.7453	-75.5843	Neartic	June to September	CO2-baited Centers for Disease Control and Prevention (CDC) miniature light trap	RT-PCR			Culex	species	Culex pipiens	Culex pipiens	27	NA	1	0	0	NA	NA	0	NA	0	NA	1	complete
931	West Nile Virus	Gingrich et al. 2010	2007	North America	United States	Delawere	Wilmington	Cathedral Cemetery	39.7453	-75.5843	Neartic	June to September	CO2-baited Centers for Disease Control and Prevention (CDC) miniature light trap	RT-PCR			Culex	genera	Culex pipiens/restuans	Culex sp.	1	NA	1	0	0	NA	NA	0	NA	0	NA	1
932	West Nile Virus	Gingrich et al. 2010	2007	North America	United States	Delawere	Wilmington	Cathedral Cemetery	39.7453	-75.5843	Neartic	June to September	CO2-baited Centers for Disease Control and Prevention (CDC) miniature light trap	RT-PCR			Culex	species	Culex restuans	Culex restuans	10	NA	1	0	0	NA	NA	0	NA	0	NA	1	complete
933	West Nile Virus	Gingrich et al. 2010	2007	North America	United States	Delawere	Wilmington	Cathedral Cemetery	39.7453	-75.5843	Neartic	June to September	CO2-baited Centers for Disease Control and Prevention (CDC) miniature light trap	RT-PCR			Culex	genera	Culex sp.	Culex sp.	73	NA	5	0	0	NA	NA	0	NA	0	NA	1
935	West Nile Virus	Gingrich et al. 2010	2007	North America	United States	Delawere	Wilmington	Cathedral Cemetery	39.7453	-75.5843	Neartic	June to September	Gravid traps	RT-PCR			Culex	species	Culex pipiens	Culex pipiens	217	NA	12	1	1	NA	NA	NA	NA	10101010101	NA	1
936	West Nile Virus	Gingrich et al. 2010	2007	North America	United States	Delawere	Wilmington	Cathedral Cemetery	39.7453	-75.5843	Neartic	June to September	Gravid traps	RT-PCR			Culex	species	Culex restuans	Culex restuans	161	NA	10	0	0	NA	NA	0	NA	0	NA	1	complete
937	West Nile Virus	Gingrich et al. 2010	2007	North America	United States	Delawere	Wilmington	Cathedral Cemetery	39.7453	-75.5843	Neartic	June to September	Gravid traps	RT-PCR			Culex	genera	Culex sp.	Culex sp.	55	NA	8	0	0	NA	NA	0	NA	0	NA	1
940	West Nile Virus	Gingrich et al. 2010	2006	North America	United States	Delawere	Wilmington	Cherry Island	39.7332	-75.5214	Neartic	June to September	CO2-baited Centers for Disease Control and Prevention (CDC) miniature light trap	RT-PCR			Culex	species	Culex pipiens	Culex pipiens	379	NA	9	0	0	NA	NA	0	NA	0	NA	1	complete
941	West Nile Virus	Gingrich et al. 2010	2006	North America	United States	Delawere	Wilmington	Cherry Island	39.7332	-75.5214	Neartic	June to September	CO2-baited Centers for Disease Control and Prevention (CDC) miniature light trap	RT-PCR			Culex	genera	Culex pipiens/restuans	Culex sp.	343	NA	9	0	0	NA	NA	0	NA	0	NA	1
942	West Nile Virus	Gingrich et al. 2010	2006	North America	United States	Delawere	Wilmington	Cherry Island	39.7332	-75.5214	Neartic	June to September	CO2-baited Centers for Disease Control and Prevention (CDC) miniature light trap	RT-PCR			Culex	genera	Culex sp.	Culex sp.	298	NA	7	0	0	NA	NA	0	NA	0	NA	1
945	West Nile Virus	Gingrich et al. 2010	2006	North America	United States	Delawere	Wilmington	Cherry Island	39.7332	-75.5214	Neartic	June to September	Gravid traps	RT-PCR			Culex	species	Culex pipiens	Culex pipiens	227	NA	8	2	1	NA	NA	NA	NA	10101010101	NA	1
946	West Nile Virus	Gingrich et al. 2010	2006	North America	United States	Delawere	Wilmington	Cherry Island	39.7332	-75.5214	Neartic	June to September	Gravid traps	RT-PCR			Culex	genera	Culex pipiens/restuans	Culex sp.	34	NA	1	0	0	NA	NA	0	NA	0	NA	1
947	West Nile Virus	Gingrich et al. 2010	2006	North America	United States	Delawere	Wilmington	Cherry Island	39.7332	-75.5214	Neartic	June to September	Gravid traps	RT-PCR			Culex	species	Culex restuans	Culex restuans	209	NA	10	0	0	NA	NA	0	NA	0	NA	1	complete
948	West Nile Virus	Gingrich et al. 2010	2006	North America	United States	Delawere	Wilmington	Cherry Island	39.7332	-75.5214	Neartic	June to September	Gravid traps	RT-PCR			Culex	species	Culex salinarius	Culex salinarius	5	NA	1	0	0	NA	NA	0	NA	0	NA	1	complete
949	West Nile Virus	Gingrich et al. 2010	2006	North America	United States	Delawere	Wilmington	Cherry Island	39.7332	-75.5214	Neartic	June to September	Gravid traps	RT-PCR			Culex	genera	Culex sp.	Culex sp.	20	NA	2	0	0	NA	NA	0	NA	0	NA	1
952	West Nile Virus	Gingrich et al. 2010	2007	North America	United States	Delawere	Wilmington	Cherry Island	39.7332	-75.5214	Neartic	June to September	CO2-baited Centers for Disease Control and Prevention (CDC) miniature light trap	RT-PCR			Culex	species	Culex pipiens	Culex pipiens	7	NA	1	0	0	NA	NA	0	NA	0	NA	1	complete
953	West Nile Virus	Gingrich et al. 2010	2007	North America	United States	Delawere	Wilmington	Cherry Island	39.7332	-75.5214	Neartic	June to September	CO2-baited Centers for Disease Control and Prevention (CDC) miniature light trap	RT-PCR			Culex	genera	Culex sp.	Culex sp.	11	NA	1	0	0	NA	NA	0	NA	0	NA	1
955	West Nile Virus	Gingrich et al. 2010	2007	North America	United States	Delawere	Wilmington	Cherry Island	39.7332	-75.5214	Neartic	June to September	Gravid traps	RT-PCR			Culex	species	Culex pipiens	Culex pipiens	244	NA	9	0	0	NA	NA	0	NA	0	NA	1	complete
956	West Nile Virus	Gingrich et al. 2010	2007	North America	United States	Delawere	Wilmington	Cherry Island	39.7332	-75.5214	Neartic	June to September	Gravid traps	RT-PCR			Culex	species	Culex restuans	Culex restuans	87	NA	5	0	0	NA	NA	0	NA	0	NA	1	complete
957	West Nile Virus	Gingrich et al. 2010	2007	North America	United States	Delawere	Wilmington	Cherry Island	39.7332	-75.5214	Neartic	June to September	Gravid traps	RT-PCR			Culex	genera	Culex sp.	Culex sp.	49	NA	5	0	0	NA	NA	0	NA	0	NA	1
959	West Nile Virus	Gingrich et al. 2010	2006	North America	United States	Delawere	Delawere city	NA	39.5779	-75.5888	Neartic	June to September	CO2-baited Centers for Disease Control and Prevention (CDC) miniature light trap	RT-PCR			Culex	species	Culex pipiens	Culex pipiens	9	NA	1	0	0	NA	NA	0	NA	0	NA	1	complete
960	West Nile Virus	Gingrich et al. 2010	2006	North America	United States	Delawere	Delawere city	NA	39.5779	-75.5888	Neartic	June to September	CO2-baited Centers for Disease Control and Prevention (CDC) miniature light trap	RT-PCR			Culex	genera	Culex pipiens/restuans	Culex sp.	460	NA	12	0	0	NA	NA	0	NA	0	NA	1
961	West Nile Virus	Gingrich et al. 2010	2006	North America	United States	Delawere	Delawere city	NA	39.5779	-75.5888	Neartic	June to September	CO2-baited Centers for Disease Control and Prevention (CDC) miniature light trap	RT-PCR			Culex	species	Culex salinarius	Culex salinarius	8015	NA	184	1	1	NA	NA	NA	NA	10101010101	NA	1
962	West Nile Virus	Gingrich et al. 2010	2006	North America	United States	Delawere	Delawere city	NA	39.5779	-75.5888	Neartic	June to September	CO2-baited Centers for Disease Control and Prevention (CDC) miniature light trap	RT-PCR			Culex	genera	Culex sp.	Culex sp.	1334	NA	46	0	0	NA	NA	0	NA	0	NA	1
963	West Nile Virus	Gingrich et al. 2010	2006	North America	United States	Delawere	Delawere city	NA	39.5779	-75.5888	Neartic	June to September	Gravid traps	RT-PCR			Culex	species	Culex pipiens	Culex pipiens	21	NA	3	0	0	NA	NA	0	NA	0	NA	1	complete
964	West Nile Virus	Gingrich et al. 2010	2006	North America	United States	Delawere	Delawere city	NA	39.5779	-75.5888	Neartic	June to September	Gravid traps	RT-PCR			Culex	genera	Culex pipiens/restuans	Culex sp.	13	NA	1	0	0	NA	NA	0	NA	0	NA	1
965	West Nile Virus	Gingrich et al. 2010	2006	North America	United States	Delawere	Delawere city	NA	39.5779	-75.5888	Neartic	June to September	Gravid traps	RT-PCR			Culex	species	Culex restuans	Culex restuans	14	NA	1	0	0	NA	NA	0	NA	0	NA	1	complete
966	West Nile Virus	Gingrich et al. 2010	2006	North America	United States	Delawere	Delawere city	NA	39.5779	-75.5888	Neartic	June to September	Gravid traps	RT-PCR			Culex	species	Culex salinarius	Culex salinarius	46	NA	2	0	0	NA	NA	0	NA	0	NA	1	complete
967	West Nile Virus	Gingrich et al. 2010	2006	North America	United States	Delawere	Delawere city	NA	39.5779	-75.5888	Neartic	June to September	Gravid traps	RT-PCR			Culex	genera	Culex sp.	Culex sp.	1	NA	1	0	0	NA	NA	0	NA	0	NA	1
969	West Nile Virus	Gingrich et al. 2010	2007	North America	United States	Delawere	Delawere city	NA	39.5779	-75.5888	Neartic	June to September	CO2-baited Centers for Disease Control and Prevention (CDC) miniature light trap	RT-PCR			Culex	species	Culex pipiens	Culex pipiens	15	NA	1	0	0	NA	NA	0	NA	0	NA	1	complete
970	West Nile Virus	Gingrich et al. 2010	2007	North America	United States	Delawere	Delawere city	NA	39.5779	-75.5888	Neartic	June to September	CO2-baited Centers for Disease Control and Prevention (CDC) miniature light trap	RT-PCR			Culex	genera	Culex pipiens/restuans	Culex sp.	4	NA	1	0	0	NA	NA	0	NA	0	NA	1
971	West Nile Virus	Gingrich et al. 2010	2007	North America	United States	Delawere	Delawere city	NA	39.5779	-75.5888	Neartic	June to September	CO2-baited Centers for Disease Control and Prevention (CDC) miniature light trap	RT-PCR			Culex	species	Culex restuans	Culex restuans	1	NA	1	0	0	NA	NA	0	NA	0	NA	1	complete
972	West Nile Virus	Gingrich et al. 2010	2007	North America	United States	Delawere	Delawere city	NA	39.5779	-75.5888	Neartic	June to September	CO2-baited Centers for Disease Control and Prevention (CDC) miniature light trap	RT-PCR			Culex	genera	Culex sp.	Culex sp.	49	NA	2	0	0	NA	NA	0	NA	0	NA	1
973	West Nile Virus	Gingrich et al. 2010	2007	North America	United States	Delawere	Delawere city	NA	39.5779	-75.5888	Neartic	June to September	Gravid traps	RT-PCR			Culex	species	Culex pipiens	Culex pipiens	71	NA	8	0	0	NA	NA	0	NA	0	NA	1	complete
974	West Nile Virus	Gingrich et al. 2010	2007	North America	United States	Delawere	Delawere city	NA	39.5779	-75.5888	Neartic	June to September	Gravid traps	RT-PCR			Culex	species	Culex restuans	Culex restuans	62	NA	8	0	0	NA	NA	0	NA	0	NA	1	complete
975	West Nile Virus	Gingrich et al. 2010	2007	North America	United States	Delawere	Delawere city	NA	39.5779	-75.5888	Neartic	June to September	Gravid traps	RT-PCR			Culex	genera	Culex sp.	Culex sp.	51	NA	3	0	0	NA	NA	0	NA	0	NA	1
978	West Nile Virus	Gingrich et al. 2010	2006	North America	United States	Delawere	Cherry Island	NA	39.5779	-75.5888	Neartic	June to September	CO2-baited Centers for Disease Control and Prevention (CDC) miniature light trap, gravid traps	RT-PCR			Culex	species	Culex pipiens	Culex pipiens	NA	NA	NA	NA	1	NA	NA	NA	9.7	9.7	NA	1
979	West Nile Virus	Gingrich et al. 2010	2006	North America	United States	Delawere	Cherry Island	NA	39.5779	-75.5888	Neartic	June to September	CO2-baited Centers for Disease Control and Prevention (CDC) miniature light trap, gravid traps	RT-PCR			Culex	genera	Culex pipiens/restuans	Culex sp.	NA	NA	NA	NA	0	NA	NA	NA	0	0	NA	1
980	West Nile Virus	Gingrich et al. 2010	2006	North America	United States	Delawere	Cherry Island	NA	39.5779	-75.5888	Neartic	June to September	CO2-baited Centers for Disease Control and Prevention (CDC) miniature light trap, gravid traps	RT-PCR			Culex	species	Culex restuans	Culex restuans	NA	NA	NA	NA	0	NA	NA	NA	0	0	NA	1
981	West Nile Virus	Gingrich et al. 2010	2006	North America	United States	Delawere	Cherry Island	NA	39.5779	-75.5888	Neartic	June to September	CO2-baited Centers for Disease Control and Prevention (CDC) miniature light trap, gravid traps	RT-PCR			Culex	species	Culex salinarius	Culex salinarius	NA	NA	NA	NA	0	NA	NA	NA	0	0	NA	1
982	West Nile Virus	Gingrich et al. 2010	2006	North America	United States	Delawere	Cherry Island	NA	39.5779	-75.5888	Neartic	June to September	CO2-baited Centers for Disease Control and Prevention (CDC) miniature light trap, gravid traps	RT-PCR			Culex	genera	Culex sp.	Culex sp.	NA	NA	NA	NA	0	NA	NA	NA	0	0	NA	1
985	West Nile Virus	Gingrich et al. 2010	2007	North America	United States	Delawere	Cherry Island	NA	39.5779	-75.5888	Neartic	June to September	CO2-baited Centers for Disease Control and Prevention (CDC) miniature light trap, gravid traps	RT-PCR			Culex	genera	Culex pipiens	Culex pipiens	NA	NA	NA	NA	0	NA	NA	NA	0	0	NA	1
986	West Nile Virus	Gingrich et al. 2010	2007	North America	United States	Delawere	Cherry Island	NA	39.5779	-75.5888	Neartic	June to September	CO2-baited Centers for Disease Control and Prevention (CDC) miniature light trap, gravid traps	RT-PCR			Culex	species	Culex pipiens/restuans	Culex sp.	NA	NA	NA	NA	0	NA	NA	NA	0	0	NA	1
987	West Nile Virus	Gingrich et al. 2010	2007	North America	United States	Delawere	Cherry Island	NA	39.5779	-75.5888	Neartic	June to September	CO2-baited Centers for Disease Control and Prevention (CDC) miniature light trap, gravid traps	RT-PCR			Culex	species	Culex restuans	Culex restuans	NA	NA	NA	NA	0	NA	NA	NA	0	0	NA	1
988	West Nile Virus	Gingrich et al. 2010	2007	North America	United States	Delawere	Cherry Island	NA	39.5779	-75.5888	Neartic	June to September	CO2-baited Centers for Disease Control and Prevention (CDC) miniature light trap, gravid traps	RT-PCR			Culex	species	Culex salinarius	Culex salinarius	NA	NA	NA	NA	0	NA	NA	NA	0	0	NA	1
989	West Nile Virus	Gingrich et al. 2010	2007	North America	United States	Delawere	Cherry Island	NA	39.5779	-75.5888	Neartic	June to September	CO2-baited Centers for Disease Control and Prevention (CDC) miniature light trap, gravid traps	RT-PCR			Culex	genera	Culex sp.	Culex sp.	NA	NA	NA	NA	0	NA	NA	NA	0	0	NA	1
992	West Nile Virus	Gingrich et al. 2010	2006	North America	United States	Delawere	Cathedral Cemetery	NA	39.7453	-75.5822	Neartic	June to September	CO2-baited Centers for Disease Control and Prevention (CDC) miniature light trap, gravid traps	RT-PCR			Culex	species	Culex pipiens	Culex pipiens	NA	NA	NA	NA	1	NA	NA	NA	3.9	3.9	NA	1
993	West Nile Virus	Gingrich et al. 2010	2006	North America	United States	Delawere	Cathedral Cemetery	NA	39.7453	-75.5822	Neartic	June to September	CO2-baited Centers for Disease Control and Prevention (CDC) miniature light trap, gravid traps	RT-PCR			Culex	genera	Culex pipiens/restuans	Culex sp.	NA	NA	NA	NA	0	NA	NA	NA	0	0	NA	1
994	West Nile Virus	Gingrich et al. 2010	2006	North America	United States	Delawere	Cathedral Cemetery	NA	39.7453	-75.5822	Neartic	June to September	CO2-baited Centers for Disease Control and Prevention (CDC) miniature light trap, gravid traps	RT-PCR			Culex	species	Culex restuans	Culex restuans	NA	NA	NA	NA	0	NA	NA	NA	0	0	NA	1
995	West Nile Virus	Gingrich et al. 2010	2006	North America	United States	Delawere	Cathedral Cemetery	NA	39.7453	-75.5822	Neartic	June to September	CO2-baited Centers for Disease Control and Prevention (CDC) miniature light trap, gravid traps	RT-PCR			Culex	species	Culex salinarius	Culex salinarius	NA	NA	NA	NA	1	NA	NA	NA	8.3	8.3	NA	1
996	West Nile Virus	Gingrich et al. 2010	2006	North America	United States	Delawere	Cathedral Cemetery	NA	39.7453	-75.5822	Neartic	June to September	CO2-baited Centers for Disease Control and Prevention (CDC) miniature light trap, gravid traps	RT-PCR			Culex	genera	Culex sp.	Culex sp.	NA	NA	NA	NA	1	NA	NA	NA	2.3	2.3	NA	1
999	West Nile Virus	Gingrich et al. 2010	2007	North America	United States	Delawere	Cathedral Cemetery	NA	39.7453	-75.5822	Neartic	June to September	CO2-baited Centers for Disease Control and Prevention (CDC) miniature light trap, gravid traps	RT-PCR			Culex	genera	Culex pipiens	Culex pipiens	NA	NA	NA	NA	1	NA	NA	NA	2.2	2.2	NA	1
1000	West Nile Virus	Gingrich et al. 2010	2007	North America	United States	Delawere	Cathedral Cemetery	NA	39.7453	-75.5822	Neartic	June to September	CO2-baited Centers for Disease Control and Prevention (CDC) miniature light trap, gravid traps	RT-PCR			Culex	species	Culex pipiens/restuans	Culex sp.	NA	NA	NA	NA	0	NA	NA	NA	0	0	NA	1
1001	West Nile Virus	Gingrich et al. 2010	2007	North America	United States	Delawere	Cathedral Cemetery	NA	39.7453	-75.5822	Neartic	June to September	CO2-baited Centers for Disease Control and Prevention (CDC) miniature light trap, gravid traps	RT-PCR			Culex	species	Culex restuans	Culex restuans	NA	NA	NA	NA	0	NA	NA	NA	0	0	NA	1
1002	West Nile Virus	Gingrich et al. 2010	2007	North America	United States	Delawere	Cathedral Cemetery	NA	39.7453	-75.5822	Neartic	June to September	CO2-baited Centers for Disease Control and Prevention (CDC) miniature light trap, gravid traps	RT-PCR			Culex	species	Culex salinarius	Culex salinarius	NA	NA	NA	NA	0	NA	NA	NA	0	0	NA	1
1003	West Nile Virus	Gingrich et al. 2010	2007	North America	United States	Delawere	Cathedral Cemetery	NA	39.7453	-75.5822	Neartic	June to September	CO2-baited Centers for Disease Control and Prevention (CDC) miniature light trap, gravid traps	RT-PCR			Culex	genera	Culex sp.	Culex sp.	NA	NA	NA	NA	0	NA	NA	NA	0	0	NA	1
1006	West Nile Virus	Gingrich et al. 2010	2006	North America	United States	Delawere	Delawere city	NA	39.5779	-75.5888	Neartic	June to September	CO2-baited Centers for Disease Control and Prevention (CDC) miniature light trap, gravid traps	RT-PCR			Culex	species	Culex pipiens	Culex pipiens	NA	NA	NA	NA	0	NA	NA	NA	0	0	NA	1
1007	West Nile Virus	Gingrich et al. 2010	2006	North America	United States	Delawere	Delawere city	NA	39.5779	-75.5888	Neartic	June to September	CO2-baited Centers for Disease Control and Prevention (CDC) miniature light trap, gravid traps	RT-PCR			Culex	genera	Culex pipiens/restuans	Culex sp.	NA	NA	NA	NA	0	NA	NA	NA	0	0	NA	1
1008	West Nile Virus	Gingrich et al. 2010	2006	North America	United States	Delawere	Delawere city	NA	39.5779	-75.5888	Neartic	June to September	CO2-baited Centers for Disease Control and Prevention (CDC) miniature light trap, gravid traps	RT-PCR			Culex	species	Culex restuans	Culex restuans	NA	NA	NA	NA	0	NA	NA	NA	0	0	NA	1
1009	West Nile Virus	Gingrich et al. 2010	2006	North America	United States	Delawere	Delawere city	NA	39.5779	-75.5888	Neartic	June to September	CO2-baited Centers for Disease Control and Prevention (CDC) miniature light trap, gravid traps	RT-PCR			Culex	species	Culex salinarius	Culex salinarius	NA	NA	NA	NA	1	NA	NA	NA	0.1	0.1	NA	1
1010	West Nile Virus	Gingrich et al. 2010	2006	North America	United States	Delawere	Delawere city	NA	39.5779	-75.5888	Neartic	June to September	CO2-baited Centers for Disease Control and Prevention (CDC) miniature light trap, gravid traps	RT-PCR			Culex	genera	Culex sp.	Culex sp.	NA	NA	NA	NA	0	NA	NA	NA	0	0	NA	1
1013	West Nile Virus	Gingrich et al. 2010	2007	North America	United States	Delawere	Delawere city	NA	39.5779	-75.5888	Neartic	June to September	CO2-baited Centers for Disease Control and Prevention (CDC) miniature light trap, gravid traps	RT-PCR			Culex	genera	Culex pipiens	Culex pipiens	NA	NA	NA	NA	0	NA	NA	NA	0	0	NA	1
1014	West Nile Virus	Gingrich et al. 2010	2007	North America	United States	Delawere	Delawere city	NA	39.5779	-75.5888	Neartic	June to September	CO2-baited Centers for Disease Control and Prevention (CDC) miniature light trap, gravid traps	RT-PCR			Culex	species	Culex pipiens/restuans	Culex sp.	NA	NA	NA	NA	0	NA	NA	NA	0	0	NA	1
1015	West Nile Virus	Gingrich et al. 2010	2007	North America	United States	Delawere	Delawere city	NA	39.5779	-75.5888	Neartic	June to September	CO2-baited Centers for Disease Control and Prevention (CDC) miniature light trap, gravid traps	RT-PCR			Culex	species	Culex restuans	Culex restuans	NA	NA	NA	NA	0	NA	NA	NA	0	0	NA	1
1016	West Nile Virus	Gingrich et al. 2010	2007	North America	United States	Delawere	Delawere city	NA	39.5779	-75.5888	Neartic	June to September	CO2-baited Centers for Disease Control and Prevention (CDC) miniature light trap, gravid traps	RT-PCR			Culex	species	Culex salinarius	Culex salinarius	NA	NA	NA	NA	0	NA	NA	NA	0	0	NA	1
1017	West Nile Virus	Gingrich et al. 2010	2007	North America	United States	Delawere	Delawere city	NA	39.5779	-75.5888	Neartic	June to September	CO2-baited Centers for Disease Control and Prevention (CDC) miniature light trap, gravid traps	RT-PCR			Culex	genera	Culex sp.	Culex sp.	NA	NA	NA	NA	0	NA	NA	NA	0	0	NA	1
1023	West Nile Virus	Gleiser et al. 2007	2002	North America	United States	Louisiana	Baton Rouge	NA	30.5333	-91.0833	Neartic	March to December	CDC traps, gravid traps, encephalitis virus surveillance traps, aspirator	VecTest and RT-PCR			Culex	species	Culex erraticus	Culex erraticus	1326	NA	48	0	0	NA	NA	0	NA	0	NA	1	complete
1024	West Nile Virus	Gleiser et al. 2007	2002	North America	United States	Louisiana	Baton Rouge	NA	30.5333	-91.0833	Neartic	March to December	CDC traps, gravid traps, encephalitis virus surveillance traps, aspirator	VecTest and RT-PCR			Culex	species	Culex nigripalpus	Culex nigripalpus	140	NA	21	0	0	NA	NA	0	NA	0	NA	1	complete
1025	West Nile Virus	Gleiser et al. 2007	2002	North America	United States	Louisiana	Baton Rouge	NA	30.5333	-91.0833	Neartic	March to December	CDC traps, gravid traps, encephalitis virus surveillance traps, aspirator	VecTest and RT-PCR			Culex	species	Culex quinquefasciatus	Culex quinquefasciatus	53802	NA	1330	40	1	NA	NA	4.0-8.0	NA	10101010101	NA	1
1026	West Nile Virus	Gleiser et al. 2007	2002	North America	United States	Louisiana	Baton Rouge	NA	30.5333	-91.0833	Neartic	March to December	CDC traps, gravid traps, encephalitis virus surveillance traps, aspirator	VecTest and RT-PCR			Culex	species	Culex restuans	Culex restuans	58	NA	16	0	0	NA	NA	0	NA	0	NA	1	complete
1027	West Nile Virus	Gleiser et al. 2007	2002	North America	United States	Louisiana	Baton Rouge	NA	30.5333	-91.0833	Neartic	March to December	CDC traps, gravid traps, encephalitis virus surveillance traps, aspirator	VecTest and RT-PCR			Culex	species	Culex salinarius	Culex salinarius	104	NA	14	0	0	NA	NA	0	NA	0	NA	1	complete
1028	West Nile Virus	Gleiser et al. 2007	2002	North America	United States	Louisiana	Baton Rouge	NA	30.5333	-91.0833	Neartic	March to December	CDC traps, gravid traps, encephalitis virus surveillance traps, aspirator	VecTest and RT-PCR			Culex	species	Culex territans	Culex territans	2	NA	1	0	0	NA	NA	0	NA	0	NA	1	complete
1036	West Nile Virus	Godsey et al. 2012	2010	North America	United States	Arizona	Maricopa County	East Valley	33.2715	-113.309	Neartic	July to August	dry ice-baited CDC light trap, CDC gravid traps	RT-PCR			Culex	species	Culex quinquefasciatus	Culex quinquefasciatus	1961	NA	NA	24	1	NA	NA	NA	NA	10101010101	NA	1
1038	West Nile Virus	Godsey et al. 2012	2010	North America	United States	Arizona	Maricopa County	East Valley	33.2715	-113.309	Neartic	July to August	dry ice-baited CDC light trap, CDC gravid traps	RT-PCR			Culex	species	Culex tarsalis	Culex tarsalis	192	NA	NA	0	0	NA	NA	0	NA	0	NA	1	complete
1040	West Nile Virus	Godsey et al. 2012	2010	North America	United States	Arizona	Maricopa County	East Valley	33.2715	-113.309	Neartic	July to August	dry ice-baited CDC light trap, CDC gravid traps	RT-PCR			Culex	genera	Culex sp.	Culex sp.	14	NA	NA	1	1	NA	NA	NA	NA	10101010101	NA	1
1044	West Nile Virus	Godsey et al. 2005a	2001	North America	United States	Florida	Jefferson County	NA	30.4312	-83.8897	Neartic	July	CO2-baited CDC miniature light traps, encephalitis virus surveillance traps, aspirator	Isolation & RT-PCR			Culex	species	Culex salinarius	Culex salinarius	3857	NA	94	4	1	NA	NA	NA	NA	10101010101	NA	1
1045	West Nile Virus	Godsey et al. 2005a	2001	North America	United States	Florida	Jefferson County	NA	30.4312	-83.8897	Neartic	July	CO2-baited CDC miniature light traps, encephalitis virus surveillance traps, aspirator	Isolation & RT-PCR			Culex	species	Culex erraticus	Culex erraticus	1548	NA	54	0	0	NA	NA	0	NA	0	NA	1	complete
1047	West Nile Virus	Godsey et al. 2005a	2001	North America	United States	Florida	Jefferson County	NA	30.4312	-83.8897	Neartic	July	CO2-baited CDC miniature light traps, encephalitis virus surveillance traps, aspirator	Isolation & RT-PCR			Culex	genera	Culex sp.	Culex sp.	1357	NA	51	1	1	NA	NA	NA	NA	10101010101	NA	1
1048	West Nile Virus	Godsey et al. 2005a	2001	North America	United States	Florida	Jefferson County	NA	30.4312	-83.8897	Neartic	July	CO2-baited CDC miniature light traps, encephalitis virus surveillance traps, aspirator	Isolation & RT-PCR			Culex	species	Culex quinquefasciatus	Culex quinquefasciatus	1257	NA	43	5	1	NA	NA	NA	NA	10101010101	NA	1
1056	West Nile Virus	Godsey et al. 2005a	2001	North America	United States	Florida	Jefferson County	NA	30.4312	-83.8897	Neartic	July	CO2-baited CDC miniature light traps, encephalitis virus surveillance traps, aspirator	Isolation & RT-PCR			Culex	species	Culex nigripalpus	Culex nigripalpus	187	NA	25	2	1	NA	NA	NA	NA	10101010101	NA	1
1066	West Nile Virus	Godsey et al. 2005a	2001	North America	United States	Georgia	Lowndes County	NA	30.86	-83.2933	Neartic	July	CO2-baited CDC miniature light traps, encephalitis virus surveillance traps, aspirator	Isolation & RT-PCR			Culex	species	Culex erraticus	Culex erraticus	4530	NA	96	0	0	NA	NA	0	NA	0	NA	1	complete
1069	West Nile Virus	Godsey et al. 2005a	2001	North America	United States	Georgia	Lowndes County	NA	30.86	-83.2933	Neartic	July	CO2-baited CDC miniature light traps, encephalitis virus surveillance traps, aspirator	Isolation & RT-PCR			Culex	species	Culex salinarius	Culex salinarius	653	NA	24	1	1	NA	NA	NA	NA	10101010101	NA	1
1073	West Nile Virus	Godsey et al. 2005a	2001	North America	United States	Georgia	Lowndes County	NA	30.86	-83.2933	Neartic	July	CO2-baited CDC miniature light traps, encephalitis virus surveillance traps, aspirator	Isolation & RT-PCR			Culex	genera	Culex sp.	Culex sp.	309	NA	21	0	0	NA	NA	0	NA	0	NA	1
1078	West Nile Virus	Godsey et al. 2005a	2001	North America	United States	Georgia	Lowndes County	NA	30.86	-83.2933	Neartic	July	CO2-baited CDC miniature light traps, encephalitis virus surveillance traps, aspirator	Isolation & RT-PCR			Culex	species	Culex quinquefasciatus	Culex quinquefasciatus	40	NA	11	0	0	NA	NA	0	NA	0	NA	1	complete
1079	West Nile Virus	Godsey et al. 2005a	2001	North America	United States	Georgia	Lowndes County	NA	30.86	-83.2933	Neartic	July	CO2-baited CDC miniature light traps, encephalitis virus surveillance traps, aspirator	Isolation & RT-PCR			Culex	species	Culex nigripalpus	Culex nigripalpus	28	NA	12	0	0	NA	NA	0	NA	0	NA	1	complete
1081	West Nile Virus	Godsey et al. 2005a	2001	North America	United States	Florida	Jefferson County	NA	30.4312	-83.8897	Neartic	July	CO2-baited CDC miniature light traps, encephalitis virus surveillance traps, aspirator	Isolation & RT-PCR			Culex	species	Culex quinquefasciatus	Culex quinquefasciatus	NA	NA	3	1	1	NA	NA	21.3	NA	21.3	NA	1
1082	West Nile Virus	Godsey et al. 2005a	2001	North America	United States	Florida	Jefferson County	NA	30.4312	-83.8897	Neartic	July	CO2-baited CDC miniature light traps, encephalitis virus surveillance traps, aspirator	Isolation & RT-PCR			Culex	species	Culex nigripalpus	Culex nigripalpus	NA	NA	8	1	1	NA	NA	37.7	NA	37.7	NA	1
1083	West Nile Virus	Godsey et al. 2005a	2001	North America	United States	Florida	Jefferson County	NA	30.4312	-83.8897	Neartic	July	CO2-baited CDC miniature light traps, encephalitis virus surveillance traps, aspirator	Isolation & RT-PCR			Culex	species	Culex quinquefasciatus	Culex quinquefasciatus	NA	NA	32	4	1	NA	NA	3.8	NA	3.8	NA	1
1084	West Nile Virus	Godsey et al. 2005a	2001	North America	United States	Florida	Jefferson County	NA	30.4312	-83.8897	Neartic	July	CO2-baited CDC miniature light traps, encephalitis virus surveillance traps, aspirator	Isolation & RT-PCR			Culex	species	Culex salinarius	Culex salinarius	NA	NA	56	2	1	NA	NA	0.8	NA	0.8	NA	1
1085	West Nile Virus	Godsey et al. 2005a	2001	North America	United States	Florida	Jefferson County	NA	30.4312	-83.8897	Neartic	July	CO2-baited CDC miniature light traps, encephalitis virus surveillance traps, aspirator	Isolation & RT-PCR			Culex	genera	Culex sp.	Culex sp.	NA	NA	29	1	1	NA	NA	0.9	NA	0.9	NA	1
1087	West Nile Virus	Godsey et al. 2005a	2001	North America	United States	Florida	Jefferson County	NA	30.4312	-83.8897	Neartic	July	CO2-baited CDC miniature light traps, encephalitis virus surveillance traps, aspirator	Isolation & RT-PCR			Culex	species	Culex salinarius	Culex salinarius	NA	NA	25	2	1	NA	NA	1.7	NA	1.7	NA	1
1089	West Nile Virus	Godsey et al. 2005a	2001	North America	United States	Florida	Jefferson County	NA	30.4312	-83.8897	Neartic	July	CO2-baited CDC miniature light traps, encephalitis virus surveillance traps, aspirator	Isolation & RT-PCR			Culex	species	Culex nigripalpus	Culex nigripalpus	NA	NA	3	1	1	NA	NA	175.2	NA	175.2	NA	1
1090	West Nile Virus	Godsey et al. 2005a	2001	North America	United States	Georgia	Lowndes County	NA	30.86	-83.2933	Neartic	July	CO2-baited CDC miniature light traps, encephalitis virus surveillance traps, aspirator	Isolation & RT-PCR			Culex	species	Culex salinarius	Culex salinarius	NA	NA	1	1	1	NA	NA	45.5	NA	45.5	NA	1
1091	West Nile Virus	Godsey et al. 2005b	2002	North America	United States	Louisiana	St. Tammany, Abita Springs and Tangipahoa	NA	30.483	-89.9181	Neartic	August	CDC traps, gravid traps, Fay-Prince traps, duplex cone traps, aspirator	RT-PCR			Culex	species	Culex erraticus	Culex erraticus	8733	NA	NA	0	0	NA	NA	0	NA	0	NA	1	complete
1092	West Nile Virus	Godsey et al. 2005b	2002	North America	United States	Louisiana	St. Tammany, Abita Springs and Tangipahoa	NA	30.483	-89.9181	Neartic	August	CDC traps, gravid traps, Fay-Prince traps, duplex cone traps, aspirator	RT-PCR			Culex	species	Culex quinquefasciatus	Culex quinquefasciatus	6963	NA	NA	7	1	NA	NA	NA	NA	10101010101	NA	1
1095	West Nile Virus	Godsey et al. 2005b	2002	North America	United States	Louisiana	St. Tammany, Abita Springs and Tangipahoa	NA	30.483	-89.9181	Neartic	August	CDC traps, gravid traps, Fay-Prince traps, duplex cone traps, aspirator	RT-PCR			Culex	species	Culex salinarius	Culex salinarius	2013	NA	NA	1	1	NA	NA	NA	NA	10101010101	NA	1
1096	West Nile Virus	Godsey et al. 2005b	2002	North America	United States	Louisiana	St. Tammany, Abita Springs and Tangipahoa	NA	30.483	-89.9181	Neartic	August	CDC traps, gravid traps, Fay-Prince traps, duplex cone traps, aspirator	RT-PCR			Culex	genera	Culex sp.	Culex sp.	1744	NA	NA	0	0	NA	NA	0	NA	0	NA	1
1108	West Nile Virus	Godsey et al. 2005b	2002	North America	United States	Louisiana	St. Tammany, Abita Springs and Tangipahoa	NA	30.483	-89.9181	Neartic	August	CDC traps, gravid traps, Fay-Prince traps, duplex cone traps, aspirator	RT-PCR			Culex	species	Culex salinarius	Culex salinarius	92	NA	NA	1	1	NA	NA	NA	10.91	10.91	NA	1	complete
1109	West Nile Virus	Godsey et al. 2005b	2002	North America	United States	Louisiana	St. Tammany, Abita Springs and Tangipahoa	NA	30.483	-89.9181	Neartic	August	CDC traps, gravid traps, Fay-Prince traps, duplex cone traps, aspirator	RT-PCR			Culex	species	Culex quinquefasciatus	Culex quinquefasciatus	829	NA	NA	2	1	NA	NA	NA	2.61	2.61	NA	1	complete
1110	West Nile Virus	Godsey et al. 2005b	2002	North America	United States	Louisiana	St. Tammany, Abita Springs and Tangipahoa	NA	30.483	-89.9181	Neartic	August	CDC traps, gravid traps, Fay-Prince traps, duplex cone traps, aspirator	RT-PCR			Culex	species	Culex quinquefasciatus	Culex quinquefasciatus	427	NA	NA	1	1	NA	NA	NA	2.31	2.31	NA	1	complete
1111	West Nile Virus	Godsey et al. 2005b	2002	North America	United States	Louisiana	St. Tammany, Abita Springs and Tangipahoa	NA	30.483	-89.9181	Neartic	August	CDC traps, gravid traps, Fay-Prince traps, duplex cone traps, aspirator	RT-PCR			Culex	species	Culex quinquefasciatus	Culex quinquefasciatus	223	NA	NA	1	1	NA	NA	NA	5.64	5.64	NA	1	complete
1113	West Nile Virus	Godsey et al. 2005b	2002	North America	United States	Louisiana	St. Tammany, Abita Springs and Tangipahoa	NA	30.483	-89.9181	Neartic	August	CDC traps, gravid traps, Fay-Prince traps, duplex cone traps, aspirator	RT-PCR			Culex	species	Culex quinquefasciatus	Culex quinquefasciatus	922	NA	NA	3	1	NA	NA	NA	3.41	3.41	NA	1	complete
1114	West Nile Virus	Godsey et al. 2013	2002-2004	North America	United States	Louisiana	St. Tammany	NA	30.483	-89.9181	Neartic	All year	CDC traps, gravid traps	TaqMan RT-PCR, culture			Culex	species	Culex salinarius	Culex salinarius	109043	NA	3195	3	1	NA	NA	NA	NA	10101010101	NA	1
1115	West Nile Virus	Godsey et al. 2013	2002-2004	North America	United States	Louisiana	St. Tammany	NA	30.483	-89.9181	Neartic	All year	CDC traps, gravid traps	TaqMan RT-PCR, culture			Culex	species	Culex nigripalpus	Culex nigripalpus	36436	NA	1518	23	1	NA	NA	NA	NA	10101010101	NA	1
1118	West Nile Virus	Godsey et al. 2013	2002-2004	North America	United States	Louisiana	St. Tammany	NA	30.483	-89.9181	Neartic	All year	CDC traps, gravid traps	TaqMan RT-PCR, culture			Culex	species	Culex erraticus	Culex erraticus	18682	NA	1173	1	1	NA	NA	NA	NA	10101010101	NA	1
1122	West Nile Virus	Godsey et al. 2013	2002-2004	North America	United States	Louisiana	St. Tammany	NA	30.483	-89.9181	Neartic	All year	CDC traps, gravid traps	TaqMan RT-PCR, culture			Culex	genera	Culex sp.	Culex sp.	5742	NA	467	3	1	NA	NA	NA	NA	10101010101	NA	1
1124	West Nile Virus	Godsey et al. 2013	2002-2004	North America	United States	Louisiana	St. Tammany	NA	30.483	-89.9181	Neartic	All year	CDC traps, gravid traps	TaqMan RT-PCR, culture			Culex	species	Culex quinquefasciatus	Culex quinquefasciatus	3915	NA	545	0	0	NA	NA	0	NA	0	NA	1	complete
1129	West Nile Virus	Godsey et al. 2013	2002-2004	North America	United States	Louisiana	St. Tammany	NA	30.483	-89.9181	Neartic	All year	CDC traps, gravid traps	TaqMan RT-PCR, culture			Culex	species	Culex restuans	Culex restuans	1622	NA	309	0	0	NA	NA	0	NA	0	NA	1	complete
1145	West Nile Virus	Godsey et al. 2013	2002-2004	North America	United States	Louisiana	St. Tammany	NA	30.483	-89.9181	Neartic	All year	CDC traps, gravid traps	TaqMan RT-PCR, culture			Culex	species	Culex coronator	Culex coronator	NA	NA	NA	0	0	NA	NA	0	NA	0	NA	1
1146	West Nile Virus	Godsey et al. 2013	2002-2004	North America	United States	Louisiana	St. Tammany	NA	30.483	-89.9181	Neartic	All year	CDC traps, gravid traps	TaqMan RT-PCR, culture			Culex	species	Culex territans	Culex territans	NA	NA	NA	0	0	NA	NA	0	NA	0	NA	1
1161	Usutu Virus	Grisenti et al. 2015	2012	Europe	Italy	Veneto	Pianura Padana	NA	45	10.5	Paleartic	May to October	BG-Sentinel trap	RT-PCR			Culex	species	Culex pipiens	Culex pipiens	8998	NA	237	1	1	NA	NA	0	NA	0	NA	1	complete
1162	Usutu Virus	Grisenti et al. 2015	2012	Europe	Italy	Veneto	Pianura Padana	NA	45	10.5	Paleartic	May to October	BG-Sentinel trap	RT-PCR			Culex	species	Culex territans	Culex territans	1	NA	1	0	0	NA	NA	0	NA	0	NA	1	complete
1163	Usutu Virus	Grisenti et al. 2015	2012	Europe	Italy	Veneto	Pianura Padana	NA	45	10.5	Paleartic	May to October	BG-Sentinel trap	RT-PCR			Culex	species	Culex modestus	Culex modestus	18	NA	8	0	0	NA	NA	0	NA	0	NA	1	complete
1169	Usutu Virus	Grisenti et al. 2015	2012	Europe	Italy	Trento	Lake Garda	NA	45.5855	-10.7174	Paleartic	May to October	BG-Sentinel trap	RT-PCR			Culex	species	Culex pipiens	Culex pipiens	214	NA	45	0	0	NA	NA	0	NA	0	NA	1	complete
1170	Usutu Virus	Grisenti et al. 2015	2012	Europe	Italy	Trento	Lake Garda	NA	45.5855	-10.7174	Paleartic	May to October	BG-Sentinel trap	RT-PCR			Culex	species	Culex hortensis	Culex hortensis	12	NA	8	0	0	NA	NA	0	NA	0	NA	1	complete
1173	West Nile Virus	Gu et al. 2006	2004	North America	United States	Illinois	Chicago	Cook County	41.7377	-87.6976	Neartic	May-Oct	CDC traps, gravid traps	VecTest and RT-PCR			Culex	genera	Culex pipiens/restuans/salinarius	Culex sp.	82763	NA	2180	513	1	NA	NA	NA	NA	10101010101	NA	1
1174	West Nile Virus	Hamer et al. 2008a	2005	North America	United States	Illinois	Chicago	NA	41.8781	-87.6298	Neartic	July	gravid traps and aspirators	RT-PCR			Culex	species	Culex pipiens	Culex pipiens	NA	NA	NA	1	1	NA	NA	NA	NA	10101010101	NA	1
1175	West Nile Virus	Hamer et al. 2008a	2005	North America	United States	Illinois	Chicago	NA	41.8781	-87.6298	Neartic	August	gravid traps and aspirators	RT-PCR			Culex	genera	Culex sp.	Culex sp.	NA	NA	NA	1	1	NA	NA	NA	NA	10101010101	NA	1
1176	West Nile Virus	Hamer et al. 2008a	2005	North America	United States	Illinois	Chicago	NA	41.8781	-87.6298	Neartic	August	gravid traps and aspirators	RT-PCR			Culex	species	Culex pipiens	Culex pipiens	NA	NA	NA	1	1	NA	NA	NA	NA	10101010101	NA	1
1177	West Nile Virus	Hamer et al. 2008a	2005	North America	United States	Illinois	Chicago	NA	41.8781	-87.6298	Neartic	August	gravid traps and aspirators	RT-PCR			Culex	species	Culex pipiens	Culex pipiens	NA	NA	NA	1	1	NA	NA	NA	NA	10101010101	NA	1
1178	West Nile Virus	Hamer et al. 2008a	2005	North America	United States	Illinois	Chicago	NA	41.8781	-87.6298	Neartic	September	gravid traps and aspirators	RT-PCR			Culex	species	Culex pipiens	Culex pipiens	NA	NA	NA	1	1	NA	NA	NA	NA	10101010101	NA	1
1179	West Nile Virus	Hamer et al. 2008a	2005	North America	United States	Illinois	Chicago	NA	41.8781	-87.6298	Neartic	September	gravid traps and aspirators	RT-PCR			Culex	species	Culex pipiens	Culex pipiens	NA	NA	NA	1	1	NA	NA	NA	NA	10101010101	NA	1
1180	West Nile Virus	Hamer et al. 2008a	2005	North America	United States	Illinois	Chicago	NA	41.8781	-87.6298	Neartic	September	gravid traps and aspirators	RT-PCR			Culex	genera	Culex sp.	Culex sp.	NA	NA	NA	1	1	NA	NA	NA	NA	10101010101	NA	1
1181	West Nile Virus	Hamer et al. 2009	2005-2007	North America	United States	Illinois	Chicago	Cook County	41.7377	-87.6976	Neartic	May-Oct	(CDC) light +CO2 and gravid mosquito traps	RT-qPCR			Culex	species	Culex pipiens	Culex pipiens	611	12	NA	NA	1	NA	NA	NA	NA	10101010101	NA	1
1182	West Nile Virus	Hamer et al. 2009	2005-2007	North America	United States	Illinois	Chicago	Cook County	41.7377	-87.6976	Neartic	May-Oct	(CDC) light +CO2 and gravid mosquito traps	RT-qPCR			Culex	species	Culex restuans	Culex restuans	213	0	NA	NA	0	NA	NA	NA	NA	0	NA	1	complete
1183	West Nile Virus	Hamer et al. 2009	2005-2007	North America	United States	Illinois	Chicago	Cook County	41.7377	-87.6976	Neartic	May-Oct	(CDC) light +CO2 and gravid mosquito traps	RT-qPCR			Culex	species	Culex salinarius	Culex salinarius	1	0	NA	NA	0	NA	NA	NA	NA	0	NA	1	complete
1184	West Nile Virus	Hamer et al. 2009	2005-2007	North America	United States	Illinois	Chicago	Cook County	41.7377	-87.6976	Neartic	May-Oct	(CDC) light +CO2 and gravid mosquito traps	RT-qPCR			Culex	genera	Culex sp.	Culex sp.	52	2	NA	NA	1	NA	NA	NA	NA	10101010101	NA	1
1191	West Nile Virus	Harrison et al. 2009	2007	North America	United States	Kansas	Montgomery	NA	37.2403	-95.8143	Neartic	July	CO2 traps, gravid traps, New Standard Miniature Light Trap	RT-PCR			Culex	species	Culex pipiens complex	Culex pipiens	1867	NA	83	21	1	NA	NA	22.5	NA	22.5	NA	1	complete
1192	West Nile Virus	Harrison et al. 2009	2007	North America	United States	Kansas	Wilson	NA	38.825	-98.4753	Neartic	July	CO2 traps, gravid traps, New Standard Miniature Light Trap	RT-PCR			Culex	species	Culex pipiens complex	Culex pipiens	695	NA	NA	6	1	NA	NA	10.7	NA	10.7	NA	1	complete
1193	West Nile Virus	Harrison et al. 2009	2007	North America	United States	Kansas	Wilson	NA	38.825	-98.4753	Neartic	July	CO2 traps, gravid traps, New Standard Miniature Light Trap	RT-PCR			Culex	species	Culex erraticus	Culex erraticus	488	NA	NA	1	1	NA	NA	1.9	NA	1.9	NA	1	complete
1194	West Nile Virus	Harrison et al. 2009	2007	North America	United States	Kansas	Neosho	NA	37.6046	-95.3102	Neartic	July	CO2 traps, gravid traps, New Standard Miniature Light Trap	RT-PCR			Culex	species	Culex salinarius	Culex salinarius	317	NA	59	2	1	NA	NA	6	NA	6	NA	1	complete
1195	St. Louis Encephalitis Virus	Heinen et al. 2015	2013	South America	Brazil	Mato Grosso	NA	NA	12.6819	-56.9211	Neotropical	January to May	Nasci aspirators	RT-PCR			Culex	species	Culex quinquefasciatus	Culex quinquefasciatus	1	NA	1	1	1	NA	NA	0.29	NA	0.29	NA	1	complete
1201	West Nile Virus	Hribar et al. 2003	2001	North America	United States	Florida	Monroe County	NA	24.5557	-81.7826	Neartic	September to December	CO2 ABC traps and gravid traps	Isolation & RT-PCR			Culex	species	Culex atratus	Culex atratus	NA	NA	3	0	0	NA	NA	0	NA	0	NA	1
1202	West Nile Virus	Hribar et al. 2003	2001	North America	United States	Florida	Monroe County	NA	24.5557	-81.7826	Neartic	September to December	CO2 ABC traps and gravid traps	Isolation & RT-PCR			Culex	species	Culex bahamensis	Culex bahamensis	NA	NA	15	0	0	NA	NA	0	NA	0	NA	1
1203	West Nile Virus	Hribar et al. 2003	2001	North America	United States	Florida	Monroe County	NA	24.5557	-81.7826	Neartic	September to December	CO2 ABC traps and gravid traps	Isolation & RT-PCR			Culex	species	Culex erraticus	Culex erraticus	NA	NA	3	0	0	NA	NA	0	NA	0	NA	1
1204	West Nile Virus	Hribar et al. 2003	2001	North America	United States	Florida	Monroe County	NA	24.5557	-81.7826	Neartic	September to December	CO2 ABC traps and gravid traps	Isolation & RT-PCR			Culex	species	Culex nigripalpus	Culex nigripalpus	NA	NA	214	0	0	NA	NA	0	NA	0	NA	1
1205	West Nile Virus	Hribar et al. 2003	2001	North America	United States	Florida	Monroe County	NA	24.5557	-81.7826	Neartic	September to December	CO2 ABC traps and gravid traps	Isolation & RT-PCR			Culex	species	Culex peccator	Culex peccator	NA	NA	2	0	0	NA	NA	0	NA	0	NA	1
1206	West Nile Virus	Hribar et al. 2003	2001	North America	United States	Florida	Monroe County	NA	24.5557	-81.7826	Neartic	September to December	CO2 ABC traps and gravid traps	Isolation & RT-PCR			Culex	species	Culex quinquefasciatus	Culex quinquefasciatus	NA	NA	187	0	0	NA	NA	0	NA	0	NA	1
1207	West Nile Virus	Hribar et al. 2003	2001	North America	United States	Florida	Monroe County	NA	24.5557	-81.7826	Neartic	September to December	CO2 ABC traps and gravid traps	Isolation & RT-PCR			Culex	genera	Culex sp.	Culex sp.	NA	NA	58	0	0	NA	NA	0	NA	0	NA	1
1223	West Nile Virus	Hribar et al. 2004	2003	North America	United States	Florida	Monroe County	NA	24.5557	-81.7826	Neartic	All year	ABC traps	Isolation & RT-PCR			Culex	species	Culex atratus	Culex atratus	48	NA	11	0	0	NA	NA	0	NA	0	NA	1	complete
1224	West Nile Virus	Hribar et al. 2004	2003	North America	United States	Florida	Monroe County	NA	24.5557	-81.7826	Neartic	All year	ABC traps	Isolation & RT-PCR			Culex	species	Culex bahamensis	Culex bahamensis	1263	NA	117	0	0	NA	NA	0	NA	0	NA	1	complete
1225	West Nile Virus	Hribar et al. 2004	2003	North America	United States	Florida	Monroe County	NA	24.5557	-81.7826	Neartic	All year	ABC traps	Isolation & RT-PCR			Culex	species	Culex declarator	Culex declarator	362	NA	18	0	0	NA	NA	0	NA	0	NA	1	complete
1226	West Nile Virus	Hribar et al. 2004	2003	North America	United States	Florida	Monroe County	NA	24.5557	-81.7826	Neartic	All year	ABC traps	Isolation & RT-PCR			Culex	species	Culex erraticus	Culex erraticus	1585	NA	117	1	1	NA	NA	0.64	NA	0.64	NA	1	complete
1227	West Nile Virus	Hribar et al. 2004	2003	North America	United States	Florida	Monroe County	NA	24.5557	-81.7826	Neartic	All year	ABC traps	Isolation & RT-PCR			Culex	species	Culex iolambdis	Culex iolambdis	986	NA	55	0	0	NA	NA	0	NA	0	NA	1	complete
1228	West Nile Virus	Hribar et al. 2004	2003	North America	United States	Florida	Monroe County	NA	24.5557	-81.7826	Neartic	All year	ABC traps	Isolation & RT-PCR			Culex	species	Culex mulrennani	Culex mulrennani	6	NA	2	0	0	NA	NA	0	NA	0	NA	1	complete
1229	West Nile Virus	Hribar et al. 2004	2003	North America	United States	Florida	Monroe County	NA	24.5557	-81.7826	Neartic	All year	ABC traps	Isolation & RT-PCR			Culex	species	Culex nigripalpus	Culex nigripalpus	2263	NA	317	2	1	NA	NA	0.86	NA	0.86	NA	1	complete
1230	West Nile Virus	Hribar et al. 2004	2003	North America	United States	Florida	Monroe County	NA	24.5557	-81.7826	Neartic	All year	ABC traps	Isolation & RT-PCR			Culex	species	Culex peccator	Culex peccator	46	NA	7	0	0	NA	NA	0	NA	0	NA	1	complete
1231	West Nile Virus	Hribar et al. 2004	2003	North America	United States	Florida	Monroe County	NA	24.5557	-81.7826	Neartic	All year	ABC traps	Isolation & RT-PCR			Culex	species	Culex pilosus	Culex pilosus	2	NA	2	0	0	NA	NA	0	NA	0	NA	1	complete
1232	West Nile Virus	Hribar et al. 2004	2003	North America	United States	Florida	Monroe County	NA	24.5557	-81.7826	Neartic	All year	ABC traps	Isolation & RT-PCR			Culex	species	Culex quinquefasciatus	Culex quinquefasciatus	592	NA	168	1	1	NA	NA	1.69	NA	1.69	NA	1	complete
1233	West Nile Virus	Hribar et al. 2004	2003	North America	United States	Florida	Monroe County	NA	24.5557	-81.7826	Neartic	All year	ABC traps	Isolation & RT-PCR			Culex	species	Culex salinarius	Culex salinarius	6	NA	2	0	0	NA	NA	0	NA	0	NA	1	complete
1234	West Nile Virus	Hribar et al. 2004	2003	North America	United States	Florida	Monroe County	NA	24.5557	-81.7826	Neartic	All year	ABC traps	Isolation & RT-PCR			Culex	genera	Culex sp.	Culex sp.	1	NA	1	0	0	NA	NA	0	NA	0	NA	1
1235	West Nile Virus	Hribar et al. 2004	2003	North America	United States	Florida	Monroe County	NA	24.5557	-81.7826	Neartic	All year	ABC traps	Isolation & RT-PCR			Culex	genera	Culex sp.	Culex sp.	15	NA	6	0	0	NA	NA	0	NA	0	NA	1
1251	West Nile Virus	Hughes et al. 2010	2006	North America	United States	Wisconsin	Madison	NA	43.0731	-89.4012	Neartic	June	CDC traps, gravid traps	RAMP test/RT-PCR			Culex	genera	Culex pipiens/restuans	Culex sp.	91	NA	14	0	0	NA	NA	0	5.48	0	NA	1
1252	West Nile Virus	Hughes et al. 2010	2006	North America	United States	Wisconsin	Madison	NA	43.0731	-89.4012	Neartic	August	CDC traps, gravid traps	RAMP test/RT-PCR			Culex	genera	Culex pipiens/restuans	Culex sp.	96	NA	9	1	1	NA	NA	NA	NA	10101010101	NA	1
1253	West Nile Virus	Hughes et al. 2010	2006	North America	United States	Wisconsin	Madison	NA	43.0731	-89.4012	Neartic	NA	CDC traps, gravid traps	RAMP test/RT-PCR			Culex	genera	Culex pipiens/restuans	Culex sp.	146	NA	11	1	1	NA	NA	NA	NA	10101010101	NA	1
1254	West Nile Virus	Hughes et al. 2010	2006	North America	United States	Wisconsin	Madison	NA	43.0731	-89.4012	Neartic	NA	CDC traps, gravid traps	RAMP test/RT-PCR			Culex	genera	Culex pipiens/restuans	Culex sp.	9	NA	6	0	0	NA	NA	0	NA	0	NA	1
1255	West Nile Virus	Hughes et al. 2010	2006	North America	United States	Wisconsin	Madison	NA	43.0731	-89.4012	Neartic	NA	CDC traps, gravid traps	RAMP test/RT-PCR			Culex	genera	Culex pipiens/restuans	Culex sp.	20	NA	2	0	0	NA	NA	0	NA	0	NA	1
1256	West Nile Virus	Hughes et al. 2010	2007	North America	United States	Wisconsin	Madison	NA	43.0731	-89.4012	Neartic	NA	CDC traps, gravid traps	RAMP test/RT-PCR			Culex	genera	Culex pipiens/restuans	Culex sp.	57	NA	13	0	0	NA	NA	0	NA	0	NA	1
1257	West Nile Virus	Hughes et al. 2010	2007	North America	United States	Wisconsin	Madison	NA	43.0731	-89.4012	Neartic	NA	CDC traps, gravid traps	RAMP test/RT-PCR			Culex	genera	Culex pipiens/restuans	Culex sp.	7	NA	5	0	0	NA	NA	0	NA	0	NA	1
1258	West Nile Virus	Hughes et al. 2010	2007	North America	United States	Wisconsin	Madison	NA	43.0731	-89.4012	Neartic	NA	CDC traps, gravid traps	RAMP test/RT-PCR			Culex	genera	Culex pipiens/restuans	Culex sp.	56	NA	7	0	0	NA	NA	0	NA	0	NA	1
1259	West Nile Virus	Hughes et al. 2010	2007	North America	United States	Wisconsin	Madison	NA	43.0731	-89.4012	Neartic	NA	CDC traps, gravid traps	RAMP test/RT-PCR			Culex	genera	Culex pipiens/restuans	Culex sp.	9	NA	6	0	0	NA	NA	0	NA	0	NA	1
1260	West Nile Virus	Hughes et al. 2010	2007	North America	United States	Wisconsin	Madison	NA	43.0731	-89.4012	Neartic	NA	CDC traps, gravid traps	RAMP test/RT-PCR			Culex	genera	Culex pipiens/restuans	Culex sp.	4	NA	3	0	0	NA	NA	0	NA	0	NA	1
1261	West Nile Virus	Hughes et al. 2010	2007	North America	United States	Wisconsin	Madison	NA	43.0731	-89.4012	Neartic	NA	CDC traps, gravid traps	RAMP test/RT-PCR			Culex	genera	Culex pipiens/restuans	Culex sp.	75	NA	25	0	0	NA	NA	0	NA	0	NA	1
1262	West Nile Virus	Hughes et al. 2010	2007	North America	United States	Wisconsin	Madison	NA	43.0731	-89.4012	Neartic	NA	CDC traps, gravid traps	RAMP test/RT-PCR			Culex	genera	Culex pipiens/restuans	Culex sp.	209	NA	43	0	0	NA	NA	0	NA	0	NA	1
1263	West Nile Virus	Hughes et al. 2010	2007	North America	United States	Wisconsin	Madison	NA	43.0731	-89.4012	Neartic	NA	CDC traps, gravid traps	RAMP test/RT-PCR			Culex	genera	Culex pipiens/restuans	Culex sp.	164	NA	25	0	0	NA	NA	0	NA	0	NA	1
1264	West Nile Virus	Hughes et al. 2010	2007	North America	United States	Wisconsin	Madison	NA	43.0731	-89.4012	Neartic	August	CDC traps, gravid traps	RAMP test/RT-PCR			Culex	genera	Culex pipiens/restuans	Culex sp.	310	NA	38	1	1	NA	NA	NA	1.08	1.08	NA	1
1266	West Nile Virus	Ibarra-Juárez et al. 2012	2007	North America	Mexico	Nuevo León	San Francisco	NA	25.0242	-99.9168	Neartic	September to October	CDC traps+ CO2	RT-PCR			Culex	genera	Culex sp.	Culex sp.	1228	NA	NA	62	1	Lineage 1	NY99 or WNV2	0.61	NA	0.61	GQ862373-74	1
1267	West Nile Virus	Ibarra-Juárez et al. 2012	2007	North America	Mexico	Nuevo León	San Francisco	NA	25.0242	-99.9168	Neartic	September to October	CDC traps+ CO2	RT-PCR			Culex	species	Culex quinquefasciatus	Culex quinquefasciatus	934	NA	NA	48	1	NA	NA	0	NA	0	NA	1	complete
1268	West Nile Virus	Ibarra-Juárez et al. 2012	2007	North America	Mexico	Nuevo León	San Francisco	NA	25.0242	-99.9168	Neartic	September to October	CDC traps+ CO2	RT-PCR			Culex	species	Culex coronator	Culex coronator	567	NA	NA	30	1	NA	NA	0	NA	0	NA	1	complete
1269	West Nile Virus	Ibarra-Juárez et al. 2012	2007	North America	Mexico	Nuevo León	San Francisco	NA	25.0242	-99.9168	Neartic	September to October	CDC traps+ CO2	RT-PCR			Culex	species	Culex erraticus	Culex erraticus	509	NA	NA	27	1	NA	NA	0	NA	0	NA	1	complete
1283	Japanese Encephalitis Virus	Jegal et al. 2020	2016-2018	Asia	Korea	Incheon	Bupyeong-dong	NA	37.4931	126.724	Neartic	March to November	light traps and BG Sentinel traps	q RT-PCR			Culex	species	Culex pipiens	Culex pipiens	11360	NA	373	1	1	Genotype 5	NA	NA	0.2	0.2	NA	1	complete
1288	Japanese Encephalitis Virus	Jegal et al. 2020	2016-2018	Asia	Korea	Incheon	Bupyeong-dong	NA	37.4931	126.724	Neartic	March to November	light traps and BG Sentinel traps	q RT-PCR			Culex	species	Culex bitaeniorhynchus	Culex bitaeniorhynchus	63	NA	14	0	0	NA	NA	0	NA	0	NA	1	complete
1289	Japanese Encephalitis Virus	Jegal et al. 2020	2016-2018	Asia	Korea	Incheon	Bupyeong-dong	NA	37.4931	126.724	Neartic	March to November	light traps and BG Sentinel traps	q RT-PCR			Culex	species	Culex orientalis	Culex orientalis	7	NA	6	0	0	NA	NA	0	NA	0	NA	1	complete
1290	Japanese Encephalitis Virus	Jegal et al. 2020	2016-2018	Asia	Korea	Incheon	Bupyeong-dong	NA	37.4931	126.724	Neartic	March to November	light traps and BG Sentinel traps	q RT-PCR			Culex	species	Culex inatomii	Culex inatomii	172	NA	19	0	0	NA	NA	0	NA	0	NA	1	complete
1291	Japanese Encephalitis Virus	Jegal et al. 2020	2016-2018	Asia	Korea	Incheon	Bupyeong-dong	NA	37.4931	126.724	Neartic	March to November	light traps and BG Sentinel traps	q RT-PCR			Culex	species	Culex tritaeniorhynchus	Culex tritaeniorhynchus	529	NA	21	0	0	NA	NA	0	NA	0	NA	1	complete
1292	Japanese Encephalitis Virus	Jegal et al. 2020	2016-2018	Asia	Korea	Incheon	Bupyeong-dong	NA	37.4931	126.724	Neartic	March to November	light traps and BG Sentinel traps	q RT-PCR			Culex	species	Culex vagans	Culex vagans	6	NA	4	0	0	NA	NA	0	NA	0	NA	1	complete
1297	West Nile Virus	Johnson et al. 2012	2009	North America	United States	New Jersey	Middlesex County	NA	40.4302	-74.6971	Neartic	June to September	CDC miniature light traps + CO2 and gravid traps	VecTest			Culex	genera	Culex restuans/pipiens	Culex sp.	1754	NA	87	1	1	NA	NA	NA	0	0	NA	1
1298	West Nile Virus	Johnson et al. 2012	2010	North America	United States	New Jersey	Middlesex County	Large wetland	40.4302	-74.6971	Neartic	June to September	Gravid traps	TaqMan RT-PCR			Culex	genera	Culex restuans/pipiens	Culex sp.	643	NA	13	4	1	NA	NA	NA	7.09	7.09	NA	1
1299	West Nile Virus	Johnson et al. 2012	2010	North America	United States	New Jersey	Middlesex County	Medium wetland	40.4302	-74.6971	Neartic	June to September	Gravid traps	TaqMan RT-PCR			Culex	genera	Culex restuans/pipiens	Culex sp.	946	NA	25	11	1	NA	NA	NA	15.58	15.58	NA	1
1300	West Nile Virus	Johnson et al. 2012	2010	North America	United States	New Jersey	Middlesex County	Small wetland	40.4302	-74.6971	Neartic	June to September	Gravid traps	TaqMan RT-PCR			Culex	genera	Culex restuans/pipiens	Culex sp.	487	NA	12	9	1	NA	NA	NA	28.81	28.81	NA	1
1301	West Nile Virus	Johnson et al. 2012	2010	North America	United States	New Jersey	Middlesex County	Large residential wetland	40.4302	-74.6971	Neartic	June to September	Gravid traps	TaqMan RT-PCR			Culex	genera	Culex restuans/pipiens	Culex sp.	559	NA	13	6	1	NA	NA	NA	13.43	13.43	NA	1
1302	West Nile Virus	Johnson et al. 2012	2010	North America	United States	New Jersey	Middlesex County	Medium residential wetland	40.4302	-74.6971	Neartic	June to September	Gravid traps	TaqMan RT-PCR			Culex	genera	Culex restuans/pipiens	Culex sp.	1047	NA	26	14	1	NA	NA	NA	24.47	24.47	NA	1
1303	West Nile Virus	Johnson et al. 2012	2010	North America	United States	New Jersey	Middlesex County	Small residential wetland	40.4302	-74.6971	Neartic	June to September	Gravid traps	TaqMan RT-PCR			Culex	genera	Culex restuans/pipiens	Culex sp.	437	NA	11	10	1	NA	NA	NA	51.74	51.74	NA	1
1304	West Nile Virus	Johnson et al. 2015	2013	North America	United States	New Jersey	Middlesex County	Large wetland	40.4302	-74.6971	Neartic	April to August	CDC gravid traps	TaqMan RT-PCR			Culex	species	Culex restuans	Culex restuans	6	NA	3	1	1	NA	NA	180.82	NA	180.82	NA	1	complete
1305	West Nile Virus	Johnson et al. 2015	2013	North America	United States	New Jersey	Middlesex County	NA	40.4302	-74.6971	Neartic	April to August	CDC gravid traps	TaqMan RT-PCR			Culex	species	Culex restuans	Culex restuans	10	NA	3	0	0	NA	NA	0	NA	0	NA	1	complete
1306	West Nile Virus	Johnson et al. 2015	2013	North America	United States	New Jersey	Middlesex County	NA	40.4302	-74.6971	Neartic	April to August	CDC gravid traps	TaqMan RT-PCR			Culex	species	Culex restuans	Culex restuans	48	NA	5	0	0	NA	NA	0	NA	0	NA	1	complete
1307	West Nile Virus	Johnson et al. 2015	2013	North America	United States	New Jersey	Middlesex County	NA	40.4302	-74.6971	Neartic	April to August	CDC gravid traps	TaqMan RT-PCR			Culex	species	Culex restuans	Culex restuans	139	NA	5	0	0	NA	NA	0	NA	0	NA	1	complete
1308	West Nile Virus	Johnson et al. 2015	2013	North America	United States	New Jersey	Middlesex County	NA	40.4302	-74.6971	Neartic	April to August	CDC gravid traps	TaqMan RT-PCR			Culex	species	Culex restuans	Culex restuans	131	NA	5	0	0	NA	NA	0	NA	0	NA	1	complete
1309	West Nile Virus	Johnson et al. 2015	2013	North America	United States	New Jersey	Middlesex County	NA	40.4302	-74.6971	Neartic	April to August	CDC gravid traps	TaqMan RT-PCR			Culex	species	Culex restuans	Culex restuans	155	NA	5	0	0	NA	NA	0	NA	0	NA	1	complete
1310	West Nile Virus	Johnson et al. 2015	2013	North America	United States	New Jersey	Middlesex County	Medium wetland	40.4302	-74.6971	Neartic	April to August	CDC gravid traps	TaqMan RT-PCR			Culex	species	Culex restuans	Culex restuans	110	NA	5	1	1	NA	NA	9.21	NA	9.21	NA	1	complete
1311	West Nile Virus	Johnson et al. 2015	2013	North America	United States	New Jersey	Middlesex County	Small wetland	40.4302	-74.6971	Neartic	April to August	CDC gravid traps	TaqMan RT-PCR			Culex	species	Culex restuans	Culex restuans	131	NA	5	1	1	NA	NA	7.55	NA	7.55	NA	1	complete
1312	West Nile Virus	Johnson et al. 2015	2013	North America	United States	New Jersey	Middlesex County	NA	40.4302	-74.6971	Neartic	April to August	CDC gravid traps	TaqMan RT-PCR			Culex	species	Culex restuans	Culex restuans	74	NA	5	0	0	NA	NA	0	NA	0	NA	1	complete
1313	West Nile Virus	Johnson et al. 2015	2013	North America	United States	New Jersey	Middlesex County	NA	40.4302	-74.6971	Neartic	April to August	CDC gravid traps	TaqMan RT-PCR			Culex	species	Culex restuans	Culex restuans	131	NA	5	0	0	NA	NA	0	NA	0	NA	1	complete
1314	West Nile Virus	Johnson et al. 2015	2013	North America	United States	New Jersey	Middlesex County	Small wetland, medium wetland, urban	40.4302	-74.6971	Neartic	April to August	CDC gravid traps	TaqMan RT-PCR			Culex	species	Culex restuans	Culex restuans	145	NA	5	3	1	NA	NA	24.82	NA	24.82	NA	1	complete
1315	West Nile Virus	Johnson et al. 2015	2013	North America	United States	New Jersey	Middlesex County	Medium wetland	40.4302	-74.6971	Neartic	April to August	CDC gravid traps	TaqMan RT-PCR			Culex	species	Culex restuans	Culex restuans	67	NA	5	1	1	NA	NA	14.87	NA	14.87	NA	1	complete
1316	West Nile Virus	Johnson et al. 2015	2013	North America	United States	New Jersey	Middlesex County	Small wetland, medium wetland, urban	40.4302	-74.6971	Neartic	April to August	CDC gravid traps	TaqMan RT-PCR			Culex	species	Culex restuans	Culex restuans	54	NA	5	3	1	NA	NA	89.06	NA	89.06	NA	1	complete
1317	West Nile Virus	Johnson et al. 2015	2013	North America	United States	New Jersey	Middlesex County	Small wetland, residential	40.4302	-74.6971	Neartic	April to August	CDC gravid traps	TaqMan RT-PCR			Culex	species	Culex restuans	Culex restuans	50	NA	5	2	1	NA	NA	41.59	NA	41.59	NA	1	complete
1318	West Nile Virus	Johnson et al. 2015	2013	North America	United States	New Jersey	Middlesex County	NA	40.4302	-74.6971	Neartic	April to August	CDC gravid traps	TaqMan RT-PCR			Culex	species	Culex pipiens	Culex pipiens	1	NA	1	0	0	NA	NA	0	NA	0	NA	1	complete
1319	West Nile Virus	Johnson et al. 2015	2013	North America	United States	New Jersey	Middlesex County	NA	40.4302	-74.6971	Neartic	April to August	CDC gravid traps	TaqMan RT-PCR			Culex	species	Culex pipiens	Culex pipiens	4	NA	4	0	0	NA	NA	0	NA	0	NA	1	complete
1320	West Nile Virus	Johnson et al. 2015	2013	North America	United States	New Jersey	Middlesex County	NA	40.4302	-74.6971	Neartic	April to August	CDC gravid traps	TaqMan RT-PCR			Culex	species	Culex pipiens	Culex pipiens	1	NA	1	0	0	NA	NA	0	NA	0	NA	1	complete
1321	West Nile Virus	Johnson et al. 2015	2013	North America	United States	New Jersey	Middlesex County	NA	40.4302	-74.6971	Neartic	April to August	CDC gravid traps	TaqMan RT-PCR			Culex	species	Culex pipiens	Culex pipiens	12	NA	3	0	0	NA	NA	0	NA	0	NA	1	complete
1322	West Nile Virus	Johnson et al. 2015	2013	North America	United States	New Jersey	Middlesex County	NA	40.4302	-74.6971	Neartic	April to August	CDC gravid traps	TaqMan RT-PCR			Culex	species	Culex pipiens	Culex pipiens	10	NA	6	0	0	NA	NA	0	NA	0	NA	1	complete
1323	West Nile Virus	Johnson et al. 2015	2013	North America	United States	New Jersey	Middlesex County	NA	40.4302	-74.6971	Neartic	April to August	CDC gravid traps	TaqMan RT-PCR			Culex	species	Culex pipiens	Culex pipiens	16	NA	4	0	0	NA	NA	0	NA	0	NA	1	complete
1324	West Nile Virus	Johnson et al. 2015	2013	North America	United States	New Jersey	Middlesex County	NA	40.4302	-74.6971	Neartic	April to August	CDC gravid traps	TaqMan RT-PCR			Culex	species	Culex pipiens	Culex pipiens	45	NA	4	0	0	NA	NA	0	NA	0	NA	1	complete
1325	West Nile Virus	Johnson et al. 2015	2013	North America	United States	New Jersey	Middlesex County	NA	40.4302	-74.6971	Neartic	April to August	CDC gravid traps	TaqMan RT-PCR			Culex	species	Culex pipiens	Culex pipiens	41	NA	5	0	0	NA	NA	0	NA	0	NA	1	complete
1326	West Nile Virus	Johnson et al. 2015	2013	North America	United States	New Jersey	Middlesex County	NA	40.4302	-74.6971	Neartic	April to August	CDC gravid traps	TaqMan RT-PCR			Culex	species	Culex pipiens	Culex pipiens	64	NA	5	0	0	NA	NA	0	NA	0	NA	1	complete
1327	West Nile Virus	Johnson et al. 2015	2013	North America	United States	New Jersey	Middlesex County	NA	40.4302	-74.6971	Neartic	April to August	CDC gravid traps	TaqMan RT-PCR			Culex	species	Culex pipiens	Culex pipiens	51	NA	5	0	0	NA	NA	0	NA	0	NA	1	complete
1328	West Nile Virus	Johnson et al. 2015	2013	North America	United States	New Jersey	New Brunswick	Residential	40.4884	-74.476	Neartic	April to August	CDC gravid traps	TaqMan RT-PCR			Culex	species	Culex pipiens	Culex pipiens	18	NA	5	1	1	NA	NA	61.13	NA	61.13	NA	1	complete
1329	West Nile Virus	Johnson et al. 2015	2013	North America	United States	New Jersey	Middlesex County	Small wetland, urban	40.4302	-74.6971	Neartic	April to August	CDC gravid traps	TaqMan RT-PCR			Culex	species	Culex pipiens	Culex pipiens	26	NA	5	2	1	NA	NA	83.59	NA	83.59	NA	1	complete
1330	West Nile Virus	Johnson et al. 2015	2013	North America	United States	New Jersey	Middlesex County	Medium wetland	40.4302	-74.6971	Neartic	April to August	CDC gravid traps	TaqMan RT-PCR			Culex	species	Culex pipiens	Culex pipiens	21	NA	5	1	1	NA	NA	49.9	NA	49.9	NA	1	complete
1331	West Nile Virus	Johnson et al. 2015	2013	North America	United States	New Jersey	Middlesex County	NA	40.4302	-74.6971	Neartic	April to August	CDC gravid traps	TaqMan RT-PCR			Culex	species	Culex pipiens	Culex pipiens	38	NA	5	0	0	NA	NA	0	NA	0	NA	1	complete
1332	West Nile Virus	Johnson et al. 2015	2013	North America	United States	New Jersey	Middlesex County	Small wetland	40.4302	-74.6971	Neartic	April to August	CDC gravid traps	TaqMan RT-PCR			Culex	species	Culex pipiens	Culex pipiens	32	NA	4	1	1	NA	NA	31.16	NA	31.16	NA	1	complete
1333	West Nile Virus	Johnson et al. 2015	2011-2012	North America	United States	New Jersey	Middlesex County	NA	40.4302	-74.6971	Neartic	April to August	CDC gravid traps	TaqMan RT-PCR			Culex	genera	Culex restuans/pipiens	Culex sp.	150	NA	8	0	0	NA	NA	0	NA	0	NA	1
1334	West Nile Virus	Johnson et al. 2015	2011-2012	North America	United States	New Jersey	Middlesex County	Small wetland	40.4302	-74.6971	Neartic	April to August	CDC gravid traps	TaqMan RT-PCR			Culex	genera	Culex restuans/pipiens	Culex sp.	345	NA	9	1	1	NA	NA	2.71	NA	2.71	NA	1
1335	West Nile Virus	Johnson et al. 2015	2011-2012	North America	United States	New Jersey	Middlesex County	Small wetland	40.4302	-74.6971	Neartic	April to August	CDC gravid traps	TaqMan RT-PCR			Culex	genera	Culex restuans/pipiens	Culex sp.	435	NA	11	1	1	NA	NA	2.31	NA	2.31	NA	1
1336	West Nile Virus	Johnson et al. 2015	2011-2012	North America	United States	New Jersey	Middlesex County	Small wetland, medium wetland, urban	40.4302	-74.6971	Neartic	April to August	CDC gravid traps	TaqMan RT-PCR			Culex	genera	Culex restuans/pipiens	Culex sp.	214	NA	7	3	1	NA	NA	14.2	NA	14.2	NA	1
1337	West Nile Virus	Johnson et al. 2015	2011-2012	North America	United States	New Jersey	Middlesex County	NA	40.4302	-74.6971	Neartic	April to August	CDC gravid traps	TaqMan RT-PCR			Culex	genera	Culex restuans/pipiens	Culex sp.	189	NA	9	0	0	NA	NA	0	NA	0	NA	1
1338	West Nile Virus	Johnson et al. 2015	2011-2012	North America	United States	New Jersey	New Brunswick	Urban	40.4884	-74.476	Neartic	April to August	CDC gravid traps	TaqMan RT-PCR			Culex	genera	Culex restuans/pipiens	Culex sp.	183	NA	8	1	1	NA	NA	5.54	NA	5.54	NA	1
1339	West Nile Virus	Johnson et al. 2015	2011-2012	North America	United States	New Jersey	Middlesex County	Medium wetland, urban	40.4302	-74.6971	Neartic	April to August	CDC gravid traps	TaqMan RT-PCR			Culex	genera	Culex restuans/pipiens	Culex sp.	142	NA	9	2	1	NA	NA	14.28	NA	14.28	NA	1
1340	West Nile Virus	Johnson et al. 2015	2011-2012	North America	United States	New Jersey	New Brunswick	Residential, urban	40.4884	-74.476	Neartic	April to August	CDC gravid traps	TaqMan RT-PCR			Culex	genera	Culex restuans/pipiens	Culex sp.	133	NA	10	2	1	NA	NA	14.82	NA	14.82	NA	1
1341	West Nile Virus	Johnson et al. 2015	2011-2012	North America	United States	New Jersey	Middlesex County	Small wetland, urban	40.4302	-74.6971	Neartic	April to August	CDC gravid traps	TaqMan RT-PCR			Culex	genera	Culex restuans/pipiens	Culex sp.	174	NA	10	1	1	NA	NA	5.36	NA	5.36	NA	1
1342	West Nile Virus	Johnson et al. 2015	2011-2012	North America	United States	New Jersey	Middlesex County	Medium wetland, residential, urban	40.4302	-74.6971	Neartic	April to August	CDC gravid traps	TaqMan RT-PCR			Culex	genera	Culex restuans/pipiens	Culex sp.	177	NA	10	4	1	NA	NA	30.71	NA	30.71	NA	1
1343	West Nile Virus	Johnson et al. 2015	2011-2012	North America	United States	New Jersey	New Brunswick	Urban	40.4884	-74.476	Neartic	April to August	CDC gravid traps	TaqMan RT-PCR			Culex	genera	Culex restuans/pipiens	Culex sp.	115	NA	9	1	1	NA	NA	8.78	NA	8.78	NA	1
1344	West Nile Virus	Khan et al. 2017	2014-2015	Asia	India	Dibrugarh	NA	NA	27.4728	94.912	Oriental	June to December	dusk using mechanical aspirators	RT-PCR			Culex	species	Culex pseudovishnui	Culex pseudovishnui	NA	NA	36	0	0	NA	NA	0	NA	0	NA	1
1345	West Nile Virus	Khan et al. 2017	2014-2015	Asia	India	Dibrugarh	NA	NA	27.4728	94.912	Oriental	June to December	dusk using mechanical aspirators	RT-PCR			Culex	species	Culex quinquefasciatus	Culex quinquefasciatus	NA	NA	44	2	1	Lineage 5	NA	0.49	NA	0.49	KX646169-KX646186	1
1346	West Nile Virus	Khan et al. 2017	2014-2015	Asia	India	Dibrugarh	NA	NA	27.4728	94.912	Oriental	June to December	dusk using mechanical aspirators	RT-PCR			Culex	species	Culex tritaeniorhynchus	Culex tritaeniorhynchus	NA	NA	44	1	1	Lineage 5	NA	0.42	NA	0.42	KX646169-KX646186	1
1347	West Nile Virus	Khan et al. 2017	2014-2015	Asia	India	Dibrugarh	NA	NA	27.4728	94.912	Oriental	June to December	dusk using mechanical aspirators	RT-PCR			Culex	species	Culex vishnui	Culex vishnui	NA	NA	67	0	0	NA	NA	0	NA	0	NA	1
1348	West Nile Virus	Khan et al. 2017	2014-2015	Asia	India	Dibrugarh	NA	NA	27.4728	94.912	Oriental	June to December	dusk using mechanical aspirators	RT-PCR			Culex	species	Culex whitmorei	Culex whitmorei	NA	NA	21	1	1	Lineage 5	NA	0.55	NA	0.55	KX646169-KX646186	1
1350	West Nile Virus	Khan et al. 2017	2014-2015	Asia	India	Tinsukia	NA	NA	27.4922	95.3468	Oriental	June to December	dusk using mechanical aspirators	RT-PCR			Culex	species	Culex pseudovishnui	Culex pseudovishnui	NA	NA	27	0	0	NA	NA	0	NA	0	NA	1
1351	West Nile Virus	Khan et al. 2017	2014-2015	Asia	India	Tinsukia	NA	NA	27.4922	95.3468	Oriental	June to December	dusk using mechanical aspirators	RT-PCR			Culex	species	Culex quinquefasciatus	Culex quinquefasciatus	NA	NA	30	0	0	NA	NA	0	NA	0	NA	1
1352	West Nile Virus	Khan et al. 2017	2014-2015	Asia	India	Tinsukia	NA	NA	27.4922	95.3468	Oriental	June to December	dusk using mechanical aspirators	RT-PCR			Culex	species	Culex tritaeniorhynchus	Culex tritaeniorhynchus	NA	NA	38	1	1	Lineage 5	NA	NA	NA	10101010101	KX646169-KX646186	1
1353	West Nile Virus	Khan et al. 2017	2014-2015	Asia	India	Tinsukia	NA	NA	27.4922	95.3468	Oriental	June to December	dusk using mechanical aspirators	RT-PCR			Culex	species	Culex vishnui	Culex vishnui	NA	NA	90	1	1	Lineage 5	NA	NA	NA	10101010101	KX646169-KX646186	1
1354	West Nile Virus	Khan et al. 2017	2014-2015	Asia	India	Tinsukia	NA	NA	27.4922	95.3468	Oriental	June to December	dusk using mechanical aspirators	RT-PCR			Culex	species	Culex whitmorei	Culex whitmorei	NA	NA	47	0	0	NA	NA	0	NA	0	NA	1
1356	West Nile Virus	Khan et al. 2017	2014-2015	Asia	India	Duliajan	NA	NA	27.3572	95.3223	Oriental	June to December	dusk using mechanical aspirators	RT-PCR			Culex	species	Culex pseudovishnui	Culex pseudovishnui	NA	NA	35	0	0	NA	NA	0	NA	0	NA	1
1357	West Nile Virus	Khan et al. 2017	2014-2015	Asia	India	Duliajan	NA	NA	27.3572	95.3223	Oriental	June to December	dusk using mechanical aspirators	RT-PCR			Culex	species	Culex quinquefasciatus	Culex quinquefasciatus	NA	NA	41	0	0	NA	NA	0	NA	0	NA	1
1358	West Nile Virus	Khan et al. 2017	2014-2015	Asia	India	Duliajan	NA	NA	27.3572	95.3223	Oriental	June to December	dusk using mechanical aspirators	RT-PCR			Culex	species	Culex tritaeniorhynchus	Culex tritaeniorhynchus	NA	NA	46	1	1	Lineage 5	NA	NA	NA	10101010101	KX646169-KX646186	1
1359	West Nile Virus	Khan et al. 2017	2014-2015	Asia	India	Duliajan	NA	NA	27.3572	95.3223	Oriental	June to December	dusk using mechanical aspirators	RT-PCR			Culex	species	Culex vishnui	Culex vishnui	NA	NA	85	0	0	NA	NA	0	NA	0	NA	1
1360	West Nile Virus	Khan et al. 2017	2014-2015	Asia	India	Duliajan	NA	NA	27.3572	95.3223	Oriental	June to December	dusk using mechanical aspirators	RT-PCR			Culex	species	Culex whitmorei	Culex whitmorei	NA	NA	21	0	0	NA	NA	0	NA	0	NA	1
1362	West Nile Virus	Khan et al. 2017	2014-2015	Asia	India	Sivasagar	NA	NA	26.9826	94.6425	Oriental	June to December	dusk using mechanical aspirators	RT-PCR			Culex	species	Culex pseudovishnui	Culex pseudovishnui	NA	NA	29	2	1	Lineage 5	NA	NA	NA	10101010101	KX646169-KX646186	1
1363	West Nile Virus	Khan et al. 2017	2014-2015	Asia	India	Sivasagar	NA	NA	26.9826	94.6425	Oriental	June to December	dusk using mechanical aspirators	RT-PCR			Culex	species	Culex quinquefasciatus	Culex quinquefasciatus	NA	NA	13	0	0	NA	NA	0	NA	0	NA	1
1364	West Nile Virus	Khan et al. 2017	2014-2015	Asia	India	Sivasagar	NA	NA	26.9826	94.6425	Oriental	June to December	dusk using mechanical aspirators	RT-PCR			Culex	species	Culex tritaeniorhynchus	Culex tritaeniorhynchus	NA	NA	41	0	0	NA	NA	0	NA	0	NA	1
1365	West Nile Virus	Khan et al. 2017	2014-2015	Asia	India	Sivasagar	NA	NA	26.9826	94.6425	Oriental	June to December	dusk using mechanical aspirators	RT-PCR			Culex	species	Culex vishnui	Culex vishnui	NA	NA	57	4	1	Lineage 5	NA	NA	NA	10101010101	KX646169-KX646186	1
1366	West Nile Virus	Khan et al. 2017	2014-2015	Asia	India	Sivasagar	NA	NA	26.9826	94.6425	Oriental	June to December	dusk using mechanical aspirators	RT-PCR			Culex	species	Culex whitmorei	Culex whitmorei	NA	NA	15	0	0	NA	NA	0	NA	0	NA	1
1368	Japanese Encephalitis Virus	Kim et al. 2015	2012	Asia	Korea	Hwacheon	NA	NA	38.1056	127.708	Paleartic	May to October	BG-Sentinel trap, CDC black-light trap, Fay-Prince trap, and Gravid trap	RT-PCR			Culex	species	Culex bitaeniorhynchus	Culex bitaeniorhynchus	NA	NA	16	0	0	NA	NA	0	NA	0	NA	1
1369	Japanese Encephalitis Virus	Kim et al. 2015	2012	Asia	Korea	Hwacheon	NA	NA	38.1056	127.708	Paleartic	May to October	BG-Sentinel trap, CDC black-light trap, Fay-Prince trap, and Gravid trap	RT-PCR			Culex	species	Culex hayashii	Culex hayashii	NA	NA	2	0	0	NA	NA	0	NA	0	NA	1
1370	Japanese Encephalitis Virus	Kim et al. 2015	2012	Asia	Korea	Hwacheon	NA	NA	38.1056	127.708	Paleartic	May to October	BG-Sentinel trap, CDC black-light trap, Fay-Prince trap, and Gravid trap	RT-PCR			Culex	species	Culex inatomii	Culex inatomii	NA	NA	16	0	0	NA	NA	0	NA	0	NA	1
1371	Japanese Encephalitis Virus	Kim et al. 2015	2012	Asia	Korea	Hwacheon	NA	NA	38.1056	127.708	Paleartic	May to October	BG-Sentinel trap, CDC black-light trap, Fay-Prince trap, and Gravid trap	RT-PCR			Culex	species	Culex mimeticus	Culex mimeticus	NA	NA	1	0	0	NA	NA	0	NA	0	NA	1
1372	Japanese Encephalitis Virus	Kim et al. 2015	2012	Asia	Korea	Hwacheon	NA	NA	38.1056	127.708	Paleartic	May to October	BG-Sentinel trap, CDC black-light trap, Fay-Prince trap, and Gravid trap	RT-PCR			Culex	species	Culex orientalis	Culex orientalis	NA	NA	83	5	1	genotype v	K12YJ1174 and K12YJ1182	NA	NA	10101010101	KJ420589-92	1
1373	Japanese Encephalitis Virus	Kim et al. 2015	2012	Asia	Korea	Hwacheon	NA	NA	38.1056	127.708	Paleartic	May to October	BG-Sentinel trap, CDC black-light trap, Fay-Prince trap, and Gravid trap	RT-PCR			Culex	species	Culex pipiens	Culex pipiens	NA	NA	264	1	1	genotype v	K12YJ1174 and K12YJ1182	NA	NA	10101010101	KJ420589-92	1
1374	Japanese Encephalitis Virus	Kim et al. 2015	2012	Asia	Korea	Hwacheon	NA	NA	38.1056	127.708	Paleartic	May to October	BG-Sentinel trap, CDC black-light trap, Fay-Prince trap, and Gravid trap	RT-PCR			Culex	species	Culex rubensis	Culex rubensis	NA	NA	1	0	0	NA	NA	0	NA	0	NA	1
1375	Japanese Encephalitis Virus	Kim et al. 2015	2012	Asia	Korea	Hwacheon	NA	NA	38.1056	127.708	Paleartic	May to October	BG-Sentinel trap, CDC black-light trap, Fay-Prince trap, and Gravid trap	RT-PCR			Culex	species	Culex tritaeniorhynchus	Culex tritaeniorhynchus	NA	NA	7	0	0	NA	NA	0	NA	0	NA	1
1376	Japanese Encephalitis Virus	Kim et al. 2015	2012	Asia	Korea	Hwacheon	NA	NA	38.1056	127.708	Paleartic	May to October	BG-Sentinel trap, CDC black-light trap, Fay-Prince trap, and Gravid trap	RT-PCR			Culex	species	Culex vagans	Culex vagans	NA	NA	2	0	0	NA	NA	0	NA	0	NA	1
1394	West Nile Virus	Kulasekera et al. 2001	2000	North America	United States	New York	Staten Island	NA	40.5795	-74.1502	Neartic	May to November	CDC traps, gravid traps	TaqMan RT-PCR			Culex	species	Culex erraticus	Culex erraticus	4	NA	NA	0	0	NA	NA	0	NA	0	NA	1	complete
1395	West Nile Virus	Kulasekera et al. 2001	2000	North America	United States	New York	Staten Island	NA	40.5795	-74.1502	Neartic	May to November	CDC traps, gravid traps	TaqMan RT-PCR			Culex	species	Culex pipiens	Culex pipiens	4820	NA	NA	55	1	NA	NA	NA	NA	10101010101	NA	1
1396	West Nile Virus	Kulasekera et al. 2001	2000	North America	United States	New York	Staten Island	NA	40.5795	-74.1502	Neartic	May to November	CDC traps, gravid traps	TaqMan RT-PCR			Culex	genera	Culex pipiens/restuans	Culex sp.	2554	NA	NA	24	1	NA	NA	NA	NA	10101010101	NA	1
1397	West Nile Virus	Kulasekera et al. 2001	2000	North America	United States	New York	Staten Island	NA	40.5795	-74.1502	Neartic	May to November	CDC traps, gravid traps	TaqMan RT-PCR			Culex	species	Culex restuans	Culex restuans	439	NA	NA	0	0	NA	NA	0	NA	0	NA	1	complete
1398	West Nile Virus	Kulasekera et al. 2001	2000	North America	United States	New York	Staten Island	NA	40.5795	-74.1502	Neartic	May to November	CDC traps, gravid traps	TaqMan RT-PCR			Culex	species	Culex salinarius	Culex salinarius	10057	NA	NA	28	1	NA	NA	NA	NA	10101010101	NA	1
1399	West Nile Virus	Kulasekera et al. 2001	2000	North America	United States	New York	Staten Island	NA	40.5795	-74.1502	Neartic	May to November	CDC traps, gravid traps	TaqMan RT-PCR			Culex	species	Culex territans	Culex territans	28	NA	NA	0	0	NA	NA	0	NA	0	NA	1	complete
1400	West Nile Virus	Kulasekera et al. 2001	2000	North America	United States	New York	Staten Island	NA	40.5795	-74.1502	Neartic	May to November	CDC traps, gravid traps	TaqMan RT-PCR			Culex	genera	Culex sp.	Culex sp.	2242	NA	NA	16	1	NA	NA	NA	NA	10101010101	NA	1
1418	West Nile Virus	Kulasekera et al. 2001	2000	North America	United States	New York	Other boroughs	NA	40.7128	-74.006	Neartic	May to November	CDC traps, gravid traps	TaqMan RT-PCR			Culex	species	Culex pipiens	Culex pipiens	15231	NA	NA	19	1	NA	NA	NA	NA	10101010101	NA	1
1419	West Nile Virus	Kulasekera et al. 2001	2000	North America	United States	New York	Other boroughs	NA	40.7128	-74.006	Neartic	May to November	CDC traps, gravid traps	TaqMan RT-PCR			Culex	genera	Culex pipiens/restuans	Culex sp.	11190	NA	NA	9	1	NA	NA	NA	NA	10101010101	NA	1
1420	West Nile Virus	Kulasekera et al. 2001	2000	North America	United States	New York	Other boroughs	NA	40.7128	-74.006	Neartic	May to November	CDC traps, gravid traps	TaqMan RT-PCR			Culex	species	Culex restuans	Culex restuans	2480	NA	NA	0	0	NA	NA	0	NA	0	NA	1	complete
1421	West Nile Virus	Kulasekera et al. 2001	2000	North America	United States	New York	Other boroughs	NA	40.7128	-74.006	Neartic	May to November	CDC traps, gravid traps	TaqMan RT-PCR			Culex	species	Culex salinarius	Culex salinarius	7687	NA	NA	4	1	NA	NA	NA	NA	10101010101	NA	1
1422	West Nile Virus	Kulasekera et al. 2001	2000	North America	United States	New York	Other boroughs	NA	40.7128	-74.006	Neartic	May to November	CDC traps, gravid traps	TaqMan RT-PCR			Culex	species	Culex territans	Culex territans	45	NA	NA	0	0	NA	NA	0	NA	0	NA	1	complete
1423	West Nile Virus	Kulasekera et al. 2001	2000	North America	United States	New York	Other boroughs	NA	40.7128	-74.006	Neartic	May to November	CDC traps, gravid traps	TaqMan RT-PCR			Culex	genera	Culex sp.	Culex sp.	3502	NA	NA	4	1	NA	NA	NA	NA	10101010101	NA	1
1438	Japanese Encephalitis Virus	Kuwata et al. 2013	2006-2008	Asia	Vietnam	Hai Phong city	NA	NA	21.2167	105.817	Oriental	May to June	CDC and sweeping nets, aspirators, and animal nets	Isolation & RT-PCR			Culex	species	Culex bitaeniorhynchus	Culex bitaeniorhynchus	4	NA	2	0	0	NA	NA	0	NA	0	NA	1	complete
1439	Japanese Encephalitis Virus	Kuwata et al. 2013	2006-2008	Asia	Vietnam	Hai Phong city	NA	NA	21.2167	105.817	Oriental	May to June	CDC and sweeping nets, aspirators, and animal nets	Isolation & RT-PCR			Culex	species	Culex fuscocephala	Culex fuscocephala	472	NA	20	0	0	NA	NA	0	NA	0	NA	1	complete
1440	Japanese Encephalitis Virus	Kuwata et al. 2013	2006-2008	Asia	Vietnam	Hai Phong city	NA	NA	21.2167	105.817	Oriental	May to June	CDC and sweeping nets, aspirators, and animal nets	Isolation & RT-PCR			Culex	species	Culex gelidus	Culex gelidus	1017	NA	45	0	0	NA	NA	0	NA	0	NA	1	complete
1441	Japanese Encephalitis Virus	Kuwata et al. 2013	2006-2008	Asia	Vietnam	Hai Phong city	NA	NA	21.2167	105.817	Oriental	May to June	CDC and sweeping nets, aspirators, and animal nets	Isolation & RT-PCR			Culex	species	Culex infula	Culex infula	1	NA	1	0	0	NA	NA	0	NA	0	NA	1	complete
1442	Japanese Encephalitis Virus	Kuwata et al. 2013	2006-2008	Asia	Vietnam	Hai Phong city	NA	NA	21.2167	105.817	Oriental	May to June	CDC and sweeping nets, aspirators, and animal nets	Isolation & RT-PCR			Culex	species	Culex pseudovishnui	Culex pseudovishnui	87	NA	6	0	0	NA	NA	0	NA	0	NA	1	complete
1443	Japanese Encephalitis Virus	Kuwata et al. 2013	2006-2008	Asia	Vietnam	Hai Phong city	NA	NA	21.2167	105.817	Oriental	May to June	CDC and sweeping nets, aspirators, and animal nets	Isolation & RT-PCR			Culex	species	Culex quinquefasciatus	Culex quinquefasciatus	3693	NA	101	0	0	NA	NA	0	NA	0	NA	1	complete
1444	Japanese Encephalitis Virus	Kuwata et al. 2013	2006-2008	Asia	Vietnam	Hai Phong city	NA	NA	21.2167	105.817	Oriental	May to June	CDC and sweeping nets, aspirators, and animal nets	Isolation & RT-PCR			Culex	species	Culex sitiens	Culex sitiens	1	NA	1	0	0	NA	NA	0	NA	0	NA	1	complete
1445	Japanese Encephalitis Virus	Kuwata et al. 2013	2006-2008	Asia	Vietnam	Hai Phong city	NA	NA	21.2167	105.817	Oriental	May to June	CDC and sweeping nets, aspirators, and animal nets	Isolation & RT-PCR			Culex	species	Culex tritaeniorhynchus	Culex tritaeniorhynchus	4199	NA	131	3	1	GEnotype 1	VNHT/05/2006	0.71	NA	0.71	AB731654-58	1	complete
1446	Japanese Encephalitis Virus	Kuwata et al. 2013	2006-2008	Asia	Vietnam	Hai Phong city	NA	NA	21.2167	105.817	Oriental	May to June	CDC and sweeping nets, aspirators, and animal nets	Isolation & RT-PCR			Culex	species	Culex vishnui	Culex vishnui	1542	NA	46	2	1	GEnotype 1	VNKT/479/2007 and VNKT/486/2007	1.3	NA	1.3	AB731654-58	1	complete
1447	Japanese Encephalitis Virus	Kuwata et al. 2013	2006-2008	Asia	Vietnam	Hai Phong city	NA	NA	21.2167	105.817	Oriental	May to June	CDC and sweeping nets, aspirators, and animal nets	Isolation & RT-PCR			Culex	species	Culex vishnui subgroup	Culex vishnui	200	NA	7	0	0	NA	NA	0	NA	0	NA	1	complete
1448	Japanese Encephalitis Virus	Kuwata et al. 2013	2006-2008	Asia	Vietnam	Hai Phong city	NA	NA	21.2167	105.817	Oriental	May to June	CDC and sweeping nets, aspirators, and animal nets	Isolation & RT-PCR			Culex	species	Culex whitmorei	Culex whitmorei	345	NA	11	0	0	NA	NA	0	NA	0	NA	1	complete
1457	West Nile Virus	Kwan et al. 2010	2004	North America	United States	California	Los Angeles	NA	34.0522	-118.244	Neartic	All year	CDC traps, gravid traps, EVS traps	RT-PCR			Culex	species	Culex erythrothorax	Culex erythrothorax	NA	NA	440	4	1	NA	NA	NA	0.19	0.19	NA	1
1458	West Nile Virus	Kwan et al. 2010	2004	North America	United States	California	Los Angeles	NA	34.0522	-118.244	Neartic	All year	CDC traps, gravid traps, EVS traps	RT-PCR			Culex	species	Culex quinquefasciatus	Culex quinquefasciatus	NA	NA	1558	313	1	NA	NA	NA	6.2	6.2	NA	1
1459	West Nile Virus	Kwan et al. 2010	2004	North America	United States	California	Los Angeles	NA	34.0522	-118.244	Neartic	All year	CDC traps, gravid traps, EVS traps	RT-PCR			Culex	species	Culex restuans	Culex restuans	NA	NA	2	0	0	NA	NA	0	0	0	NA	1
1460	West Nile Virus	Kwan et al. 2010	2004	North America	United States	California	Los Angeles	NA	34.0522	-118.244	Neartic	All year	CDC traps, gravid traps, EVS traps	RT-PCR			Culex	species	Culex stigmatosoma	Culex stigmatosoma	NA	NA	71	6	1	NA	NA	NA	4.53	4.53	NA	1
1461	West Nile Virus	Kwan et al. 2010	2004	North America	United States	California	Los Angeles	NA	34.0522	-118.244	Neartic	All year	CDC traps, gravid traps, EVS traps	RT-PCR			Culex	species	Culex tarsalis	Culex tarsalis	NA	NA	172	19	1	NA	NA	NA	3.91	3.91	NA	1
1462	West Nile Virus	Kwan et al. 2010	2004	North America	United States	California	Los Angeles	NA	34.0522	-118.244	Neartic	All year	CDC traps, gravid traps, EVS traps	RT-PCR			Culex	species	Culex thriambus	Culex thriambus	NA	NA	22	2	1	NA	NA	NA	2.87	2.87	NA	1
1463	St. Louis Encephalitis Virus	Kwan et al. 2010	2003	North America	United States	California	Los Angeles	NA	34.0522	-118.244	Neartic	All year	CDC traps, gravid traps, EVS traps	RT-PCR			Culex	species	Culex tarsalis	Culex tarsalis	6957	NA	NA	0	0	NA	NA	0	NA	0	NA	1	complete
1464	St. Louis Encephalitis Virus	Kwan et al. 2010	2003	North America	United States	California	Los Angeles	NA	34.0522	-118.244	Neartic	All year	CDC traps, gravid traps, EVS traps	RT-PCR			Culex	species	Culex quinquefasciatus	Culex quinquefasciatus	59695	NA	NA	1	1	NA	NA	NA	NA	10101010101	NA	1
1465	St. Louis Encephalitis Virus	Kwan et al. 2010	2003	North America	United States	California	Los Angeles	NA	34.0522	-118.244	Neartic	All year	CDC traps, gravid traps, EVS traps	RT-PCR			Culex	species	Culex stigmatosoma	Culex stigmatosoma	2678	NA	NA	0	0	NA	NA	0	NA	0	NA	1	complete
1466	St. Louis Encephalitis Virus	Kwan et al. 2010	2003	North America	United States	California	Los Angeles	NA	34.0522	-118.244	Neartic	All year	CDC traps, gravid traps, EVS traps	RT-PCR			Culex	species	Culex erythrothorax	Culex erythrothorax	97027	NA	NA	0	0	NA	NA	0	NA	0	NA	1	complete
1467	St. Louis Encephalitis Virus	Kwan et al. 2010	2004	North America	United States	California	Los Angeles	NA	34.0522	-118.244	Neartic	All year	CDC traps, gravid traps, EVS traps	RT-PCR			Culex	species	Culex tarsalis	Culex tarsalis	8090	NA	NA	0	0	NA	NA	0	NA	0	NA	1	complete
1468	St. Louis Encephalitis Virus	Kwan et al. 2010	2004	North America	United States	California	Los Angeles	NA	34.0522	-118.244	Neartic	All year	CDC traps, gravid traps, EVS traps	RT-PCR			Culex	species	Culex quinquefasciatus	Culex quinquefasciatus	97744	NA	NA	0	0	NA	NA	0	NA	0	NA	1	complete
1469	St. Louis Encephalitis Virus	Kwan et al. 2010	2004	North America	United States	California	Los Angeles	NA	34.0522	-118.244	Neartic	All year	CDC traps, gravid traps, EVS traps	RT-PCR			Culex	species	Culex stigmatosoma	Culex stigmatosoma	3510	NA	NA	0	0	NA	NA	0	NA	0	NA	1	complete
1470	St. Louis Encephalitis Virus	Kwan et al. 2010	2004	North America	United States	California	Los Angeles	NA	34.0522	-118.244	Neartic	All year	CDC traps, gravid traps, EVS traps	RT-PCR			Culex	species	Culex erythrothorax	Culex erythrothorax	129142	NA	NA	0	0	NA	NA	0	NA	0	NA	1	complete
1471	St. Louis Encephalitis Virus	Kwan et al. 2010	2005	North America	United States	California	Los Angeles	NA	34.0522	-118.244	Neartic	All year	CDC traps, gravid traps, EVS traps	RT-PCR			Culex	species	Culex tarsalis	Culex tarsalis	8090	NA	NA	0	0	NA	NA	0	NA	0	NA	1	complete
1472	St. Louis Encephalitis Virus	Kwan et al. 2010	2005	North America	United States	California	Los Angeles	NA	34.0522	-118.244	Neartic	All year	CDC traps, gravid traps, EVS traps	RT-PCR			Culex	species	Culex quinquefasciatus	Culex quinquefasciatus	97744	NA	NA	0	0	NA	NA	0	NA	0	NA	1	complete
1473	St. Louis Encephalitis Virus	Kwan et al. 2010	2005	North America	United States	California	Los Angeles	NA	34.0522	-118.244	Neartic	All year	CDC traps, gravid traps, EVS traps	RT-PCR			Culex	species	Culex stigmatosoma	Culex stigmatosoma	3510	NA	NA	0	0	NA	NA	0	NA	0	NA	1	complete
1474	St. Louis Encephalitis Virus	Kwan et al. 2010	2005	North America	United States	California	Los Angeles	NA	34.0522	-118.244	Neartic	All year	CDC traps, gravid traps, EVS traps	RT-PCR			Culex	species	Culex erythrothorax	Culex erythrothorax	129142	NA	NA	0	0	NA	NA	0	NA	0	NA	1	complete
1475	St. Louis Encephalitis Virus	Kwan et al. 2010	2006	North America	United States	California	Los Angeles	NA	34.0522	-118.244	Neartic	All year	CDC traps, gravid traps, EVS traps	RT-PCR			Culex	species	Culex tarsalis	Culex tarsalis	2042	NA	NA	0	0	NA	NA	0	NA	0	NA	1	complete
1476	St. Louis Encephalitis Virus	Kwan et al. 2010	2006	North America	United States	California	Los Angeles	NA	34.0522	-118.244	Neartic	All year	CDC traps, gravid traps, EVS traps	RT-PCR			Culex	species	Culex quinquefasciatus	Culex quinquefasciatus	56909	NA	NA	0	0	NA	NA	0	NA	0	NA	1	complete
1477	St. Louis Encephalitis Virus	Kwan et al. 2010	2006	North America	United States	California	Los Angeles	NA	34.0522	-118.244	Neartic	All year	CDC traps, gravid traps, EVS traps	RT-PCR			Culex	species	Culex stigmatosoma	Culex stigmatosoma	2721	NA	NA	0	0	NA	NA	0	NA	0	NA	1	complete
1478	St. Louis Encephalitis Virus	Kwan et al. 2010	2006	North America	United States	California	Los Angeles	NA	34.0522	-118.244	Neartic	All year	CDC traps, gravid traps, EVS traps	RT-PCR			Culex	species	Culex erythrothorax	Culex erythrothorax	32167	NA	NA	0	0	NA	NA	0	NA	0	NA	1	complete
1479	St. Louis Encephalitis Virus	Kwan et al. 2010	2007	North America	United States	California	Los Angeles	NA	34.0522	-118.244	Neartic	All year	CDC traps, gravid traps, EVS traps	RT-PCR			Culex	species	Culex tarsalis	Culex tarsalis	2956	NA	NA	0	0	NA	NA	0	NA	0	NA	1	complete
1480	St. Louis Encephalitis Virus	Kwan et al. 2010	2007	North America	United States	California	Los Angeles	NA	34.0522	-118.244	Neartic	All year	CDC traps, gravid traps, EVS traps	RT-PCR			Culex	species	Culex quinquefasciatus	Culex quinquefasciatus	81487	NA	NA	0	0	NA	NA	0	NA	0	NA	1	complete
1481	St. Louis Encephalitis Virus	Kwan et al. 2010	2007	North America	United States	California	Los Angeles	NA	34.0522	-118.244	Neartic	All year	CDC traps, gravid traps, EVS traps	RT-PCR			Culex	species	Culex stigmatosoma	Culex stigmatosoma	798	NA	NA	0	0	NA	NA	0	NA	0	NA	1	complete
1482	St. Louis Encephalitis Virus	Kwan et al. 2010	2007	North America	United States	California	Los Angeles	NA	34.0522	-118.244	Neartic	All year	CDC traps, gravid traps, EVS traps	RT-PCR			Culex	species	Culex erythrothorax	Culex erythrothorax	47554	NA	NA	0	0	NA	NA	0	NA	0	NA	1	complete
1483	St. Louis Encephalitis Virus	Kwan et al. 2010	2008	North America	United States	California	Los Angeles	NA	34.0522	-118.244	Neartic	All year	CDC traps, gravid traps, EVS traps	RT-PCR			Culex	species	Culex tarsalis	Culex tarsalis	5862	NA	NA	0	0	NA	NA	0	NA	0	NA	1	complete
1484	St. Louis Encephalitis Virus	Kwan et al. 2010	2008	North America	United States	California	Los Angeles	NA	34.0522	-118.244	Neartic	All year	CDC traps, gravid traps, EVS traps	RT-PCR			Culex	species	Culex quinquefasciatus	Culex quinquefasciatus	97853	NA	NA	0	0	NA	NA	0	NA	0	NA	1	complete
1485	St. Louis Encephalitis Virus	Kwan et al. 2010	2008	North America	United States	California	Los Angeles	NA	34.0522	-118.244	Neartic	All year	CDC traps, gravid traps, EVS traps	RT-PCR			Culex	species	Culex stigmatosoma	Culex stigmatosoma	3184	NA	NA	0	0	NA	NA	0	NA	0	NA	1	complete
1486	St. Louis Encephalitis Virus	Kwan et al. 2010	2008	North America	United States	California	Los Angeles	NA	34.0522	-118.244	Neartic	All year	CDC traps, gravid traps, EVS traps	RT-PCR			Culex	species	Culex erythrothorax	Culex erythrothorax	74404	NA	NA	0	0	NA	NA	0	NA	0	NA	1	complete
1487	West Nile Virus	Kwan et al. 2010	2003	North America	United States	California	Los Angeles	NA	34.0522	-118.244	Neartic	All year	CDC traps, gravid traps, EVS traps	RT-PCR			Culex	species	Culex tarsalis	Culex tarsalis	6957	NA	NA	0	0	NA	NA	0	NA	0	NA	1	complete
1488	West Nile Virus	Kwan et al. 2010	2003	North America	United States	California	Los Angeles	NA	34.0522	-118.244	Neartic	All year	CDC traps, gravid traps, EVS traps	RT-PCR			Culex	species	Culex quinquefasciatus	Culex quinquefasciatus	59695	NA	NA	1	1	NA	NA	0.15	NA	0.15	NA	1	complete
1489	West Nile Virus	Kwan et al. 2010	2003	North America	United States	California	Los Angeles	NA	34.0522	-118.244	Neartic	All year	CDC traps, gravid traps, EVS traps	RT-PCR			Culex	species	Culex stigmatosoma	Culex stigmatosoma	2678	NA	NA	0	0	NA	NA	0	NA	0	NA	1	complete
1490	West Nile Virus	Kwan et al. 2010	2003	North America	United States	California	Los Angeles	NA	34.0522	-118.244	Neartic	All year	CDC traps, gravid traps, EVS traps	RT-PCR			Culex	species	Culex erythrothorax	Culex erythrothorax	97027	NA	NA	0	0	NA	NA	0	NA	0	NA	1	complete
1491	West Nile Virus	Kwan et al. 2010	2004	North America	United States	California	Los Angeles	NA	34.0522	-118.244	Neartic	All year	CDC traps, gravid traps, EVS traps	RT-PCR			Culex	species	Culex tarsalis	Culex tarsalis	8090	NA	NA	1	1	NA	NA	3.91	NA	3.91	NA	1	complete
1492	West Nile Virus	Kwan et al. 2010	2004	North America	United States	California	Los Angeles	NA	34.0522	-118.244	Neartic	All year	CDC traps, gravid traps, EVS traps	RT-PCR			Culex	species	Culex quinquefasciatus	Culex quinquefasciatus	97744	NA	NA	1	1	NA	NA	6.2	NA	6.2	NA	1	complete
1493	West Nile Virus	Kwan et al. 2010	2004	North America	United States	California	Los Angeles	NA	34.0522	-118.244	Neartic	All year	CDC traps, gravid traps, EVS traps	RT-PCR			Culex	species	Culex stigmatosoma	Culex stigmatosoma	3510	NA	NA	1	1	NA	NA	4.53	NA	4.53	NA	1	complete
1494	West Nile Virus	Kwan et al. 2010	2004	North America	United States	California	Los Angeles	NA	34.0522	-118.244	Neartic	All year	CDC traps, gravid traps, EVS traps	RT-PCR			Culex	species	Culex erythrothorax	Culex erythrothorax	129142	NA	NA	1	1	NA	NA	0.19	NA	0.19	NA	1	complete
1495	West Nile Virus	Kwan et al. 2010	2005	North America	United States	California	Los Angeles	NA	34.0522	-118.244	Neartic	All year	CDC traps, gravid traps, EVS traps	RT-PCR			Culex	species	Culex tarsalis	Culex tarsalis	2042	NA	NA	1	1	NA	NA	3.11	NA	3.11	NA	1	complete
1496	West Nile Virus	Kwan et al. 2010	2005	North America	United States	California	Los Angeles	NA	34.0522	-118.244	Neartic	All year	CDC traps, gravid traps, EVS traps	RT-PCR			Culex	species	Culex quinquefasciatus	Culex quinquefasciatus	56909	NA	NA	1	1	NA	NA	1.89	NA	1.89	NA	1	complete
1497	West Nile Virus	Kwan et al. 2010	2005	North America	United States	California	Los Angeles	NA	34.0522	-118.244	Neartic	All year	CDC traps, gravid traps, EVS traps	RT-PCR			Culex	species	Culex stigmatosoma	Culex stigmatosoma	2721	NA	NA	1	1	NA	NA	3.42	NA	3.42	NA	1	complete
1498	West Nile Virus	Kwan et al. 2010	2005	North America	United States	California	Los Angeles	NA	34.0522	-118.244	Neartic	All year	CDC traps, gravid traps, EVS traps	RT-PCR			Culex	species	Culex erythrothorax	Culex erythrothorax	32167	NA	NA	0	0	NA	NA	0	NA	0	NA	1	complete
1499	West Nile Virus	Kwan et al. 2010	2006	North America	United States	California	Los Angeles	NA	34.0522	-118.244	Neartic	All year	CDC traps, gravid traps, EVS traps	RT-PCR			Culex	species	Culex tarsalis	Culex tarsalis	2956	NA	NA	0	0	NA	NA	0	NA	0	NA	1	complete
1500	West Nile Virus	Kwan et al. 2010	2006	North America	United States	California	Los Angeles	NA	34.0522	-118.244	Neartic	All year	CDC traps, gravid traps, EVS traps	RT-PCR			Culex	species	Culex quinquefasciatus	Culex quinquefasciatus	81487	NA	NA	1	1	NA	NA	1.56	NA	1.56	NA	1	complete
1501	West Nile Virus	Kwan et al. 2010	2006	North America	United States	California	Los Angeles	NA	34.0522	-118.244	Neartic	All year	CDC traps, gravid traps, EVS traps	RT-PCR			Culex	species	Culex stigmatosoma	Culex stigmatosoma	798	NA	NA	0	0	NA	NA	0	NA	0	NA	1	complete
1502	West Nile Virus	Kwan et al. 2010	2006	North America	United States	California	Los Angeles	NA	34.0522	-118.244	Neartic	All year	CDC traps, gravid traps, EVS traps	RT-PCR			Culex	species	Culex erythrothorax	Culex erythrothorax	47554	NA	NA	0	0	NA	NA	0	NA	0	NA	1	complete
1503	West Nile Virus	Kwan et al. 2010	2007	North America	United States	California	Los Angeles	NA	34.0522	-118.244	Neartic	All year	CDC traps, gravid traps, EVS traps	RT-PCR			Culex	species	Culex tarsalis	Culex tarsalis	5862	NA	NA	1	1	NA	NA	0.41	NA	0.41	NA	1	complete
1504	West Nile Virus	Kwan et al. 2010	2007	North America	United States	California	Los Angeles	NA	34.0522	-118.244	Neartic	All year	CDC traps, gravid traps, EVS traps	RT-PCR			Culex	species	Culex quinquefasciatus	Culex quinquefasciatus	97853	NA	NA	1	1	NA	NA	0.66	NA	0.66	NA	1	complete
1505	West Nile Virus	Kwan et al. 2010	2007	North America	United States	California	Los Angeles	NA	34.0522	-118.244	Neartic	All year	CDC traps, gravid traps, EVS traps	RT-PCR			Culex	species	Culex stigmatosoma	Culex stigmatosoma	3184	NA	NA	1	1	NA	NA	1.02	NA	1.02	NA	1	complete
1506	West Nile Virus	Kwan et al. 2010	2007	North America	United States	California	Los Angeles	NA	34.0522	-118.244	Neartic	All year	CDC traps, gravid traps, EVS traps	RT-PCR			Culex	species	Culex erythrothorax	Culex erythrothorax	74404	NA	NA	0	0	NA	NA	0	NA	0	NA	1	complete
1507	West Nile Virus	Kwan et al. 2010	2008	North America	United States	California	Los Angeles	NA	34.0522	-118.244	Neartic	All year	CDC traps, gravid traps, EVS traps	RT-PCR			Culex	species	Culex tarsalis	Culex tarsalis	5862	NA	NA	1	1	NA	NA	1.48	NA	1.48	NA	1	complete
1508	West Nile Virus	Kwan et al. 2010	2008	North America	United States	California	Los Angeles	NA	34.0522	-118.244	Neartic	All year	CDC traps, gravid traps, EVS traps	RT-PCR			Culex	species	Culex quinquefasciatus	Culex quinquefasciatus	97853	NA	NA	1	1	NA	NA	3.87	NA	3.87	NA	1	complete
1509	West Nile Virus	Kwan et al. 2010	2008	North America	United States	California	Los Angeles	NA	34.0522	-118.244	Neartic	All year	CDC traps, gravid traps, EVS traps	RT-PCR			Culex	species	Culex stigmatosoma	Culex stigmatosoma	3184	NA	NA	1	1	NA	NA	6.73	NA	6.73	NA	1	complete
1510	West Nile Virus	Kwan et al. 2010	2008	North America	United States	California	Los Angeles	NA	34.0522	-118.244	Neartic	All year	CDC traps, gravid traps, EVS traps	RT-PCR			Culex	species	Culex erythrothorax	Culex erythrothorax	74404	NA	NA	0	0	NA	NA	0	NA	0	NA	1	complete
1511	West Nile Virus	Lampman et al. 2013	2002	North America	United States	Illinois	Champaign	NA	40.1164	-88.2434	Neartic	June to September	CDC traps+CO2	TaqMan RT-PCR			Culex	genera	Culex pipiens/restuans	Culex sp.	1531	NA	NA	4	1	NA	NA	2.6	NA	2.6	NA	1
1512	West Nile Virus	Lampman et al. 2013	2003	North America	United States	Illinois	Champaign	NA	40.1164	-88.2434	Neartic	June to September	CDC traps+CO2	TaqMan RT-PCR			Culex	genera	Culex pipiens/restuans	Culex sp.	1999	NA	NA	5	1	NA	NA	2.5	NA	2.5	NA	1
1513	West Nile Virus	Lampman et al. 2013	2004	North America	United States	Illinois	Champaign	NA	40.1164	-88.2434	Neartic	June to September	CDC traps+CO2	TaqMan RT-PCR			Culex	genera	Culex pipiens/restuans	Culex sp.	2247	NA	NA	7	1	NA	NA	3.1	NA	3.1	NA	1
1514	West Nile Virus	Lampman et al. 2013	2005	North America	United States	Illinois	Champaign	NA	40.1164	-88.2434	Neartic	June to September	CDC traps+CO2	TaqMan RT-PCR			Culex	genera	Culex pipiens/restuans	Culex sp.	2486	NA	NA	6	1	NA	NA	2.4	NA	2.4	NA	1
1515	West Nile Virus	Lampman et al. 2013	2006	North America	United States	Illinois	Champaign	NA	40.1164	-88.2434	Neartic	June to September	CDC traps+CO2	TaqMan RT-PCR			Culex	genera	Culex pipiens/restuans	Culex sp.	3643	NA	NA	21	1	NA	NA	5.8	NA	5.8	NA	1
1516	West Nile Virus	Lampman et al. 2013	2007	North America	United States	Illinois	Champaign	NA	40.1164	-88.2434	Neartic	June to September	CDC traps+CO2	TaqMan RT-PCR			Culex	genera	Culex pipiens/restuans	Culex sp.	2822	NA	NA	2	1	NA	NA	0.7	NA	0.7	NA	1
1517	West Nile Virus	Lampman et al. 2013	2008	North America	United States	Illinois	Champaign	NA	40.1164	-88.2434	Neartic	June to September	CDC traps+CO2	TaqMan RT-PCR			Culex	genera	Culex pipiens/restuans	Culex sp.	2011	NA	NA	0	0	NA	NA	0	NA	0	NA	1
1518	West Nile Virus	Lampman et al. 2013	2002	North America	United States	Illinois	Champaign	NA	40.1164	-88.2434	Neartic	June to September	Gravid traps	TaqMan RT-PCR			Culex	genera	Culex pipiens/restuans	Culex sp.	6108	NA	NA	73	1	NA	NA	12	NA	12	NA	1
1519	West Nile Virus	Lampman et al. 2013	2003	North America	United States	Illinois	Champaign	NA	40.1164	-88.2434	Neartic	June to September	Gravid traps	TaqMan RT-PCR			Culex	genera	Culex pipiens/restuans	Culex sp.	29609	NA	NA	235	1	NA	NA	7.9	NA	7.9	NA	1
1520	West Nile Virus	Lampman et al. 2013	2004	North America	United States	Illinois	Champaign	NA	40.1164	-88.2434	Neartic	June to September	Gravid traps	TaqMan RT-PCR			Culex	genera	Culex pipiens/restuans	Culex sp.	9294	NA	NA	50	1	NA	NA	5.4	NA	5.4	NA	1
1521	West Nile Virus	Lampman et al. 2013	2005	North America	United States	Illinois	Champaign	NA	40.1164	-88.2434	Neartic	June to September	Gravid traps	TaqMan RT-PCR			Culex	genera	Culex pipiens/restuans	Culex sp.	9676	NA	NA	35	1	NA	NA	3.6	NA	3.6	NA	1
1522	West Nile Virus	Lampman et al. 2013	2006	North America	United States	Illinois	Champaign	NA	40.1164	-88.2434	Neartic	June to September	Gravid traps	TaqMan RT-PCR			Culex	genera	Culex pipiens/restuans	Culex sp.	11138	NA	NA	75	1	NA	NA	6.7	NA	6.7	NA	1
1523	West Nile Virus	Lampman et al. 2013	2007	North America	United States	Illinois	Champaign	NA	40.1164	-88.2434	Neartic	June to September	Gravid traps	TaqMan RT-PCR			Culex	genera	Culex pipiens/restuans	Culex sp.	15112	NA	NA	15	1	NA	NA	1	NA	1	NA	1
1524	West Nile Virus	Lampman et al. 2013	2008	North America	United States	Illinois	Champaign	NA	40.1164	-88.2434	Neartic	June to September	Gravid traps	TaqMan RT-PCR			Culex	genera	Culex pipiens/restuans	Culex sp.	7965	NA	NA	0	0	NA	NA	0	NA	0	NA	1
1525	West Nile Virus	Lampman et al. 2013	2002	North America	United States	Illinois	Champaign	NA	40.1164	-88.2434	Neartic	June to September	CDC Light traps	TaqMan RT-PCR			Culex	genera	Culex pipiens/restuans	Culex sp.	698	NA	NA	0	0	NA	NA	0	NA	0	NA	1
1526	West Nile Virus	Lampman et al. 2013	2003	North America	United States	Illinois	Champaign	NA	40.1164	-88.2434	Neartic	June to September	CDC Light traps	TaqMan RT-PCR			Culex	genera	Culex pipiens/restuans	Culex sp.	300	NA	NA	0	0	NA	NA	0	NA	0	NA	1
1527	St. Louis Encephalitis Virus	Lillibridge et al. 2004	1990	North America	United States	Texas	Harris County	NA	29.7752	-95.3102	Neartic	June to October	CDC traps	EIA (Enzyme immunoassay)			Culex	species	Culex quinquefasciatus	Culex quinquefasciatus	244486	NA	NA	NA	1	NA	NA	0.18	NA	0.18	NA	1	complete
1528	St. Louis Encephalitis Virus	Lillibridge et al. 2004	1991	North America	United States	Texas	Harris County	NA	29.7752	-95.3102	Neartic	June to October	CDC traps	EIA (Enzyme immunoassay)			Culex	species	Culex quinquefasciatus	Culex quinquefasciatus	218607	NA	NA	NA	1	NA	NA	0.41	NA	0.41	NA	1	complete
1529	St. Louis Encephalitis Virus	Lillibridge et al. 2004	1992	North America	United States	Texas	Harris County	NA	29.7752	-95.3102	Neartic	June to October	CDC traps	EIA (Enzyme immunoassay)			Culex	species	Culex quinquefasciatus	Culex quinquefasciatus	278150	NA	NA	NA	1	NA	NA	0.23	NA	0.23	NA	1	complete
1530	St. Louis Encephalitis Virus	Lillibridge et al. 2004	1993	North America	United States	Texas	Harris County	NA	29.7752	-95.3102	Neartic	June to October	CDC traps	EIA (Enzyme immunoassay)			Culex	species	Culex quinquefasciatus	Culex quinquefasciatus	284273	NA	NA	NA	1	NA	NA	0.12	NA	0.12	NA	1	complete
1531	St. Louis Encephalitis Virus	Lillibridge et al. 2004	1994	North America	United States	Texas	Harris County	NA	29.7752	-95.3102	Neartic	June to October	CDC traps	EIA (Enzyme immunoassay)			Culex	species	Culex quinquefasciatus	Culex quinquefasciatus	185629	NA	NA	NA	1	NA	NA	0.12	NA	0.12	NA	1	complete
1532	St. Louis Encephalitis Virus	Lillibridge et al. 2004	1995	North America	United States	Texas	Harris County	NA	29.7752	-95.3102	Neartic	June to October	CDC traps	EIA (Enzyme immunoassay)			Culex	species	Culex quinquefasciatus	Culex quinquefasciatus	194614	NA	NA	NA	0	NA	NA	0	NA	0	NA	1	complete
1533	St. Louis Encephalitis Virus	Lillibridge et al. 2004	1996	North America	United States	Texas	Harris County	NA	29.7752	-95.3102	Neartic	June to October	CDC traps	EIA (Enzyme immunoassay)			Culex	species	Culex quinquefasciatus	Culex quinquefasciatus	200064	NA	NA	NA	1	NA	NA	0.1	NA	0.1	NA	1	complete
1534	St. Louis Encephalitis Virus	Lillibridge et al. 2004	1997	North America	United States	Texas	Harris County	NA	29.7752	-95.3102	Neartic	June to October	CDC traps	EIA (Enzyme immunoassay)			Culex	species	Culex quinquefasciatus	Culex quinquefasciatus	148429	NA	NA	NA	0	NA	NA	0	NA	0	NA	1	complete
1535	St. Louis Encephalitis Virus	Lillibridge et al. 2004	1998	North America	United States	Texas	Harris County	NA	29.7752	-95.3102	Neartic	June to October	CDC traps	EIA (Enzyme immunoassay)			Culex	species	Culex quinquefasciatus	Culex quinquefasciatus	150990	NA	NA	NA	1	NA	NA	0.26	NA	0.26	NA	1	complete
1536	St. Louis Encephalitis Virus	Lillibridge et al. 2004	1999	North America	United States	Texas	Harris County	NA	29.7752	-95.3102	Neartic	June to October	CDC traps	EIA (Enzyme immunoassay)			Culex	species	Culex quinquefasciatus	Culex quinquefasciatus	125279	NA	NA	NA	0	NA	NA	0	NA	0	NA	1	complete
1537	St. Louis Encephalitis Virus	Lillibridge et al. 2004	2000	North America	United States	Texas	Harris County	NA	29.7752	-95.3102	Neartic	June to October	CDC traps	EIA (Enzyme immunoassay)			Culex	species	Culex quinquefasciatus	Culex quinquefasciatus	178412	NA	NA	NA	0	NA	NA	0	NA	0	NA	1	complete
1538	St. Louis Encephalitis Virus	Lillibridge et al. 2004	2001	North America	United States	Texas	Harris County	NA	29.7752	-95.3102	Neartic	June to October	CDC traps	EIA (Enzyme immunoassay)			Culex	species	Culex quinquefasciatus	Culex quinquefasciatus	124810	NA	NA	NA	1	NA	NA	0.58	NA	0.58	NA	1	complete
1539	St. Louis Encephalitis Virus	Lillibridge et al. 2004	2002	North America	United States	Texas	Harris County	NA	29.7752	-95.3102	Neartic	June to October	CDC traps	EIA (Enzyme immunoassay)			Culex	species	Culex quinquefasciatus	Culex quinquefasciatus	260138	NA	NA	NA	1	NA	NA	0.11	NA	0.11	NA	1	complete
1540	Japanese Encephalitis Virus	Liu et al. 2013	2009-2010	Asia	China	Jing Hong	Yunnan	NA	24.4753	101.343	Paleartic	NA	NA	Isolation & RT-PCR			Culex	species	Culex tritaeniorhynchus	Culex tritaeniorhynchus	NA	NA	NA	NA	1	NA	NA	13.2	NA	13.2	JQ086762 and JQ086763	1
1543	Japanese Encephalitis Virus	Liu et al. 2013	2009-2010	Asia	China	Jing Hong	Yunnan	NA	24.4753	101.343	Paleartic	NA	NA	Isolation & RT-PCR			Culex	species	Culex tritaeniorhynchus	Culex tritaeniorhynchus	NA	NA	NA	9	1	NA	Yunnan0901 y 902	NA	NA	10101010101	NA	1
1544	Japanese Encephalitis Virus	Liu et al. 2013	2009-2010	Asia	China	Jing Hong	Yunnan	NA	24.4753	101.343	Paleartic	NA	NA	Isolation & RT-PCR			Culex	species	Culex tritaeniorhynchus	Culex tritaeniorhynchus	NA	NA	NA	12	1	NA	NA	NA	NA	10101010101	NA	1
1545	Japanese Encephalitis Virus	Liu et al. 2013	2009-2010	Asia	China	Jing Hong	Yunnan	NA	24.4753	101.343	Paleartic	NA	NA	Isolation & RT-PCR			Culex	species	Culex tritaeniorhynchus	Culex tritaeniorhynchus	NA	NA	NA	10	1	NA	NA	NA	NA	10101010101	NA	1
1546	Japanese Encephalitis Virus	Liu et al. 2013	2009-2010	Asia	China	Jing Hong	Yunnan	NA	24.4753	101.343	Paleartic	NA	NA	Isolation & RT-PCR			Culex	species	Culex tritaeniorhynchus	Culex tritaeniorhynchus	NA	NA	NA	8	1	NA	NA	NA	NA	10101010101	NA	1
1547	Japanese Encephalitis Virus	Liu et al. 2013	2009-2010	Asia	China	Jing Hong	Yunnan	NA	24.4753	101.343	Paleartic	NA	NA	Isolation & RT-PCR			Culex	species	Culex tritaeniorhynchus	Culex tritaeniorhynchus	NA	NA	NA	10	1	NA	NA	NA	NA	10101010101	NA	1
1548	Japanese Encephalitis Virus	Liu et al. 2013	2009-2010	Asia	China	Jing Hong	Yunnan	NA	24.4753	101.343	Paleartic	NA	NA	Isolation & RT-PCR			Culex	species	Culex tritaeniorhynchus	Culex tritaeniorhynchus	NA	NA	NA	8	1	NA	NA	NA	NA	10101010101	NA	1
1556	West Nile Virus	Loftin et al. 2006	2003	North America	United States	Virginia	NA	NA	37.9864	-81.6649634,	Neartic	NA	NA	RT-PCR			Culex	species	Culex pipiens	Culex pipiens	NA	NA	NA	NA	1	NA	NA	0.62	NA	0.62	NA	1
1557	West Nile Virus	Loftin et al. 2006	2003	North America	United States	Virginia	NA	NA	37.9864	-81.6649634,	Neartic	NA	NA	RT-PCR			Culex	species	Culex pipiens	Culex pipiens	NA	NA	NA	NA	1	NA	NA	1.8	NA	1.8	NA	1
1558	West Nile Virus	Mackay et al. 2008	2003	North America	United States	Louisiana	East Baton Rouge Parish	NA	30.4582	-91.1401	Neartic	All year	CDC miniature UV-light traps and CDC gravid traps	Isolation & RT-PCR			Culex	species	Culex restuans	Culex restuans	647	NA	171	10	1	NA	NA	NA	15.7	15.7	NA	1	complete
1559	West Nile Virus	Mackay et al. 2008	2003	North America	United States	Louisiana	East Baton Rouge Parish	NA	30.4582	-91.1401	Neartic	All year	CDC miniature UV-light traps and CDC gravid traps	Isolation & RT-PCR			Culex	species	Culex salinarius	Culex salinarius	2398	NA	388	5	1	NA	NA	NA	2.1	2.1	NA	1	complete
1560	West Nile Virus	Mackay et al. 2008	2003	North America	United States	Louisiana	East Baton Rouge Parish	NA	30.4582	-91.1401	Neartic	All year	CDC miniature UV-light traps and CDC gravid traps	Isolation & RT-PCR			Culex	species	Culex erraticus	Culex erraticus	2596	NA	388	4	1	NA	NA	NA	1.5	1.5	NA	1	complete
1561	West Nile Virus	Mackay et al. 2008	2003	North America	United States	Louisiana	East Baton Rouge Parish	NA	30.4582	-91.1401	Neartic	All year	CDC miniature UV-light traps and CDC gravid traps	Isolation & RT-PCR			Culex	species	Culex nigripalpus	Culex nigripalpus	13225	NA	503	4	1	NA	NA	NA	0.3	0.3	NA	1	complete
1562	West Nile Virus	Mackay et al. 2008	2003	North America	United States	Louisiana	East Baton Rouge Parish	NA	30.4582	-91.1401	Neartic	All year	CDC miniature UV-light traps and CDC gravid traps	Isolation & RT-PCR			Culex	species	Culex quinquefasciatus	Culex quinquefasciatus	52436	NA	1745	11	1	NA	NA	NA	0.2	0.2	NA	1	complete
1575	West Nile Virus	Mackay et al. 2008	2004	North America	United States	Louisiana	East Baton Rouge Parish	NA	30.4582	-91.1401	Neartic	All year	CDC miniature UV-light traps and CDC gravid traps	Isolation & RT-PCR			Culex	genera	Culex sp.	Culex sp.	3576	NA	276	3	1	NA	NA	NA	0.8	0.8	NA	1
1576	West Nile Virus	Mackay et al. 2008	2004	North America	United States	Louisiana	East Baton Rouge Parish	NA	30.4582	-91.1401	Neartic	All year	CDC miniature UV-light traps and CDC gravid traps	Isolation & RT-PCR			Culex	species	Culex nigripalpus	Culex nigripalpus	735	NA	98	1	1	NA	NA	NA	1.3	1.3	NA	1	complete
1577	West Nile Virus	Mackay et al. 2008	2004	North America	United States	Louisiana	East Baton Rouge Parish	NA	30.4582	-91.1401	Neartic	All year	CDC miniature UV-light traps and CDC gravid traps	Isolation & RT-PCR			Culex	species	Culex quinquefasciatus	Culex quinquefasciatus	44415	NA	1343	8	1	NA	NA	NA	0.2	0.2	NA	1	complete
1579	West Nile Virus	Mackay et al. 2008	2003	North America	United States	Louisiana	East Baton Rouge Parish	NA	30.4582	-91.1401	Neartic	March/April	CDC miniature UV-light traps and CDC gravid traps	Isolation & RT-PCR			Culex	species	Culex quinquefasciatus	Culex quinquefasciatus	853	NA	NA	7	1	NA	NA	NA	NA	10101010101	NA	1
1580	West Nile Virus	Mackay et al. 2008	2003	North America	United States	Louisiana	East Baton Rouge Parish	NA	30.4582	-91.1401	Neartic	March/April	CDC miniature UV-light traps and CDC gravid traps	Isolation & RT-PCR			Culex	species	Culex salinarius	Culex salinarius	580	NA	NA	3	1	NA	NA	NA	NA	10101010101	NA	1
1583	West Nile Virus	Mackay et al. 2008	2003	North America	United States	Louisiana	East Baton Rouge Parish	NA	30.4582	-91.1401	Neartic	March/April	CDC miniature UV-light traps and CDC gravid traps	Isolation & RT-PCR			Culex	species	Culex restuans	Culex restuans	254	NA	NA	10	1	NA	NA	NA	NA	10101010101	NA	1
1584	West Nile Virus	Mackay et al. 2008	2003	North America	United States	Louisiana	East Baton Rouge Parish	NA	30.4582	-91.1401	Neartic	March/April	CDC miniature UV-light traps and CDC gravid traps	Isolation & RT-PCR			Culex	species	Culex erraticus	Culex erraticus	212	NA	NA	4	1	NA	NA	NA	NA	10101010101	NA	1
1591	West Nile Virus	Mackay et al. 2008	2003	North America	United States	Louisiana	East Baton Rouge Parish	NA	30.4582	-91.1401	Neartic	May/June	CDC miniature UV-light traps and CDC gravid traps	Isolation & RT-PCR			Culex	species	Culex quinquefasciatus	Culex quinquefasciatus	18442	NA	NA	1	1	NA	NA	NA	NA	10101010101	NA	1
1592	West Nile Virus	Mackay et al. 2008	2003	North America	United States	Louisiana	East Baton Rouge Parish	NA	30.4582	-91.1401	Neartic	July/August	CDC miniature UV-light traps and CDC gravid traps	Isolation & RT-PCR			Culex	species	Culex quinquefasciatus	Culex quinquefasciatus	11585	NA	NA	2	1	NA	NA	NA	NA	10101010101	NA	1
1595	West Nile Virus	Mackay et al. 2008	2003	North America	United States	Louisiana	East Baton Rouge Parish	NA	30.4582	-91.1401	Neartic	September/October	CDC miniature UV-light traps and CDC gravid traps	Isolation & RT-PCR			Culex	species	Culex quinquefasciatus	Culex quinquefasciatus	10374	NA	NA	1	1	NA	NA	NA	NA	10101010101	NA	1
1596	West Nile Virus	Mackay et al. 2008	2003	North America	United States	Louisiana	East Baton Rouge Parish	NA	30.4582	-91.1401	Neartic	September/October	CDC miniature UV-light traps and CDC gravid traps	Isolation & RT-PCR			Culex	species	Culex nigripalpus	Culex nigripalpus	7346	NA	NA	3	1	NA	NA	NA	NA	10101010101	NA	1
1597	West Nile Virus	Mackay et al. 2008	2003	North America	United States	Louisiana	East Baton Rouge Parish	NA	30.4582	-91.1401	Neartic	September/October	CDC miniature UV-light traps and CDC gravid traps	Isolation & RT-PCR			Culex	species	Culex salinarius	Culex salinarius	359	NA	NA	2	1	NA	NA	NA	NA	10101010101	NA	1
1599	West Nile Virus	Mackay et al. 2008	2003	North America	United States	Louisiana	East Baton Rouge Parish	NA	30.4582	-91.1401	Neartic	November/December	CDC miniature UV-light traps and CDC gravid traps	Isolation & RT-PCR			Culex	species	Culex nigripalpus	Culex nigripalpus	5158	NA	NA	1	1	NA	NA	NA	NA	10101010101	NA	1
1600	West Nile Virus	Mackay et al. 2008	2004	North America	United States	Louisiana	East Baton Rouge Parish	NA	30.4582	-91.1401	Neartic	July/August	CDC miniature UV-light traps and CDC gravid traps	Isolation & RT-PCR			Culex	species	Culex quinquefasciatus	Culex quinquefasciatus	16259	NA	NA	6	1	NA	NA	NA	NA	10101010101	NA	1
1601	West Nile Virus	Mackay et al. 2008	2004	North America	United States	Louisiana	East Baton Rouge Parish	NA	30.4582	-91.1401	Neartic	July/August	CDC miniature UV-light traps and CDC gravid traps	Isolation & RT-PCR			Culex	genera	Culex sp.	Culex sp.	1449	NA	NA	3	1	NA	NA	NA	NA	10101010101	NA	1
1602	West Nile Virus	Mackay et al. 2008	2004	North America	United States	Louisiana	East Baton Rouge Parish	NA	30.4582	-91.1401	Neartic	July/August	CDC miniature UV-light traps and CDC gravid traps	Isolation & RT-PCR			Culex	species	Culex nigripalpus	Culex nigripalpus	51	NA	NA	1	1	NA	NA	NA	NA	10101010101	NA	1
1603	West Nile Virus	Mackay et al. 2008	2004	North America	United States	Louisiana	East Baton Rouge Parish	NA	30.4582	-91.1401	Neartic	September/October	CDC miniature UV-light traps and CDC gravid traps	Isolation & RT-PCR			Culex	species	Culex quinquefasciatus	Culex quinquefasciatus	12050	NA	NA	2	1	NA	NA	NA	NA	10101010101	NA	1
1604	West Nile Virus	Mackay et al. 2008	2002-2003	North America	United States	Louisiana	East Baton Rouge Parish	NA	30.4582	-91.1401	Neartic	All year	fish-oil–baited gravid traps, CDC miniature UV-light traps, encephalitis virus surveillance (EVS) light traps, mosquito magnet traps, aspirator, chicke-baited traps	VecTest and RT-PCR			Culex	species	Culex restuans	Culex restuans	632	NA	60	1	1	NA	NA	NA	1.6	1.6	NA	1	complete
1605	West Nile Virus	Mackay et al. 2008	2002-2003	North America	United States	Louisiana	East Baton Rouge Parish	NA	30.4582	-91.1401	Neartic	All year	fish-oil–baited gravid traps, CDC miniature UV-light traps, encephalitis virus surveillance (EVS) light traps, mosquito magnet traps, aspirator, chicke-baited traps	VecTest and RT-PCR			Culex	species	Culex nigripalpus	Culex nigripalpus	1766	NA	167	1	1	NA	NA	NA	0.6	0.6	NA	1	complete
1606	West Nile Virus	Mackay et al. 2008	2002-2003	North America	United States	Louisiana	East Baton Rouge Parish	NA	30.4582	-91.1401	Neartic	All year	fish-oil–baited gravid traps, CDC miniature UV-light traps, encephalitis virus surveillance (EVS) light traps, mosquito magnet traps, aspirator, chicke-baited traps	VecTest and RT-PCR			Culex	species	Culex quinquefasciatus	Culex quinquefasciatus	119250	NA	3270	65	1	NA	NA	NA	0.6	0.6	NA	1	complete
1607	West Nile Virus	Mackay et al. 2008	2002-2003	North America	United States	Louisiana	East Baton Rouge Parish	NA	30.4582	-91.1401	Neartic	All year	fish-oil–baited gravid traps, CDC miniature UV-light traps, encephalitis virus surveillance (EVS) light traps, mosquito magnet traps, aspirator, chicke-baited traps	VecTest and RT-PCR			Culex	species	Culex salinarius	Culex salinarius	702	NA	128	1	1	NA	NA	NA	1.4	1.4	NA	1	complete
1608	West Nile Virus	Mackay et al. 2008	2002-2003	North America	United States	Louisiana	East Baton Rouge Parish	NA	30.4582	-91.1401	Neartic	All year	fish-oil–baited gravid traps, CDC miniature UV-light traps, encephalitis virus surveillance (EVS) light traps, mosquito magnet traps, aspirator, chicke-baited traps	VecTest and RT-PCR			Culex	species	Culex erraticus	Culex erraticus	643	NA	143	0	0	NA	NA	0	0	0	NA	1	complete
1631	West Nile Virus	Mackay et al. 2008	2004	North America	United States	Louisiana	East Baton Rouge Parish	NA	30.4582	-91.1401	Neartic	February to October	fish-oil–baited gravid traps, CDC miniature UV-light traps, encephalitis virus surveillance (EVS) light traps, mosquito magnet traps, aspirator, chicke-baited traps	rt-PCR			Culex	species	Culex coronator	Culex coronator	105	NA	19	1	1	NA	NA	NA	8.3	8.3	NA	1	complete
1632	West Nile Virus	Mackay et al. 2008	2004	North America	United States	Louisiana	East Baton Rouge Parish	NA	30.4582	-91.1401	Neartic	February to October	fish-oil–baited gravid traps, CDC miniature UV-light traps, encephalitis virus surveillance (EVS) light traps, mosquito magnet traps, aspirator, chicke-baited traps	rt-PCR			Culex	species	Culex quinquefasciatus	Culex quinquefasciatus	135706	NA	3392	475	1	NA	NA	NA	3.8	3.8	NA	1	complete
1633	West Nile Virus	Mackay et al. 2008	2004	North America	United States	Louisiana	East Baton Rouge Parish	NA	30.4582	-91.1401	Neartic	February to October	fish-oil–baited gravid traps, CDC miniature UV-light traps, encephalitis virus surveillance (EVS) light traps, mosquito magnet traps, aspirator, chicke-baited traps	rt-PCR			Culex	species	Culex salinarius	Culex salinarius	744	NA	80	1	1	NA	NA	NA	1.3	1.3	NA	1	complete
1634	West Nile Virus	Mackay et al. 2008	2004	North America	United States	Louisiana	East Baton Rouge Parish	NA	30.4582	-91.1401	Neartic	February to October	fish-oil–baited gravid traps, CDC miniature UV-light traps, encephalitis virus surveillance (EVS) light traps, mosquito magnet traps, aspirator, chicke-baited traps	rt-PCR			Culex	species	Culex erraticus	Culex erraticus	3255	NA	187	2	1	NA	NA	NA	0.6	0.6	NA	1	complete
1635	West Nile Virus	Mackay et al. 2008	2004	North America	United States	Louisiana	East Baton Rouge Parish	NA	30.4582	-91.1401	Neartic	February to October	fish-oil–baited gravid traps, CDC miniature UV-light traps, encephalitis virus surveillance (EVS) light traps, mosquito magnet traps, aspirator, chicke-baited traps	rt-PCR			Culex	species	Culex restuans	Culex restuans	366	NA	72	1	1	NA	NA	NA	2.6	2.6	NA	1	complete
1636	West Nile Virus	Mackay et al. 2008	2004	North America	United States	Louisiana	East Baton Rouge Parish	NA	30.4582	-91.1401	Neartic	February to October	fish-oil–baited gravid traps, CDC miniature UV-light traps, encephalitis virus surveillance (EVS) light traps, mosquito magnet traps, aspirator, chicke-baited traps	rt-PCR			Culex	species	Culex nigripalpus	Culex nigripalpus	65	NA	8	0	0	NA	NA	0	0	0	NA	1	complete
1659	West Nile Virus	Mans et al. 2004	2002	North America	United States	Ohio	Lorain County	Orbelin city (Site 1)	41.4117	-82.1278	Neartic	June to August	CDC traps, gravid traps	PCR			Culex	genera	Culex pipiens/restuans	Culex sp.	311	NA	11	5	1	NA	NA	16.08	NA	16.08	NA	1
1660	West Nile Virus	Mans et al. 2004	2002	North America	United States	Ohio	Lorain County	Orbelin city (Site 2)	41.4117	-82.1278	Neartic	June to August	CDC traps, gravid traps	PCR			Culex	genera	Culex pipiens/restuans	Culex sp.	542	NA	13	2	1	NA	NA	3.69	NA	3.69	NA	1
1661	West Nile Virus	Mans et al. 2004	2002	North America	United States	Ohio	Lorain County	Orbelin city (Site 3)	41.4117	-82.1278	Neartic	June to August	CDC traps, gravid traps	PCR			Culex	genera	Culex pipiens/restuans	Culex sp.	2027	NA	44	25	1	NA	NA	12.33	NA	12.33	NA	1
1662	West Nile Virus	Mans et al. 2004	2002	North America	United States	Ohio	Lorain County	Orbelin city (Site 4)	41.4117	-82.1278	Neartic	June to August	CDC traps, gravid traps	PCR			Culex	genera	Culex pipiens/restuans	Culex sp.	2609	NA	55	15	1	NA	NA	5.75	NA	5.75	NA	1
1663	West Nile Virus	Mans et al. 2004	2002	North America	United States	Ohio	Lorain County	Orbelin city (Site 5)	41.4117	-82.1278	Neartic	June to August	CDC traps, gravid traps	PCR			Culex	genera	Culex pipiens/restuans	Culex sp.	563	NA	13	5	1	NA	NA	8.88	NA	8.88	NA	1
1664	West Nile Virus	Mans et al. 2004	2002	North America	United States	Ohio	Lorain County	Orbelin city (Site 6)	41.4117	-82.1278	Neartic	June to August	CDC traps, gravid traps	PCR			Culex	genera	Culex pipiens/restuans	Culex sp.	516	NA	13	5	1	NA	NA	9.69	NA	9.69	NA	1
1665	West Nile Virus	Mans et al. 2004	2002	North America	United States	Ohio	Lorain County	Orbelin city (Site 7)	41.4117	-82.1278	Neartic	June to August	CDC traps, gravid traps	PCR			Culex	genera	Culex pipiens/restuans	Culex sp.	504	NA	13	2	1	NA	NA	3.97	NA	3.97	NA	1
1672	West Nile Virus	Mans et al. 2004	2002	North America	United States	Ohio	Lorain County	Orbelin city	41.4117	-82.1278	Neartic	June to August	CDC traps, gravid traps	PCR			Culex	genera	Culex pipiens/restuans	Culex sp.	9296	NA	220	75	1	NA	NA	NA	NA	10101010101	NA	1
1681	West Nile Virus	Mavridis et al. 2017	2017	Europe	Greece	Peloponnese	Argolis	NA	37.6525	22.8582	Paleartic	July to September	CDC traps	Real-time RT-PCR			Culex	species	Culex pipiens	Culex pipiens	631	NA	33	3	1	Lineage 2	NA	NA	NA	10101010101	NA	1
1683	West Nile Virus	McAbee et al. 2008	2005	North America	United States	California	Fresno County	NA	36.7469	-119.773	Neartic	July and October	Gravid traps	RT-PCR			Culex	species	Culex pipiens	Culex pipiens	73	10	NA	NA	1	NA	NA	NA	NA	10101010101	NA	1
1684	West Nile Virus	McAbee et al. 2008	2005	North America	United States	California	Fresno County	NA	36.7469	-119.773	Neartic	July and October	Gravid traps	RT-PCR			Culex	species	Culex quinquefasciatus	Culex quinquefasciatus	271	58	NA	NA	1	NA	NA	NA	NA	10101010101	NA	1
1685	West Nile Virus	McAbee et al. 2008	2005	North America	United States	California	Fresno County	NA	36.7469	-119.773	Neartic	July and October	Gravid traps	RT-PCR			Culex	genera	Culex pipiens/quinquefasciatus	Culex pipiens	98	20	NA	NA	1	NA	NA	NA	NA	10101010101	NA	1
1686	West Nile Virus	Molaei et al. 2010	2006	North America	United States	California	Orange, Riverside, San Bernardino	NA	33.7878	-117.853	Neartic	May to October	(CDC)-style encephalitis vector survey (EVS) traps	RT-PCR			Culex	species	Culex quinquefasciatus	Culex quinquefasciatus	NA	1326	22	1	1	NA	NA	NA	0.59	0.59	NA	1
1687	West Nile Virus	Molaei et al. 2010	2006	North America	United States	California	Orange, Riverside, San Bernardino	NA	33.7878	-117.853	Neartic	May to October	(CDC)-style encephalitis vector survey (EVS) traps	RT-PCR			Culex	species	Culex tarsalis	Culex tarsalis	NA	132	1	1	1	NA	NA	NA	0.3	0.3	NA	1
1688	West Nile Virus	Molaei et al. 2010	2006	North America	United States	California	Orange, Riverside, San Bernardino	NA	33.7878	-117.853	Neartic	May to October	(CDC)-style encephalitis vector survey (EVS) traps	RT-PCR			Culex	species	Culex erythrothorax	Culex erythrothorax	NA	104	1	1	1	NA	NA	NA	0.24	0.24	NA	1
1689	West Nile Virus	Molaei et al. 2010	2006	North America	United States	California	Orange, Riverside, San Bernardino	NA	33.7878	-117.853	Neartic	May to October	(CDC)-style encephalitis vector survey (EVS) traps	RT-PCR			Culex	species	Culex stigmatosoma	Culex stigmatosoma	NA	72	1	1	1	NA	NA	NA	0.87	0.87	NA	1
1690	West Nile Virus	Molaei et al. 2010	2007	North America	United States	California	Orange, Riverside, San Bernardino	NA	33.7878	-117.853	Neartic	May to October	(CDC)-style encephalitis vector survey (EVS) traps	RT-PCR			Culex	species	Culex quinquefasciatus	Culex quinquefasciatus	NA	1061	26	1	1	NA	NA	NA	1.06	1.06	NA	1
1691	West Nile Virus	Molaei et al. 2010	2007	North America	United States	California	Orange, Riverside, San Bernardino	NA	33.7878	-117.853	Neartic	May to October	(CDC)-style encephalitis vector survey (EVS) traps	RT-PCR			Culex	species	Culex tarsalis	Culex tarsalis	NA	221	4	1	1	NA	NA	NA	0.77	0.77	NA	1
1692	West Nile Virus	Molaei et al. 2010	2007	North America	United States	California	Orange, Riverside, San Bernardino	NA	33.7878	-117.853	Neartic	May to October	(CDC)-style encephalitis vector survey (EVS) traps	RT-PCR			Culex	species	Culex erythrothorax	Culex erythrothorax	NA	317	1	1	1	NA	NA	NA	0.08	0.08	NA	1
1693	West Nile Virus	Molaei et al. 2010	2007	North America	United States	California	Orange, Riverside, San Bernardino	NA	33.7878	-117.853	Neartic	May to October	(CDC)-style encephalitis vector survey (EVS) traps	RT-PCR			Culex	species	Culex stigmatosoma	Culex stigmatosoma	NA	62	1	1	1	NA	NA	NA	1.25	1.25	NA	1
1694	West Nile Virus	Molaei et al. 2010	2008	North America	United States	California	Orange, Riverside, San Bernardino	NA	33.7878	-117.853	Neartic	May to October	(CDC)-style encephalitis vector survey (EVS) traps	RT-PCR			Culex	species	Culex quinquefasciatus	Culex quinquefasciatus	NA	2023	429	1	1	NA	NA	NA	9.52	9.52	NA	1
1695	West Nile Virus	Molaei et al. 2010	2008	North America	United States	California	Orange, Riverside, San Bernardino	NA	33.7878	-117.853	Neartic	May to October	(CDC)-style encephalitis vector survey (EVS) traps	RT-PCR			Culex	species	Culex tarsalis	Culex tarsalis	NA	741	62	1	1	NA	NA	NA	2.75	2.75	NA	1
1696	West Nile Virus	Molaei et al. 2010	2008	North America	United States	California	Orange, Riverside, San Bernardino	NA	33.7878	-117.853	Neartic	May to October	(CDC)-style encephalitis vector survey (EVS) traps	RT-PCR			Culex	species	Culex erythrothorax	Culex erythrothorax	NA	327	4	1	1	NA	NA	NA	0.31	0.31	NA	1
1697	West Nile Virus	Molaei et al. 2010	2008	North America	United States	California	Orange, Riverside, San Bernardino	NA	33.7878	-117.853	Neartic	May to October	(CDC)-style encephalitis vector survey (EVS) traps	RT-PCR			Culex	species	Culex stigmatosoma	Culex stigmatosoma	NA	156	47	1	1	NA	NA	NA	22.09	22.09	NA	1
1698	West Nile Virus	Monastiri et al. 2018	2011	Africa	Tunisia	Sahel	Khriss	NA	35.7203	10.8198	Paleartic	September to November	CDC light-traps	nested PCR			Culex	species	Culex pipiens	Culex pipiens	67	45	4	1	1	Lineage 1	PAH001 / IS-98	NA	NA	10101010101	NA	1
1699	West Nile Virus	Monastiri et al. 2018	2012	Africa	Tunisia	Sahel	Oued khniss / Agba / Mootmar-Sahline / Oued khniss	NA	35.7554	10.8275	Paleartic	September to November	CDC light-traps	nested PCR			Culex	species	Culex pipiens	Culex pipiens	165	40	10	1	1	Lineage 1	PAH001 / IS-98	NA	NA	10101010101	NA	1
1700	West Nile Virus	Monastiri et al. 2018	2013	Africa	Tunisia	Sahel	Oued khniss / ONAS Ouardanine / Agba / Ouaed Hamdoun / Sahline aeroport / Jemmel	NA	35.7201	10.6737	Paleartic	September to November	CDC light-traps	nested PCR			Culex	species	Culex pipiens	Culex pipiens	233	NA	1	0	0	NA	NA	NA	NA	10101010101	NA	1
1701	West Nile Virus	Monastiri et al. 2018	2014	Africa	Tunisia	Sahel	Mahdia / Frina	NA	35.4182	11.0137	Paleartic	September to November	CDC light-traps	nested PCR			Culex	species	Culex pipiens	Culex pipiens	118	NA	1	0	0	NA	NA	NA	NA	10101010101	NA	1
1702	West Nile Virus	Mulatti et al. 2013	2011	Europe	Italy	Veneto/Friuli Venezia Giulia	NA	NA	45.7304	10.7407	Paleartic	May to October	CDC-CO2 traps	RT-PCR			Culex	species	Culex pipiens	Culex pipiens	69025	NA	NA	5	1	Lineage 2	NA	NA	NA	10101010101	NA	1
1707	West Nile Virus	Mulatti et al. 2013	2011	Europe	Italy	Veneto/Friuli Venezia Giulia	NA	NA	45.7304	10.7407	Paleartic	May to October	CDC-CO2 traps	RT-PCR			Culex	species	Culex modestus	Culex modestus	192	NA	NA	0	0	NA	NA	0	NA	0	NA	1	complete
1714	West Nile Virus	Mulatti et al. 2013	2011	Europe	Italy	Veneto/Friuli Venezia Giulia	NA	NA	45.7304	10.7407	Paleartic	May to October	CDC-CO2 traps	RT-PCR			Culex	genera	Culex sp.	Culex sp.	6	NA	NA	0	0	NA	NA	0	NA	0	NA	1
1715	West Nile Virus	Mulatti et al. 2013	2011	Europe	Italy	Veneto/Friuli Venezia Giulia	NA	NA	45.7304	10.7407	Paleartic	May to October	CDC-CO2 traps	RT-PCR			Culex	species	Culex territans	Culex territans	4	NA	NA	0	0	NA	NA	0	NA	0	NA	1	complete
1721	Japanese Encephalitis Virus	Murakami et al. 2017	2010	Asia	Japan	Ishikawa	Kahoku	NA	36.7198	136.707	Paleartic	June-October	CDC miniature light traps	Real-time RT-PCR			Culex	species	Culex tritaeniorhynchus	Culex tritaeniorhynchus	958	NA	24	0	0	NA	NA	0	NA	0	NA	1	complete
1722	Japanese Encephalitis Virus	Murakami et al. 2017	2011	Asia	Japan	Ishikawa	Kahoku	NA	36.7198	136.707	Paleartic	June-October	CDC miniature light traps	Real-time RT-PCR			Culex	species	Culex tritaeniorhynchus	Culex tritaeniorhynchus	1813	NA	46	0	0	NA	NA	0	NA	0	NA	1	complete
1723	Japanese Encephalitis Virus	Murakami et al. 2017	2012	Asia	Japan	Ishikawa	Kahoku	NA	36.7198	136.707	Paleartic	June-October	CDC miniature light traps	Real-time RT-PCR			Culex	species	Culex tritaeniorhynchus	Culex tritaeniorhynchus	3900	NA	81	0	0	NA	NA	0	NA	0	NA	1	complete
1724	Japanese Encephalitis Virus	Murakami et al. 2017	2013	Asia	Japan	Ishikawa	Kahoku	NA	36.7198	136.707	Paleartic	June-October	CDC miniature light traps	Real-time RT-PCR			Culex	species	Culex tritaeniorhynchus	Culex tritaeniorhynchus	1223	NA	27	0	0	NA	NA	0	NA	0	NA	1	complete
1725	Japanese Encephalitis Virus	Murakami et al. 2017	2014	Asia	Japan	Ishikawa	Kahoku	NA	36.7198	136.707	Paleartic	June-October	CDC miniature light traps	Real-time RT-PCR			Culex	species	Culex tritaeniorhynchus	Culex tritaeniorhynchus	786	NA	19	0	0	NA	NA	0	NA	0	NA	1	complete
1726	Japanese Encephalitis Virus	Murakami et al. 2017	2010	Asia	Japan	Ishikawa	Hakui	NA	36.8936	136.779	Paleartic	June-October	CDC miniature light traps	Real-time RT-PCR			Culex	species	Culex tritaeniorhynchus	Culex tritaeniorhynchus	3272	NA	74	8	1	NA	NA	NA	NA	10101010101	NA	1
1727	Japanese Encephalitis Virus	Murakami et al. 2017	2011	Asia	Japan	Ishikawa	Hakui	NA	36.8936	136.779	Paleartic	June-October	CDC miniature light traps	Real-time RT-PCR			Culex	species	Culex tritaeniorhynchus	Culex tritaeniorhynchus	2906	NA	68	0	0	NA	NA	0	NA	0	NA	1	complete
1728	Japanese Encephalitis Virus	Murakami et al. 2017	2012	Asia	Japan	Ishikawa	Hakui	NA	36.8936	136.779	Paleartic	June-October	CDC miniature light traps	Real-time RT-PCR			Culex	species	Culex tritaeniorhynchus	Culex tritaeniorhynchus	3657	NA	78	3	1	Genotype 1	JEV Ishikawa12	NA	NA	10101010101	NA	1
1729	Japanese Encephalitis Virus	Murakami et al. 2017	2013	Asia	Japan	Ishikawa	Hakui	NA	36.8936	136.779	Paleartic	June-October	CDC miniature light traps	Real-time RT-PCR			Culex	species	Culex tritaeniorhynchus	Culex tritaeniorhynchus	2678	NA	58	0	0	NA	NA	0	NA	0	NA	1	complete
1730	Japanese Encephalitis Virus	Murakami et al. 2017	2014	Asia	Japan	Ishikawa	Hakui	NA	36.8936	136.779	Paleartic	June-October	CDC miniature light traps	Real-time RT-PCR			Culex	species	Culex tritaeniorhynchus	Culex tritaeniorhynchus	1378	NA	27	0	0	NA	NA	0	NA	0	NA	1	complete
1731	Japanese Encephalitis Virus	Murakami et al. 2017	2010	Asia	Japan	Ishikawa	Kahoku	NA	36.7019	136.699	Paleartic	June-October	CDC miniature light traps	Real-time RT-PCR			Culex	species	Culex tritaeniorhynchus	Culex tritaeniorhynchus	3457	NA	74	4	1	NA	NA	NA	NA	10101010101	NA	1
1732	Japanese Encephalitis Virus	Murakami et al. 2017	2011	Asia	Japan	Ishikawa	Kahoku	NA	36.7019	136.699	Paleartic	June-October	CDC miniature light traps	Real-time RT-PCR			Culex	species	Culex tritaeniorhynchus	Culex tritaeniorhynchus	2649	NA	64	1	1	NA	NA	NA	NA	10101010101	NA	1
1733	Japanese Encephalitis Virus	Murakami et al. 2017	2012	Asia	Japan	Ishikawa	Kahoku	NA	36.7019	136.699	Paleartic	June-October	CDC miniature light traps	Real-time RT-PCR			Culex	species	Culex tritaeniorhynchus	Culex tritaeniorhynchus	2297	NA	50	0	0	NA	NA	0	NA	0	NA	1	complete
1734	Japanese Encephalitis Virus	Murakami et al. 2017	2013	Asia	Japan	Ishikawa	Kahoku	NA	36.7019	136.699	Paleartic	June-October	CDC miniature light traps	Real-time RT-PCR			Culex	species	Culex tritaeniorhynchus	Culex tritaeniorhynchus	6500	NA	115	0	0	NA	NA	0	NA	0	NA	1	complete
1735	Japanese Encephalitis Virus	Murakami et al. 2017	2014	Asia	Japan	Ishikawa	Kahoku	NA	36.7019	136.699	Paleartic	June-October	CDC miniature light traps	Real-time RT-PCR			Culex	species	Culex tritaeniorhynchus	Culex tritaeniorhynchus	1142	NA	31	0	0	NA	NA	0	NA	0	NA	1	complete
1736	West Nile Virus	Nasci et al. 2001a	2000	North America	United States	New York	Queens	Tallman Island	40.7948	-73.8387	Neartic	January to February	Backpack and han´held aspirators	RT-PCR			Culex	species	Culex pipiens	Culex pipiens	1	NA	NA	0	0	NA	NA	0	NA	0	NA	1	complete
1737	West Nile Virus	Nasci et al. 2001a	2000	North America	United States	New York	Queens	Tallman Island	40.7948	-73.8387	Neartic	January to February	Backpack and han´held aspirators	RT-PCR			Culex	species	Culex restuans	Culex restuans	4	NA	NA	0	0	NA	NA	0	NA	0	NA	1	complete
1738	West Nile Virus	Nasci et al. 2001a	2000	North America	United States	New York	Queens	Tallman Island	40.7948	-73.8387	Neartic	January to February	Backpack and han´held aspirators	RT-PCR			Culex	genera	Culex sp.	Culex sp.	74	NA	NA	0	0	NA	NA	0	NA	0	NA	1
1739	West Nile Virus	Nasci et al. 2001a	2000	North America	United States	New York	Queens	Fort Totten	40.7928	-73.8387	Neartic	January to February	Backpack and han´held aspirators	RT-PCR			Culex	species	Culex sp.	Culex pipiens	1034	NA	2	1	1	NA	NA	NA	NA	10101010101	NA	1
1740	West Nile Virus	Nasci et al. 2001a	2000	North America	United States	New York	Queens	Fort Totten	40.7928	-73.8387	Neartic	January to February	Backpack and han´held aspirators	RT-PCR			Culex	species	Culex restuans	Culex restuans	11	NA	NA	0	0	NA	NA	0	NA	0	NA	1	complete
1741	West Nile Virus	Nasci et al. 2001a	2000	North America	United States	New York	Queens	Fort Totten	40.7928	-73.8387	Neartic	January to February	Backpack and han´held aspirators	RT-PCR			Culex	species	Culex erraticus	Culex erraticus	1	NA	NA	0	0	NA	NA	0	NA	0	NA	1	complete
1742	West Nile Virus	Nasci et al. 2001a	2000	North America	United States	New York	Queens	Fort Totten	40.7928	-73.8387	Neartic	January to February	Backpack and han´held aspirators	RT-PCR			Culex	species	Culex territans	Culex territans	1	NA	NA	0	0	NA	NA	0	NA	0	NA	1	complete
1743	West Nile Virus	Nasci et al. 2001a	2000	North America	United States	New York	Queens	Fort Totten	40.7928	-73.8387	Neartic	January to February	Backpack and han´held aspirators	RT-PCR			Culex	genera	Culex sp.	Culex sp.	1045	NA	1	1	1	NA	NA	NA	NA	10101010101	NA	1
1746	West Nile Virus	Nasci et al. 2001a	2000	North America	United States	New York	Queens	Sites combined (Fort Totten)	40.7928	-73.8387	Neartic	January to February	Backpack and han´held aspirators	RT-PCR			Culex	species	Culex pipiens	Culex pipiens	24	NA	NA	0	0	NA	NA	0	NA	0	NA	1	complete
1747	West Nile Virus	Nasci et al. 2001a	2000	North America	United States	New York	Queens	Sites combined (Fort Totten)	40.7928	-73.8387	Neartic	January to February	Backpack and han´held aspirators	RT-PCR			Culex	species	Culex restuans	Culex restuans	4	NA	NA	0	0	NA	NA	0	NA	0	NA	1	complete
1748	West Nile Virus	Nasci et al. 2001a	2000	North America	United States	New York	The Bronx	Hunts Point/Sewage Plant	40.7928	-73.8387	Neartic	January to February	Backpack and han´held aspirators	RT-PCR			Culex	genera	Culex sp.	Culex sp.	33	NA	NA	0	0	NA	NA	0	NA	0	NA	1
1749	West Nile Virus	Nasci et al. 2001a	2000	North America	United States	New York	The Bronx	Other sites combined	40.7928	-73.8387	Neartic	January to February	Backpack and han´held aspirators	RT-PCR			Culex	species	Culex pipiens	Culex pipiens	145	NA	NA	0	0	NA	NA	0	NA	0	NA	1	complete
1750	West Nile Virus	Nasci et al. 2001a	2000	North America	United States	New York	The Bronx	Other sites combined	40.7928	-73.8387	Neartic	January to February	Backpack and han´held aspirators	RT-PCR			Culex	genera	Culex sp.	Culex sp.	3	NA	NA	0	0	NA	NA	0	NA	0	NA	1
1770	West Nile Virus	Nasci et al. 2001b	1999	North America	United States	New York	New York City	NA	40.7144	-74.006	Neartic	September to October	CDC traps, gravid traps	RT-PCR			Culex	species	Culex erraticus	Culex erraticus	4	NA	NA	0	0	NA	NA	0	NA	0	NA	1	complete
1771	West Nile Virus	Nasci et al. 2001b	1999	North America	United States	New York	New York City	NA	40.7144	-74.006	Neartic	September to October	CDC traps, gravid traps	RT-PCR			Culex	species	Culex pipiens	Culex pipiens	511	NA	NA	6	1	NA	NA	NA	NA	10101010101	NA	1
1772	West Nile Virus	Nasci et al. 2001b	1999	North America	United States	New York	New York City	NA	40.7144	-74.006	Neartic	September to October	CDC traps, gravid traps	RT-PCR			Culex	species	Culex pipiens/restuans	Culex sp.	4686	NA	NA	3	1	NA	NA	NA	NA	10101010101	NA	1
1773	West Nile Virus	Nasci et al. 2001b	1999	North America	United States	New York	New York City	NA	40.7144	-74.006	Neartic	September to October	CDC traps, gravid traps	RT-PCR			Culex	species	Culex salinarius	Culex salinarius	215	NA	NA	0	0	NA	NA	0	NA	0	NA	1	complete
1774	West Nile Virus	Nasci et al. 2001b	1999	North America	United States	New York	New York City	NA	40.7144	-74.006	Neartic	September to October	CDC traps, gravid traps	RT-PCR			Culex	species	Culex territans	Culex territans	1866	NA	NA	0	0	NA	NA	0	NA	0	NA	1	complete
1775	West Nile Virus	Nasci et al. 2001b	1999	North America	United States	New York	New York City	NA	40.7144	-74.006	Neartic	September to October	CDC traps, gravid traps	RT-PCR			Culex	genera	Culex sp.	Culex sp.	8	NA	NA	0	0	NA	NA	0	NA	0	NA	1
1779	West Nile Virus	Nasci et al. 2002a	2000	North America	United States	New York	New York City	Babylon	40.6957	-73.3257	Neartic	July	CDC traps, gravid traps	RT-PCR			Culex	genera	Culex pipiens/restuans	Culex sp.	4728	NA	102	30	1	NA	NA	6.3	NA	10101010101	NA	1
1780	West Nile Virus	Nasci et al. 2002a	2000	North America	United States	New York	New York City	New Rochelle	40.9115	-73.7824	Neartic	July	CDC traps, gravid traps	RT-PCR			Culex	genera	Culex pipiens/restuans	Culex sp.	6150	NA	123	4	1	NA	NA	0.6	NA	10101010101	NA	1
1781	West Nile Virus	Nasci et al. 2002a	2000	North America	United States	New York	New York City	Floral Park	40.7237	-73.7049	Neartic	July	CDC traps, gravid traps	RT-PCR			Culex	genera	Culex pipiens/restuans	Culex sp.	6342	NA	128	2	1	NA	NA	0.3	NA	10101010101	NA	1
1782	West Nile Virus	Nasci et al. 2002a	2000	North America	United States	New York	New York City	Babylon	40.6957	-73.3257	Neartic	July	CDC traps, gravid traps	Cell culture			Culex	genera	Culex pipiens/restuans	Culex sp.	4728	NA	102	5	1	NA	NA	0	NA	0	NA	1
1783	West Nile Virus	Nasci et al. 2002a	2000	North America	United States	New York	New York City	New Rochelle	40.9115	-73.7824	Neartic	July	CDC traps, gravid traps	Cell culture			Culex	genera	Culex pipiens/restuans	Culex sp.	6150	NA	123	2	1	NA	NA	0.3	NA	10101010101	NA	1
1784	West Nile Virus	Nasci et al. 2002a	2000	North America	United States	New York	New York City	Floral Park	40.7237	-73.7049	Neartic	July	CDC traps, gravid traps	Cell culture			Culex	genera	Culex pipiens/restuans	Culex sp.	6342	NA	128	1	1	NA	NA	0.2	NA	10101010101	NA	1
1793	West Nile Virus	Nasci et al. 2002b	2000	North America	United States	New York	Staten Island	NA	40.5795	-74.1502	Neartic	June to December	COr-baited CDC miniature light traps and CDC gravid traps	TaqMan RT-PCR			Culex	species	Culex erraticus	Culex erraticus	8	NA	2	0	0	NA	NA	0	NA	0	NA	1	complete
1794	West Nile Virus	Nasci et al. 2002b	2000	North America	United States	New York	Staten Island	NA	40.5795	-74.1502	Neartic	June to December	COr-baited CDC miniature light traps and CDC gravid traps	TaqMan RT-PCR			Culex	genera	Culex pipiens/restuans mixed pools	Culex sp.	229	NA	20	2	1	NA	NA	NA	NA	10101010101	NA	1
1795	West Nile Virus	Nasci et al. 2002b	2000	North America	United States	New York	Staten Island	NA	40.5795	-74.1502	Neartic	June to December	COr-baited CDC miniature light traps and CDC gravid traps	TaqMan RT-PCR			Culex	species	Culex pipiens	Culex pipiens	1928	NA	133	15	1	NA	NA	NA	NA	10101010101	NA	1
1796	West Nile Virus	Nasci et al. 2002b	2000	North America	United States	New York	Staten Island	NA	40.5795	-74.1502	Neartic	June to December	COr-baited CDC miniature light traps and CDC gravid traps	TaqMan RT-PCR			Culex	species	Culex restuans	Culex restuans	210	NA	32	0	0	NA	NA	0	NA	0	NA	1	complete
1797	West Nile Virus	Nasci et al. 2002b	2000	North America	United States	New York	Staten Island	NA	40.5795	-74.1502	Neartic	June to December	COr-baited CDC miniature light traps and CDC gravid traps	TaqMan RT-PCR			Culex	species	Culex salinarius	Culex salinarius	6144	NA	212	14	1	NA	NA	NA	NA	10101010101	NA	1
1798	West Nile Virus	Nasci et al. 2002b	2000	North America	United States	New York	Staten Island	NA	40.5795	-74.1502	Neartic	June to December	COr-baited CDC miniature light traps and CDC gravid traps	TaqMan RT-PCR			Culex	genera	Culex sp.	Culex sp.	284	NA	21	2	1	NA	NA	NA	NA	10101010101	NA	1
1799	West Nile Virus	Nasci et al. 2002b	2000	North America	United States	New York	Staten Island	NA	40.5795	-74.1502	Neartic	June to December	COr-baited CDC miniature light traps and CDC gravid traps	TaqMan RT-PCR			Culex	species	Culex territans	Culex territans	14	NA	11	0	0	NA	NA	0	NA	0	NA	1	complete
1812	Usutu Virus	Ndiaye et al. 2018	2012-2013	Africa	Senegal	Barkedji	NA	NA	15.2774	-14.8674	Afrotropical	July to December	animal+light-baited traps, mosquito net-baited traps and CDC+CO2 light traps [	PCR			Culex	species	Culex antennatus	Culex antennatus	NA	NA	NA	2	1	NA	NA	1.5	NA	1.5	NA	1
1813	Usutu Virus	Ndiaye et al. 2018	2012-2013	Africa	Senegal	Barkedji	NA	NA	15.2774	-14.8674	Afrotropical	July to December	animal+light-baited traps, mosquito net-baited traps and CDC+CO2 light traps [	PCR			Culex	species	Culex neavei	Culex neavei	NA	NA	NA	9	1	NA	NA	2.4	NA	2.4	NA	1
1820	Usutu Virus	Ndiaye et al. 2018	2012-2013	Africa	Senegal	Barkedji	NA	NA	15.2774	-14.8674	Afrotropical	July to December	animal+light-baited traps, mosquito net-baited traps and CDC+CO2 light traps [	PCR			Culex	species	Culex perfuscus	Culex perfuscus	NA	NA	NA	0	0	NA	NA	0	NA	0	NA	1
1821	Usutu Virus	Ndiaye et al. 2018	2012-2013	Africa	Senegal	Barkedji	NA	NA	15.2774	-14.8674	Afrotropical	July to December	animal+light-baited traps, mosquito net-baited traps and CDC+CO2 light traps [	PCR			Culex	species	Culex poicilipes	Culex poicilipes	NA	NA	NA	0	0	NA	NA	0	NA	0	NA	1
1822	Usutu Virus	Ndiaye et al. 2018	2012-2013	Africa	Senegal	Barkedji	NA	NA	15.2774	-14.8674	Afrotropical	July to December	animal+light-baited traps, mosquito net-baited traps and CDC+CO2 light traps [	PCR			Culex	species	Culex quinquefasciatus	Culex quinquefasciatus	NA	NA	NA	0	0	NA	NA	0	NA	0	NA	1
1823	Usutu Virus	Ndiaye et al. 2018	2012-2013	Africa	Senegal	Barkedji	NA	NA	15.2774	-14.8674	Afrotropical	July to December	animal+light-baited traps, mosquito net-baited traps and CDC+CO2 light traps [	PCR			Culex	species	Culex tritaeniorhynchus	Culex tritaeniorhynchus	NA	NA	NA	0	0	NA	NA	0	NA	0	NA	1
1826	West Nile Virus	Ndiaye et al. 2018	2012-2013	Africa	Senegal	Barkedji	NA	NA	15.2774	-14.8674	Afrotropical	July to December	animal+light-baited traps, mosquito net-baited traps and CDC+CO2 light traps [	PCR			Culex	species	Culex tritaeniorhynchus	Culex tritaeniorhynchus	NA	NA	NA	1	1	NA	NA	0.6	NA	0.6	NA	1
1829	West Nile Virus	Ndiaye et al. 2018	2012-2013	Africa	Senegal	Barkedji	NA	NA	15.2774	-14.8674	Afrotropical	July to December	animal+light-baited traps, mosquito net-baited traps and CDC+CO2 light traps [	PCR			Culex	species	Culex antennatus	Culex antennatus	NA	NA	NA	3	1	NA	NA	2.2	NA	2.2	NA	1
1830	West Nile Virus	Ndiaye et al. 2018	2012-2013	Africa	Senegal	Barkedji	NA	NA	15.2774	-14.8674	Afrotropical	July to December	animal+light-baited traps, mosquito net-baited traps and CDC+CO2 light traps [	PCR			Culex	species	Culex neavei	Culex neavei	NA	NA	NA	22	1	NA	NA	5.8	NA	5.8	NA	1
1831	West Nile Virus	Ndiaye et al. 2018	2012-2013	Africa	Senegal	Barkedji	NA	NA	15.2774	-14.8674	Afrotropical	July to December	animal+light-baited traps, mosquito net-baited traps and CDC+CO2 light traps [	PCR			Culex	species	Culex perfuscus	Culex perfuscus	NA	NA	NA	1	1	NA	NA	1.8	NA	1.8	NA	1
1832	West Nile Virus	Ndiaye et al. 2018	2012-2013	Africa	Senegal	Barkedji	NA	NA	15.2774	-14.8674	Afrotropical	July to December	animal+light-baited traps, mosquito net-baited traps and CDC+CO2 light traps [	PCR			Culex	species	Culex poicilipes	Culex poicilipes	NA	NA	NA	1	1	NA	NA	0.1	NA	0.1	NA	1
1833	West Nile Virus	Ndiaye et al. 2018	2012-2013	Africa	Senegal	Barkedji	NA	NA	15.2774	-14.8674	Afrotropical	July to December	animal+light-baited traps, mosquito net-baited traps and CDC+CO2 light traps [	PCR			Culex	species	Culex quinquefasciatus	Culex quinquefasciatus	NA	NA	NA	1	1	NA	NA	12.5	NA	12.5	NA	1
1840	West Nile Virus	Nelms et al. 2013	2011	North America	United States	California	Los Angeles	NA	34.0522	-118.244	Neartic	August	gravid traps, ice-baited suction traps	RT-PCR			Culex	species	Culex quinquefasciatus	Culex quinquefasciatus	166	4	NA	NA	1	NA	NA	NA	NA	10101010101	NA	1
1841	West Nile Virus	Nelms et al. 2013	2011	North America	United States	California	Kern	NA	35.4937	-118.86	Neartic	August	gravid traps, ice-baited suction traps	RT-PCR			Culex	species	Culex quinquefasciatus	Culex quinquefasciatus	277	13	NA	NA	1	NA	NA	NA	NA	10101010101	NA	1
1842	West Nile Virus	Nelms et al. 2013	2011	North America	United States	California	Kern	NA	35.4937	-118.86	Neartic	September	gravid traps, ice-baited suction traps	RT-PCR			Culex	species	Culex tarsalis	Culex tarsalis	201	7	NA	NA	1	NA	NA	NA	NA	10101010101	NA	1
1843	West Nile Virus	Nelms et al. 2013	2011	North America	United States	California	Sacramento	NA	38.5545	-121.471	Neartic	August to October	gravid traps, ice-baited suction traps	RT-PCR			Culex	species	Culex pipiens	Culex pipiens	290	10	NA	NA	1	NA	NA	NA	NA	10101010101	NA	1
1844	West Nile Virus	Nielsen and Reisen 2007	2006	North America	United States	California	Davis	NA	38.5449	-121.741	Neartic	April to October	CO2 traps	RT-PCR			Culex	species	Culex pipiens	Culex pipiens	117	NA	8	1	1	NA	NA	NA	8.69	8.69	NA	1	complete
1845	West Nile Virus	Nielsen and Reisen 2007	2006	North America	United States	California	Davis	NA	38.5449	-121.741	Neartic	April to October	CO2 traps	RT-PCR			Culex	species	Culex tarsalis	Culex tarsalis	1839	NA	40	6	1	NA	NA	NA	3.48	3.48	NA	1	complete
1846	West Nile Virus	Nielsen and Reisen 2007	2006	North America	United States	California	Davis	NA	38.5449	-121.741	Neartic	April to October	Gravid traps	RT-PCR			Culex	species	Culex pipiens	Culex pipiens	13	NA	4	0	0	NA	NA	0	0	0	NA	1	complete
1847	West Nile Virus	Nielsen and Reisen 2007	2006	North America	United States	California	Davis	NA	38.5449	-121.741	Neartic	April to October	Gravid traps	RT-PCR			Culex	species	Culex tarsalis	Culex tarsalis	19	NA	6	0	0	NA	NA	0	0	0	NA	1	complete
1848	West Nile Virus	Nielsen and Reisen 2007	2006	North America	United States	California	Davis	NA	38.5449	-121.741	Neartic	April to October	CO2 traps	RT-PCR			Culex	species	Culex pipiens	Culex pipiens	64	NA	5	0	0	NA	NA	0	0	0	NA	1	complete
1849	West Nile Virus	Nielsen and Reisen 2007	2006	North America	United States	California	Davis	NA	38.5449	-121.741	Neartic	April to October	CO2 traps	RT-PCR			Culex	species	Culex tarsalis	Culex tarsalis	977	NA	21	1	1	NA	NA	NA	1.02	1.02	NA	1	complete
1850	West Nile Virus	Nielsen and Reisen 2007	2006	North America	United States	California	Davis	NA	38.5449	-121.741	Neartic	April to October	Gravid traps	RT-PCR			Culex	species	Culex pipiens	Culex pipiens	20	NA	5	0	0	NA	NA	0	0	0	NA	1	complete
1851	West Nile Virus	Nielsen and Reisen 2007	2006	North America	United States	California	Davis	NA	38.5449	-121.741	Neartic	April to October	Gravid traps	RT-PCR			Culex	species	Culex tarsalis	Culex tarsalis	2	NA	2	0	0	NA	NA	0	0	0	NA	1	complete
1856	West Nile Virus	Nielsen et al. 2008	2003	North America	United States	California	Davis	NA	38.5449	-121.741	Neartic	April to October	CO2 traps	RT-PCR			Culex	species	Culex erythrothorax	Culex erythrothorax	1	0	NA	0	0	NA	NA	0	NA	0	NA	1	complete
1857	West Nile Virus	Nielsen et al. 2008	2003	North America	United States	California	Davis	NA	38.5449	-121.741	Neartic	April to October	CO2 traps	RT-PCR			Culex	species	Culex pipiens	Culex pipiens	1503	0	NA	0	0	NA	NA	0	NA	0	NA	1	complete
1858	West Nile Virus	Nielsen et al. 2008	2003	North America	United States	California	Davis	NA	38.5449	-121.741	Neartic	April to October	CO2 traps	RT-PCR			Culex	species	Culex stigmatosoma	Culex stigmatosoma	11	0	NA	0	0	NA	NA	0	NA	0	NA	1	complete
1859	West Nile Virus	Nielsen et al. 2008	2003	North America	United States	California	Davis	NA	38.5449	-121.741	Neartic	April to October	CO2 traps	RT-PCR			Culex	species	Culex tarsalis	Culex tarsalis	1379	0	NA	0	0	NA	NA	0	NA	0	NA	1	complete
1864	West Nile Virus	Nielsen et al. 2008	2003	North America	United States	California	Davis	NA	38.5449	-121.741	Neartic	April to October	Gravid traps	RT-PCR			Culex	species	Culex pipiens	Culex pipiens	8275	0	NA	0	0	NA	NA	0	NA	0	NA	1	complete
1865	West Nile Virus	Nielsen et al. 2008	2003	North America	United States	California	Davis	NA	38.5449	-121.741	Neartic	April to October	Gravid traps	RT-PCR			Culex	species	Culex stigmatosoma	Culex stigmatosoma	89	0	NA	0	0	NA	NA	0	NA	0	NA	1	complete
1866	West Nile Virus	Nielsen et al. 2008	2003	North America	United States	California	Davis	NA	38.5449	-121.741	Neartic	April to October	Gravid traps	RT-PCR			Culex	species	Culex tarsalis	Culex tarsalis	98	0	NA	0	0	NA	NA	0	NA	0	NA	1	complete
1873	West Nile Virus	Nielsen et al. 2008	2004	North America	United States	California	Davis	NA	38.5449	-121.741	Neartic	April to October	CO2 traps	RT-PCR			Culex	species	Culex pipiens	Culex pipiens	791	0	NA	0	0	NA	NA	0	NA	0	NA	1	complete
1874	West Nile Virus	Nielsen et al. 2008	2004	North America	United States	California	Davis	NA	38.5449	-121.741	Neartic	April to October	CO2 traps	RT-PCR			Culex	species	Culex stigmatosoma	Culex stigmatosoma	17	0	NA	0	0	NA	NA	0	NA	0	NA	1	complete
1875	West Nile Virus	Nielsen et al. 2008	2004	North America	United States	California	Davis	NA	38.5449	-121.741	Neartic	April to October	CO2 traps	RT-PCR			Culex	species	Culex tarsalis	Culex tarsalis	1126	0	NA	0	0	NA	NA	0	NA	0	NA	1	complete
1880	West Nile Virus	Nielsen et al. 2008	2004	North America	United States	California	Davis	NA	38.5449	-121.741	Neartic	April to October	Gravid traps	RT-PCR			Culex	species	Culex pipiens	Culex pipiens	4190	0	NA	1	1	NA	NA	NA	NA	10101010101	NA	1
1881	West Nile Virus	Nielsen et al. 2008	2004	North America	United States	California	Davis	NA	38.5449	-121.741	Neartic	April to October	Gravid traps	RT-PCR			Culex	species	Culex stigmatosoma	Culex stigmatosoma	187	0	NA	0	0	NA	NA	0	NA	0	NA	1	complete
1882	West Nile Virus	Nielsen et al. 2008	2004	North America	United States	California	Davis	NA	38.5449	-121.741	Neartic	April to October	Gravid traps	RT-PCR			Culex	species	Culex tarsalis	Culex tarsalis	42	0	NA	0	0	NA	NA	0	NA	0	NA	1	complete
1887	West Nile Virus	Nielsen et al. 2008	2005	North America	United States	California	Davis	NA	38.5449	-121.741	Neartic	April to October	CO2 traps	RT-PCR			Culex	species	Culex pipiens	Culex pipiens	3240	0	NA	0	0	NA	NA	0	NA	0	NA	1	complete
1888	West Nile Virus	Nielsen et al. 2008	2005	North America	United States	California	Davis	NA	38.5449	-121.741	Neartic	April to October	CO2 traps	RT-PCR			Culex	species	Culex stigmatosoma	Culex stigmatosoma	3	0	NA	0	0	NA	NA	0	NA	0	NA	1	complete
1889	West Nile Virus	Nielsen et al. 2008	2005	North America	United States	California	Davis	NA	38.5449	-121.741	Neartic	April to October	CO2 traps	RT-PCR			Culex	species	Culex tarsalis	Culex tarsalis	1028	0	NA	2	1	NA	NA	NA	NA	10101010101	NA	1
1896	West Nile Virus	Nielsen et al. 2008	2005	North America	United States	California	Davis	NA	38.5449	-121.741	Neartic	April to October	Gravid traps	RT-PCR			Culex	species	Culex pipiens	Culex pipiens	1848	0	NA	2	1	NA	NA	NA	NA	10101010101	NA	1
1897	West Nile Virus	Nielsen et al. 2008	2005	North America	United States	California	Davis	NA	38.5449	-121.741	Neartic	April to October	Gravid traps	RT-PCR			Culex	species	Culex stigmatosoma	Culex stigmatosoma	2	0	NA	0	0	NA	NA	0	NA	0	NA	1	complete
1898	West Nile Virus	Nielsen et al. 2008	2005	North America	United States	California	Davis	NA	38.5449	-121.741	Neartic	April to October	Gravid traps	RT-PCR			Culex	species	Culex tarsalis	Culex tarsalis	48	0	NA	0	0	NA	NA	0	NA	0	NA	1	complete
1901	West Nile Virus	Noden et al. 2015	2004	North America	United States	Oklahoma	Oklahoma	NA	35.0078	-97.0929	Neartic	April to November	CDC miniature light traps + CO2 and CDC gravid traps	RT-PCR			Culex	species	Culex pipiens	Culex pipiens	NA	NA	82	6	1	NA	NA	NA	NA	10101010101	NA	1
1902	West Nile Virus	Noden et al. 2015	2004	North America	United States	Oklahoma	Oklahoma	NA	35.0078	-97.0929	Neartic	April to November	CDC miniature light traps + CO2 and CDC gravid traps	RT-PCR			Culex	species	Culex tarsalis	Culex tarsalis	NA	NA	174	12	1	NA	NA	NA	NA	10101010101	NA	1
1903	West Nile Virus	Noden et al. 2015	2004	North America	United States	Oklahoma	Oklahoma	NA	35.0078	-97.0929	Neartic	April to November	CDC miniature light traps + CO2 and CDC gravid traps	RT-PCR			Culex	species	Culex salinarius	Culex salinarius	NA	NA	69	0	0	NA	NA	0	NA	0	NA	1
1904	West Nile Virus	Noden et al. 2015	2004	North America	United States	Oklahoma	Oklahoma	NA	35.0078	-97.0929	Neartic	April to November	CDC miniature light traps + CO2 and CDC gravid traps	RT-PCR			Culex	species	Culex erraticus	Culex erraticus	NA	NA	1	0	0	NA	NA	0	NA	0	NA	1
1905	West Nile Virus	Noden et al. 2015	2004	North America	United States	Oklahoma	Oklahoma	NA	35.0078	-97.0929	Neartic	April to November	CDC miniature light traps + CO2 and CDC gravid traps	RT-PCR			Culex	species	Culex restuans	Culex restuans	NA	NA	31	0	0	NA	NA	0	NA	0	NA	1
1913	West Nile Virus	Noden et al. 2015	2005	North America	United States	Oklahoma	Oklahoma	NA	35.0078	-97.0929	Neartic	April to November	CDC miniature light traps + CO2 and CDC gravid traps	RT-PCR			Culex	species	Culex pipiens	Culex pipiens	NA	NA	308	38	1	NA	NA	NA	NA	10101010101	NA	1
1914	West Nile Virus	Noden et al. 2015	2005	North America	United States	Oklahoma	Oklahoma	NA	35.0078	-97.0929	Neartic	April to November	CDC miniature light traps + CO2 and CDC gravid traps	RT-PCR			Culex	species	Culex tarsalis	Culex tarsalis	NA	NA	6	1	1	NA	NA	NA	NA	10101010101	NA	1
1915	West Nile Virus	Noden et al. 2015	2005	North America	United States	Oklahoma	Oklahoma	NA	35.0078	-97.0929	Neartic	April to November	CDC miniature light traps + CO2 and CDC gravid traps	RT-PCR			Culex	species	Culex salinarius	Culex salinarius	NA	NA	5	0	0	NA	NA	0	NA	0	NA	1
1918	West Nile Virus	Noden et al. 2015	2006	North America	United States	Oklahoma	Oklahoma	NA	35.0078	-97.0929	Neartic	April to November	CDC miniature light traps + CO2 and CDC gravid traps	RT-PCR			Culex	species	Culex pipiens	Culex pipiens	NA	NA	376	90	1	NA	NA	NA	NA	10101010101	NA	1
1919	West Nile Virus	Noden et al. 2015	2006	North America	United States	Oklahoma	Oklahoma	NA	35.0078	-97.0929	Neartic	April to November	CDC miniature light traps + CO2 and CDC gravid traps	RT-PCR			Culex	species	Culex tarsalis	Culex tarsalis	NA	NA	12	0	0	NA	NA	0	NA	0	NA	1
1920	West Nile Virus	Noden et al. 2015	2006	North America	United States	Oklahoma	Oklahoma	NA	35.0078	-97.0929	Neartic	April to November	CDC miniature light traps + CO2 and CDC gravid traps	RT-PCR			Culex	species	Culex erraticus	Culex erraticus	NA	NA	15	0	0	NA	NA	0	NA	0	NA	1
1921	West Nile Virus	Noden et al. 2015	2006	North America	United States	Oklahoma	Oklahoma	NA	35.0078	-97.0929	Neartic	April to November	CDC miniature light traps + CO2 and CDC gravid traps	RT-PCR			Culex	species	Culex restuans	Culex restuans	NA	NA	5	0	0	NA	NA	0	NA	0	NA	1
1923	West Nile Virus	Palmisano et al. 2005	2002	North America	United States	Louisiana	St. Tammany Parish	NA	30.4357	-89.9253	Neartic	May	CDC miniature light traps + CO2 and gravid traps	RT-PCR			Culex	species	Culex quinquefasciatus	Culex quinquefasciatus	NA	NA	128	0	0	NA	NA	0	NA	0	NA	1
1924	West Nile Virus	Palmisano et al. 2005	2002	North America	United States	Louisiana	St. Tammany Parish	NA	30.4357	-89.9253	Neartic	June	CDC miniature light traps + CO2 and gravid traps	RT-PCR			Culex	species	Culex quinquefasciatus	Culex quinquefasciatus	NA	NA	145	4	1	NA	NA	NA	NA	10101010101	NA	1
1925	West Nile Virus	Palmisano et al. 2005	2002	North America	United States	Louisiana	St. Tammany Parish	NA	30.4357	-89.9253	Neartic	July	CDC miniature light traps + CO2 and gravid traps	RT-PCR			Culex	species	Culex quinquefasciatus	Culex quinquefasciatus	NA	NA	94	6	1	NA	NA	NA	NA	10101010101	NA	1
1926	West Nile Virus	Palmisano et al. 2005	2002	North America	United States	Louisiana	St. Tammany Parish	NA	30.4357	-89.9253	Neartic	August	CDC miniature light traps + CO2 and gravid traps	RT-PCR			Culex	species	Culex quinquefasciatus	Culex quinquefasciatus	NA	NA	80	0	0	NA	NA	0	NA	0	NA	1
1927	West Nile Virus	Palmisano et al. 2005	2002	North America	United States	Louisiana	St. Tammany Parish	NA	30.4357	-89.9253	Neartic	September	CDC miniature light traps + CO2 and gravid traps	RT-PCR			Culex	species	Culex quinquefasciatus	Culex quinquefasciatus	NA	NA	42	0	0	NA	NA	0	NA	0	NA	1
1928	West Nile Virus	Palmisano et al. 2005	2002	North America	United States	Louisiana	St. Tammany Parish	NA	30.4357	-89.9253	Neartic	October	CDC miniature light traps + CO2 and gravid traps	RT-PCR			Culex	species	Culex quinquefasciatus	Culex quinquefasciatus	NA	NA	76	0	0	NA	NA	0	NA	0	NA	1
1929	West Nile Virus	Palmisano et al. 2005	2002	North America	United States	Louisiana	St. Tammany Parish	NA	30.4357	-89.9253	Neartic	November	CDC miniature light traps + CO2 and gravid traps	RT-PCR			Culex	species	Culex quinquefasciatus	Culex quinquefasciatus	NA	NA	3	0	0	NA	NA	0	NA	0	NA	1
1930	West Nile Virus	Patsoula et al. 2016	2010	Europe	Greece	Central Macedonia	NA	NA	40.8177	22.8527	Paleartic	NA	CO2 mosquito traps	Real-time PCR			Culex	species	Culex pipiens	Culex pipiens	6597	NA	110	2	1	NA	NA	0.3	NA	0.3	NA	1	complete
1931	West Nile Virus	Patsoula et al. 2016	2011	Europe	Greece	Central Macedonia	NA	NA	40.8177	22.8527	Paleartic	NA	CO2 mosquito traps	Real-time PCR			Culex	species	Culex pipiens	Culex pipiens	49348	NA	642	42	1	NA	NA	0.85	NA	0.85	NA	1	complete
1932	West Nile Virus	Patsoula et al. 2016	2011	Europe	Greece	Central Greece & Thessaly	NA	NA	39.6103	22.0476	Paleartic	NA	CO2 mosquito traps	Real-time PCR			Culex	species	Culex pipiens	Culex pipiens	2961	NA	99	11	1	NA	NA	3.71	NA	3.71	NA	1	complete
1933	West Nile Virus	Patsoula et al. 2016	2011	Europe	Greece	Central Greece & Thessaly	NA	NA	39.6103	22.0476	Paleartic	NA	CO2 mosquito traps	Real-time PCR			Culex	species	Culex pipiens	Culex pipiens	5162	NA	83	7	1	NA	NA	1.36	NA	1.36	NA	1	complete
1935	West Nile Virus	Patsoula et al. 2016	2012	Europe	Greece	Attica	NA	NA	38.0458	23.8585	Paleartic	NA	CO2 mosquito traps	TaqMan real-time PCR			Culex	species	Culex pipiens	Culex pipiens	2354	NA	182	18	1	NA	NA	7.65	NA	7.65	NA	1	complete
1936	West Nile Virus	Patsoula et al. 2016	2012	Europe	Greece	East Macedonia and Thrace	NA	NA	41.0673	24.0081	Paleartic	NA	CO2 mosquito traps	TaqMan real-time PCR			Culex	species	Culex pipiens	Culex pipiens	8385	NA	178	22	1	NA	NA	2.62	NA	2.62	NA	1	complete
1937	West Nile Virus	Patsoula et al. 2016	2012	Europe	Greece	East Macedonia and Thrace	NA	NA	41.0673	24.0081	Paleartic	NA	CO2 mosquito traps	TaqMan real-time PCR			Culex	species	Culex pipiens	Culex pipiens	62081	NA	119	13	1	NA	NA	1.05	NA	1.05	NA	1	complete
1939	West Nile Virus	Patsoula et al. 2016	2012	Europe	Greece	Central Macedonia	NA	NA	40.8177	22.8527	Paleartic	NA	CO2 mosquito traps	TaqMan real-time PCR			Culex	species	Culex pipiens	Culex pipiens	5687	NA	119	13	1	NA	NA	22.9	NA	22.9	NA	1	complete
1940	West Nile Virus	Patsoula et al. 2016	2012	Europe	Greece	Thessaly	NA	NA	39.6103	22.0476	Paleartic	NA	CO2 mosquito traps	TaqMan real-time PCR			Culex	species	Culex pipiens	Culex pipiens	2014	NA	17	9	1	NA	NA	4.46	NA	4.46	NA	1	complete
1941	West Nile Virus	Patsoula et al. 2016	2012	Europe	Greece	Western Greece	NA	NA	38.2716	20.4281	Paleartic	NA	CO2 mosquito traps	TaqMan real-time PCR			Culex	species	Culex pipiens	Culex pipiens	2070	NA	53	31	1	NA	NA	14.98	NA	14.98	NA	1	complete
1942	West Nile Virus	Patsoula et al. 2016	2013	Europe	Greece	Central Greece	NA	NA	38.599	21.9088	Paleartic	NA	CO2 mosquito traps	Real-time PCR			Culex	species	Culex pipiens	Culex pipiens	3906	NA	130	44	1	NA	NA	10.75	NA	10.75	NA	1	complete
1973	West Nile Virus	Patsoula et al. 2020	2014	Europe	Greece	Attica & Islands	NA	NA	38.0458	23.8585	Paleartic	NA	CDC miniature light traps	TaqMan Real-Time PCR			Culex	species	Culex pipiens	Culex pipiens	NA	NA	106	1	1	Lineage 2	NA	NA	NA	10101010101	MK795947 to MK795956.	1
1974	West Nile Virus	Patsoula et al. 2020	2014	Europe	Greece	Crete	NA	NA	35.2401	24.8093	Paleartic	NA	CDC miniature light traps	TaqMan Real-Time PCR			Culex	species	Culex pipiens	Culex pipiens	NA	NA	26	1	1	Lineage 2	NA	NA	NA	10101010101	MK795947 to MK795956.	1
1975	West Nile Virus	Patsoula et al. 2020	2014	Europe	Greece	Epirus	NA	NA	39.5706	20.7643	Paleartic	NA	CDC miniature light traps	TaqMan Real-Time PCR			Culex	species	Culex pipiens	Culex pipiens	NA	NA	13	0	0	NA	NA	0	NA	0	NA	1
1976	West Nile Virus	Patsoula et al. 2020	2014	Europe	Greece	East Macedonia and Thrace	NA	NA	41.0673	24.0081	Paleartic	NA	CDC miniature light traps	TaqMan Real-Time PCR			Culex	species	Culex pipiens	Culex pipiens	NA	NA	35	0	0	NA	NA	0	NA	0	NA	1
1977	West Nile Virus	Patsoula et al. 2020	2014	Europe	Greece	Ionian Islands	NA	NA	37.9525	19.1362	Paleartic	NA	CDC miniature light traps	TaqMan Real-Time PCR			Culex	species	Culex pipiens	Culex pipiens	NA	NA	3	0	0	NA	NA	0	NA	0	NA	1
1978	West Nile Virus	Patsoula et al. 2020	2014	Europe	Greece	North Aegean	NA	NA	38.7526	23.7762	Paleartic	NA	CDC miniature light traps	TaqMan Real-Time PCR			Culex	species	Culex pipiens	Culex pipiens	NA	NA	10	0	0	NA	NA	0	NA	0	NA	1
1979	West Nile Virus	Patsoula et al. 2020	2014	Europe	Greece	Peloponnese	NA	NA	37.5079	22.3735	Paleartic	NA	CDC miniature light traps	TaqMan Real-Time PCR			Culex	species	Culex pipiens	Culex pipiens	NA	NA	9	0	0	NA	NA	0	NA	0	NA	1
1980	West Nile Virus	Patsoula et al. 2020	2014	Europe	Greece	Thessaly	NA	NA	39.6103	22.0476	Paleartic	NA	CDC miniature light traps	TaqMan Real-Time PCR			Culex	species	Culex pipiens	Culex pipiens	NA	NA	36	1	1	Lineage 2	NA	NA	NA	10101010101	MK795947 to MK795956.	1
1981	West Nile Virus	Patsoula et al. 2020	2014	Europe	Greece	Central Macedonia	NA	NA	40.8177	22.8527	Paleartic	NA	CDC miniature light traps	TaqMan Real-Time PCR			Culex	species	Culex pipiens	Culex pipiens	NA	NA	215	3	1	Lineage 2	NA	NA	NA	10101010101	MK795947 to MK795956.	1
1982	West Nile Virus	Patsoula et al. 2020	2014	Europe	Greece	Western Greece	NA	NA	38.2716	20.4281	Paleartic	NA	CDC miniature light traps	TaqMan Real-Time PCR			Culex	species	Culex pipiens	Culex pipiens	NA	NA	5	0	0	NA	NA	0	NA	0	NA	1
1983	West Nile Virus	Patsoula et al. 2020	2014	Europe	Greece	Central Greece	NA	NA	38.599	21.9088	Paleartic	NA	CDC miniature light traps	TaqMan Real-Time PCR			Culex	species	Culex pipiens	Culex pipiens	NA	NA	56	0	0	NA	NA	0	NA	0	NA	1
1984	West Nile Virus	Patsoula et al. 2020	2015	Europe	Greece	Attica & Islands	NA	NA	38.0458	23.8585	Paleartic	NA	CDC miniature light traps	TaqMan Real-Time PCR			Culex	species	Culex pipiens	Culex pipiens	NA	NA	37	7	1	Lineage 2	NA	NA	NA	10101010101	MK795947 to MK795956.	1
1985	West Nile Virus	Patsoula et al. 2020	2015	Europe	Greece	Crete	NA	NA	35.2401	24.8093	Paleartic	NA	CDC miniature light traps	TaqMan Real-Time PCR			Culex	species	Culex pipiens	Culex pipiens	NA	NA	9	1	1	Lineage 2	NA	NA	NA	10101010101	MK795947 to MK795956.	1
1986	West Nile Virus	Patsoula et al. 2020	2015	Europe	Greece	Epirus	NA	NA	39.5706	20.7643	Paleartic	NA	CDC miniature light traps	TaqMan Real-Time PCR			Culex	species	Culex pipiens	Culex pipiens	NA	NA	4	0	0	NA	NA	0	NA	0	NA	1
1987	West Nile Virus	Patsoula et al. 2020	2015	Europe	Greece	East Macedonia and Thrace	NA	NA	41.0673	24.0081	Paleartic	NA	CDC miniature light traps	TaqMan Real-Time PCR			Culex	species	Culex pipiens	Culex pipiens	NA	NA	29	0	0	NA	NA	0	NA	0	NA	1
1988	West Nile Virus	Patsoula et al. 2020	2015	Europe	Greece	North Aegean	NA	NA	38.7526	23.7762	Paleartic	NA	CDC miniature light traps	TaqMan Real-Time PCR			Culex	species	Culex pipiens	Culex pipiens	NA	NA	4	0	0	NA	NA	0	NA	0	NA	1
1989	West Nile Virus	Patsoula et al. 2020	2015	Europe	Greece	Peloponnese	NA	NA	37.5079	22.3735	Paleartic	NA	CDC miniature light traps	TaqMan Real-Time PCR			Culex	species	Culex pipiens	Culex pipiens	NA	NA	20	1	1	Lineage 2	NA	NA	NA	10101010101	MK795947 to MK795956.	1
1990	West Nile Virus	Patsoula et al. 2020	2015	Europe	Greece	Thessaly	NA	NA	39.6103	22.0476	Paleartic	NA	CDC miniature light traps	TaqMan Real-Time PCR			Culex	species	Culex pipiens	Culex pipiens	NA	NA	8	0	0	NA	NA	0	NA	0	NA	1
1991	West Nile Virus	Patsoula et al. 2020	2015	Europe	Greece	South Aegean	NA	NA	36.653	24.628	Paleartic	NA	CDC miniature light traps	TaqMan Real-Time PCR			Culex	species	Culex pipiens	Culex pipiens	NA	NA	2	0	0	NA	NA	0	NA	0	NA	1
1992	West Nile Virus	Patsoula et al. 2020	2016	Europe	Greece	Attica & Islands	NA	NA	38.0458	23.8585	Paleartic	NA	CDC miniature light traps	TaqMan Real-Time PCR			Culex	species	Culex pipiens	Culex pipiens	NA	NA	96	6	1	Lineage 2	NA	NA	NA	10101010101	MK795947 to MK795956.	1
1993	West Nile Virus	Patsoula et al. 2020	2016	Europe	Greece	Crete	NA	NA	35.2401	24.8093	Paleartic	NA	CDC miniature light traps	TaqMan Real-Time PCR			Culex	species	Culex pipiens	Culex pipiens	NA	NA	37	4	1	Lineage 2	NA	NA	NA	10101010101	MK795947 to MK795956.	1
1994	West Nile Virus	Patsoula et al. 2020	2016	Europe	Greece	East Macedonia and Thrace	NA	NA	41.0673	24.0081	Paleartic	NA	CDC miniature light traps	TaqMan Real-Time PCR			Culex	species	Culex pipiens	Culex pipiens	NA	NA	64	12	1	Lineage 2	NA	NA	NA	10101010101	MK795947 to MK795956.	1
1995	West Nile Virus	Patsoula et al. 2020	2016	Europe	Greece	Ionian Islands	NA	NA	37.9525	19.1362	Paleartic	NA	CDC miniature light traps	TaqMan Real-Time PCR			Culex	species	Culex pipiens	Culex pipiens	NA	NA	7	0	0	NA	NA	0	NA	0	NA	1
1996	West Nile Virus	Patsoula et al. 2020	2016	Europe	Greece	North Aegean	NA	NA	38.7526	23.7762	Paleartic	NA	CDC miniature light traps	TaqMan Real-Time PCR			Culex	species	Culex pipiens	Culex pipiens	NA	NA	4	0	0	NA	NA	0	NA	0	NA	1
1997	West Nile Virus	Pautasso et al. 2016	2014	Europe	Italy	Liguria region	NA	NA	44.3168	8.39649	Paleartic	July to November	BG-Sentinel trap	RT-PCR			Culex	species	Culex pipiens	Culex pipiens	979	NA	NA	0	0	NA	NA	0	NA	0	NA	1	complete
1998	West Nile Virus	Pautasso et al. 2016	2014	Europe	Italy	Liguria region	NA	NA	44.3168	8.39649	Paleartic	July to November	BG-Sentinel trap	RT-PCR			Culex	genera	Culex sp.	Culex sp.	41	NA	NA	0	0	NA	NA	0	NA	0	NA	1
1999	West Nile Virus	Pautasso et al. 2016	2014	Europe	Italy	Liguria region	NA	NA	44.3168	8.39649	Paleartic	July to November	BG-Sentinel trap	RT-PCR			Culex	species	Culex territans	Culex territans	1	NA	NA	0	0	NA	NA	0	NA	0	NA	1	complete
2000	West Nile Virus	Pautasso et al. 2016	2014	Europe	Italy	Liguria region	NA	NA	44.3168	8.39649	Paleartic	July to November	BG-Sentinel trap	RT-PCR			Culex	species	Culex theileri	Culex theileri	1	NA	NA	0	0	NA	NA	0	NA	0	NA	1	complete
2008	West Nile Virus	Pautasso et al. 2016	2014	Europe	Italy	Liguria region	NA	NA	44.3168	8.39649	Paleartic	July to November	Gravid trap	RT-PCR			Culex	species	Culex pipiens	Culex pipiens	1409	NA	NA	1	1	Lineage 2	NA	NA	NA	10101010101	KT877358-60	1
2009	West Nile Virus	Pautasso et al. 2016	2014	Europe	Italy	Liguria region	NA	NA	44.3168	8.39649	Paleartic	July to November	Gravid trap	RT-PCR			Culex	genera	Culex sp.	Culex sp.	31	NA	NA	0	0	NA	NA	0	NA	0	NA	1
2013	West Nile Virus	Pautasso et al. 2016	2014	Europe	Italy	Liguria region	NA	NA	44.3168	8.39649	Paleartic	July to November	Gravid trap	RT-PCR			Culex	species	Culex hortensis	Culex hortensis	1	NA	NA	0	0	NA	NA	0	NA	0	NA	1	complete
2014	West Nile Virus	Pautasso et al. 2016	2014	Europe	Italy	Liguria region	NA	NA	44.3168	8.39649	Paleartic	July to November	Gravid trap	RT-PCR			Culex	species	Culex impudicus	Culex impudicus	21	NA	NA	0	0	NA	NA	0	NA	0	NA	1	complete
2015	West Nile Virus	Pautasso et al. 2016	2014	Europe	Italy	Liguria region	NA	NA	44.3168	8.39649	Paleartic	July to November	Gravid trap	RT-PCR			Culex	species	Culex mimeticus	Culex mimeticus	1	NA	NA	0	0	NA	NA	0	NA	0	NA	1	complete
2019	West Nile Virus	Pautasso et al. 2016	2014	Europe	Italy	Piedmont	NA	NA	45.0518	7.51593	Paleartic	July to November	Aspirator	RT-PCR			Culex	species	Culex pipiens	Culex pipiens	196	NA	NA	0	0	NA	NA	0	NA	0	NA	1	complete
2020	West Nile Virus	Pautasso et al. 2016	2014	Europe	Italy	Piedmont	NA	NA	45.0518	7.51593	Paleartic	July to November	Aspirator	RT-PCR			Culex	species	Culex territans	Culex territans	16	NA	NA	0	0	NA	NA	0	NA	0	NA	1	complete
2024	West Nile Virus	Pautasso et al. 2016	2014	Europe	Italy	Piedmont	NA	NA	45.0518	7.51593	Paleartic	July to November	Aspirator	RT-PCR			Culex	species	Culex hortensis	Culex hortensis	3	NA	NA	0	0	NA	NA	0	NA	0	NA	1	complete
2025	West Nile Virus	Pautasso et al. 2016	2014	Europe	Italy	Piedmont	NA	NA	45.0518	7.51593	Paleartic	July to November	BG-Sentinel trap	RT-PCR			Culex	species	Culex pipiens	Culex pipiens	719	NA	NA	0	0	NA	NA	0	NA	0	NA	1	complete
2033	West Nile Virus	Pautasso et al. 2016	2014	Europe	Italy	Piedmont	Alessandria	NA	45.0518	7.51593	Paleartic	July to November	CDC trap	RT-PCR			Culex	species	Culex pipiens	Culex pipiens	6715	NA	NA	2	1	Lineage 2	NA	NA	NA	10101010101	KT877358-60	1
2039	West Nile Virus	Pautasso et al. 2016	2014	Europe	Italy	Piedmont	NA	NA	45.0518	7.51593	Paleartic	July to November	CDC trap	RT-PCR			Culex	species	Culex modestus	Culex modestus	38	NA	NA	0	0	NA	NA	0	NA	0	NA	1	complete
2044	West Nile Virus	Pautasso et al. 2016	2014	Europe	Italy	Piedmont	NA	NA	45.0518	7.51593	Paleartic	July to November	Gravid trap	RT-PCR			Culex	species	Culex pipiens	Culex pipiens	739	NA	NA	0	0	NA	NA	0	NA	0	NA	1	complete
2051	Usutu Virus	Pautasso et al. 2016	2014	Europe	Italy	Liguria region	NA	NA	44.3168	8.39649	Paleartic	July to November	BG-Sentinel trap	RT-PCR			Culex	species	Culex pipiens	Culex pipiens	979	NA	NA	0	0	NA	NA	0	NA	0	NA	1	complete
2052	Usutu Virus	Pautasso et al. 2016	2014	Europe	Italy	Liguria region	NA	NA	44.3168	8.39649	Paleartic	July to November	BG-Sentinel trap	RT-PCR			Culex	genera	Culex sp.	Culex sp.	41	NA	NA	0	0	NA	NA	0	NA	0	NA	1
2053	Usutu Virus	Pautasso et al. 2016	2014	Europe	Italy	Liguria region	NA	NA	44.3168	8.39649	Paleartic	July to November	BG-Sentinel trap	RT-PCR			Culex	species	Culex territans	Culex territans	1	NA	NA	0	0	NA	NA	0	NA	0	NA	1	complete
2054	Usutu Virus	Pautasso et al. 2016	2014	Europe	Italy	Liguria region	NA	NA	44.3168	8.39649	Paleartic	July to November	BG-Sentinel trap	RT-PCR			Culex	species	Culex theileri	Culex theileri	1	NA	NA	0	0	NA	NA	0	NA	0	NA	1	complete
2062	Usutu Virus	Pautasso et al. 2016	2014	Europe	Italy	Liguria region	NA	NA	44.3168	8.39649	Paleartic	July to November	Gravid trap	RT-PCR			Culex	species	Culex pipiens	Culex pipiens	1409	NA	NA	0	0	NA	NA	0	NA	0	NA	1	complete
2063	Usutu Virus	Pautasso et al. 2016	2014	Europe	Italy	Liguria region	NA	NA	44.3168	8.39649	Paleartic	July to November	Gravid trap	RT-PCR			Culex	genera	Culex sp.	Culex sp.	31	NA	NA	0	0	NA	NA	0	NA	0	NA	1
2067	Usutu Virus	Pautasso et al. 2016	2014	Europe	Italy	Liguria region	NA	NA	44.3168	8.39649	Paleartic	July to November	Gravid trap	RT-PCR			Culex	species	Culex hortensis	Culex hortensis	1	NA	NA	0	0	NA	NA	0	NA	0	NA	1	complete
2068	Usutu Virus	Pautasso et al. 2016	2014	Europe	Italy	Liguria region	NA	NA	44.3168	8.39649	Paleartic	July to November	Gravid trap	RT-PCR			Culex	species	Culex impudicus	Culex impudicus	21	NA	NA	0	0	NA	NA	0	NA	0	NA	1	complete
2069	Usutu Virus	Pautasso et al. 2016	2014	Europe	Italy	Liguria region	NA	NA	44.3168	8.39649	Paleartic	July to November	Gravid trap	RT-PCR			Culex	species	Culex mimeticus	Culex mimeticus	1	NA	NA	0	0	NA	NA	0	NA	0	NA	1	complete
2073	Usutu Virus	Pautasso et al. 2016	2014	Europe	Italy	Piedmont	NA	NA	45.0518	7.51593	Paleartic	July to November	Aspirator	RT-PCR			Culex	species	Culex pipiens	Culex pipiens	196	NA	NA	0	0	NA	NA	0	NA	0	NA	1	complete
2074	Usutu Virus	Pautasso et al. 2016	2014	Europe	Italy	Piedmont	NA	NA	45.0518	7.51593	Paleartic	July to November	Aspirator	RT-PCR			Culex	species	Culex territans	Culex territans	16	NA	NA	0	0	NA	NA	0	NA	0	NA	1	complete
2078	Usutu Virus	Pautasso et al. 2016	2014	Europe	Italy	Piedmont	NA	NA	45.0518	7.51593	Paleartic	July to November	Aspirator	RT-PCR			Culex	species	Culex hortensis	Culex hortensis	3	NA	NA	0	0	NA	NA	0	NA	0	NA	1	complete
2079	Usutu Virus	Pautasso et al. 2016	2014	Europe	Italy	Piedmont	NA	NA	45.0518	7.51593	Paleartic	July to November	BG-Sentinel trap	RT-PCR			Culex	species	Culex pipiens	Culex pipiens	719	NA	NA	0	0	NA	NA	0	NA	0	NA	1	complete
2087	Usutu Virus	Pautasso et al. 2016	2014	Europe	Italy	Piedmont	Alessandria	NA	45.0518	7.51593	Paleartic	July to November	CDC trap	RT-PCR			Culex	species	Culex pipiens	Culex pipiens	6715	NA	NA	1	1	NA	NA	NA	NA	10101010101	NA	1
2093	Usutu Virus	Pautasso et al. 2016	2014	Europe	Italy	Piedmont	NA	NA	45.0518	7.51593	Paleartic	July to November	CDC trap	RT-PCR			Culex	species	Culex modestus	Culex modestus	38	NA	NA	0	0	NA	NA	0	NA	0	NA	1	complete
2098	Usutu Virus	Pautasso et al. 2016	2014	Europe	Italy	Piedmont	La Spezia	NA	45.0518	7.51593	Paleartic	July to November	Gravid trap	RT-PCR			Culex	species	Culex pipiens	Culex pipiens	739	NA	NA	1	1	NA	NA	NA	NA	10101010101	NA	1
2108	West Nile Virus	Pitzer et al. 2009	2004	North America	United States	New Mexico	Doña Ana County	NA	32.4858	-106.723	Neartic	March/November	CDC miniature light traps	RT-PCR			Culex	species	Culex erythrothorax	Culex erythrothorax	415	NA	59	7	1	NA	NA	NA	NA	10101010101	NA	1
2109	West Nile Virus	Pitzer et al. 2009	2004	North America	United States	New Mexico	Doña Ana County	NA	32.4858	-106.723	Neartic	March/November	CDC miniature light traps	RT-PCR			Culex	species	Culex quinquefasciatus	Culex quinquefasciatus	348	NA	109	7	1	NA	NA	NA	NA	10101010101	NA	1
2110	West Nile Virus	Pitzer et al. 2009	2004	North America	United States	New Mexico	Doña Ana County	NA	32.4858	-106.723	Neartic	March/November	CDC miniature light traps	RT-PCR			Culex	species	Culex stigmatosoma	Culex stigmatosoma	198	NA	59	4	1	NA	NA	NA	NA	10101010101	NA	1
2111	West Nile Virus	Pitzer et al. 2009	2004	North America	United States	New Mexico	Doña Ana County	NA	32.4858	-106.723	Neartic	March/November	CDC miniature light traps	RT-PCR			Culex	species	Culex tarsalis	Culex tarsalis	14259	NA	619	57	1	NA	NA	NA	NA	10101010101	NA	1
2112	West Nile Virus	Pitzer et al. 2009	2004	North America	United States	New Mexico	Doña Ana County	NA	32.4858	-106.723	Neartic	March/November	CDC miniature light traps	RT-PCR			Culex	species	Culex thriambus	Culex thriambus	11	NA	6	0	0	NA	NA	0	NA	0	NA	1	complete
2125	West Nile Virus	Pitzer et al. 2009	2004	North America	United States	New Mexico	Doña Ana County	NA	32.4858	-106.723	Neartic	March/November	Gravid trap	RT-PCR			Culex	species	Culex quinquefasciatus	Culex quinquefasciatus	3037	NA	80	15	1	NA	NA	NA	NA	10101010101	NA	1
2126	West Nile Virus	Pitzer et al. 2009	2004	North America	United States	New Mexico	Doña Ana County	NA	32.4858	-106.723	Neartic	March/November	Gravid trap	RT-PCR			culex	species	Culex stigmatosoma	Culex stigmatosoma	2	NA	1	0	0	NA	NA	0	NA	0	NA	1	complete
2127	West Nile Virus	Pitzer et al. 2009	2004	North America	United States	New Mexico	Doña Ana County	NA	32.4858	-106.723	Neartic	March/November	Gravid trap	RT-PCR			Culex	species	Culex tarsalis	Culex tarsalis	185	NA	29	3	1	NA	NA	NA	NA	10101010101	NA	1
2135	West Nile Virus	Pitzer et al. 2009	2005	North America	United States	New Mexico	Doña Ana County	NA	32.4858	-106.723	Neartic	March/November	CDC miniature light traps	RT-PCR			Culex	species	Culex erythrothorax	Culex erythrothorax	882	NA	99	2	1	NA	NA	NA	NA	10101010101	NA	1
2136	West Nile Virus	Pitzer et al. 2009	2005	North America	United States	New Mexico	Doña Ana County	NA	32.4858	-106.723	Neartic	March/November	CDC miniature light traps	RT-PCR			Culex	species	Culex quinquefasciatus	Culex quinquefasciatus	282	NA	89	1	1	NA	NA	NA	NA	10101010101	NA	1
2137	West Nile Virus	Pitzer et al. 2009	2005	North America	United States	New Mexico	Doña Ana County	NA	32.4858	-106.723	Neartic	March/November	CDC miniature light traps	RT-PCR			Culex	species	Culex stigmatosoma	Culex stigmatosoma	687	NA	117	0	0	NA	NA	0	NA	0	NA	1	complete
2138	West Nile Virus	Pitzer et al. 2009	2005	North America	United States	New Mexico	Doña Ana County	NA	32.4858	-106.723	Neartic	March/November	CDC miniature light traps	RT-PCR			Culex	species	Culex tarsalis	Culex tarsalis	24724	NA	847	20	1	NA	NA	NA	NA	10101010101	NA	1
2139	West Nile Virus	Pitzer et al. 2009	2005	North America	United States	New Mexico	Doña Ana County	NA	32.4858	-106.723	Neartic	March/November	CDC miniature light traps	RT-PCR			Culex	species	Culex thriambus	Culex thriambus	2	NA	2	0	0	NA	NA	0	NA	0	NA	1	complete
2153	West Nile Virus	Pitzer et al. 2009	2004	North America	United States	New Mexico	Doña Ana County	NA	32.4858	-106.723	Neartic	March/November	CDC gravid traps	RT-PCR			Culex	species	Culex quinquefasciatus	Culex quinquefasciatus	3037	NA	80	15	1	NA	NA	NA	NA	10101010101	NA	1
2154	West Nile Virus	Pitzer et al. 2009	2004	North America	United States	New Mexico	Doña Ana County	NA	32.4858	-106.723	Neartic	March/November	CDC gravid traps	RT-PCR			Culex	species	Culex stigmatosoma	Culex stigmatosoma	2	NA	1	0	0	NA	NA	0	NA	0	NA	1	complete
2155	West Nile Virus	Pitzer et al. 2009	2004	North America	United States	New Mexico	Doña Ana County	NA	32.4858	-106.723	Neartic	March/November	CDC gravid traps	RT-PCR			Culex	species	Culex tarsalis	Culex tarsalis	185	NA	29	3	1	NA	NA	NA	NA	10101010101	NA	1
2160	West Nile Virus	Pitzer et al. 2009	2005	North America	United States	New Mexico	Doña Ana County	NA	32.4858	-106.723	Neartic	March/November	CDC gravid traps	RT-PCR			Culex	species	Culex quinquefasciatus	Culex quinquefasciatus	2875	NA	85	0	0	NA	NA	0	NA	0	NA	1	complete
2161	West Nile Virus	Pitzer et al. 2009	2005	North America	United States	New Mexico	Doña Ana County	NA	32.4858	-106.723	Neartic	March/November	CDC gravid traps	RT-PCR			Culex	species	Culex stigmatosoma	Culex stigmatosoma	14	NA	5	0	0	NA	NA	0	NA	0	NA	1	complete
2162	West Nile Virus	Pitzer et al. 2009	2005	North America	United States	New Mexico	Doña Ana County	NA	32.4858	-106.723	Neartic	March/November	CDC gravid traps	RT-PCR			Culex	species	Culex tarsalis	Culex tarsalis	156	NA	33	0	0	NA	NA	0	NA	0	NA	1	complete
2168	West Nile Virus	Pitzer et al. 2009	2004	North America	United States	New Mexico	Doña Ana County	NA	32.4858	-106.723	Neartic	March/November	CDC miniature light traps and CDC gravid traps	RT-PCR			Culex	species	Culex tarsalis	Culex tarsalis	NA	NA	NA	NA	1	NA	NA	NA	4.49	4.49	NA	1
2169	West Nile Virus	Pitzer et al. 2009	2004	North America	United States	New Mexico	Doña Ana County	NA	32.4858	-106.723	Neartic	March/November	CDC miniature light traps and CDC gravid traps	RT-PCR			Culex	species	Culex quinquefasciatus	Culex quinquefasciatus	NA	NA	NA	NA	1	NA	NA	NA	7.2	7.2	NA	1
2170	West Nile Virus	Pitzer et al. 2009	2004	North America	United States	New Mexico	Doña Ana County	NA	32.4858	-106.723	Neartic	March/November	CDC miniature light traps and CDC gravid traps	RT-PCR			Culex	species	Culex erythrothorax	Culex erythrothorax	NA	NA	NA	NA	1	NA	NA	NA	20.23	20.23	NA	1
2173	West Nile Virus	Pitzer et al. 2010	2005	North America	United States	New Mexico	Doña Ana County	NA	32.4858	-106.723	Neartic	March/November	CDC miniature light traps and CDC gravid traps	RT-PCR			Culex	species	Culex tarsalis	Culex tarsalis	NA	NA	NA	NA	1	NA	NA	NA	0.82	0.82	NA	1
2174	West Nile Virus	Pitzer et al. 2010	2005	North America	United States	New Mexico	Doña Ana County	NA	32.4858	-106.723	Neartic	March/November	CDC miniature light traps and CDC gravid traps	RT-PCR			Culex	species	Culex quinquefasciatus	Culex quinquefasciatus	NA	NA	NA	NA	1	NA	NA	NA	0.31	0.31	NA	1
2175	West Nile Virus	Pitzer et al. 2010	2005	North America	United States	New Mexico	Doña Ana County	NA	32.4858	-106.723	Neartic	March/November	CDC miniature light traps and CDC gravid traps	RT-PCR			Culex	species	Culex erythrothorax	Culex erythrothorax	NA	NA	NA	NA	1	NA	NA	NA	2.27	2.27	NA	1
2178	Usutu Virus	Ravanini et al. 2012	2010-2011	Europe	Italy	Emilia Romagna	Modena	NA	44.6503	10.8517	Paleartic	NA	CO2-baited traps	RT-PCR			Culex	species	Culex pipiens	Culex pipiens	NA	NA	NA	2	1	NA	NA	NA	NA	10101010101	NA	1
2179	Japanese Encephalitis Virus	Ravanini et al. 2012	2010	Europe	Italy	Emilia Romagna	Modena	NA	44.6503	10.8517	Paleartic	NA	CO2-baited traps	RT-PCR			Culex	species	Culex pipiens	Culex pipiens	NA	NA	NA	1	1	Genotype 3	NA	NA	NA	10101010101	NA	1
2180	West Nile Virus	Reisen et al. 2004	2003	North America	United States	California	Imperial	NA	32.8476	-115.569	Neartic	January to November	CDC traps +CO2 & gravid female traps	isolation, enzyme immunoassay			Culex	species	Culex tarsalis	Culex tarsalis	NA	NA	150	16	1	NA	NA	NA	NA	10101010101	NA	1
2181	West Nile Virus	Reisen et al. 2004	2003	North America	United States	California	Coachella	NA	33.6862	-116.217	Neartic	January to November	CDC traps +CO2 & gravid female traps	isolation, enzyme immunoassay			Culex	species	Culex tarsalis	Culex tarsalis	NA	NA	948	10	1	NA	NA	NA	NA	10101010101	NA	1
2182	West Nile Virus	Reisen et al. 2004	2003	North America	United States	California	Coachella	NA	33.6862	-116.217	Neartic	January to November	CDC traps +CO2 & gravid female traps	isolation, enzyme immunoassay			Culex	species	Culex pipiens	Culex pipiens	NA	NA	299	0	0	NA	NA	0	NA	0	NA	1
2183	West Nile Virus	Reisen et al. 2004	2003	North America	United States	California	Los Angeles	NA	34.0522	-118.244	Neartic	January to November	CDC traps +CO2 & gravid female traps	isolation, enzyme immunoassay			Culex	species	Culex tarsalis	Culex tarsalis	NA	NA	121	0	0	NA	NA	0	NA	0	NA	1
2184	West Nile Virus	Reisen et al. 2004	2003	North America	United States	California	Los Angeles	NA	34.0522	-118.244	Neartic	January to November	CDC traps +CO2 & gravid female traps	isolation, enzyme immunoassay			Culex	species	Culex pipiens	Culex pipiens	NA	NA	1036	6	1	NA	NA	NA	NA	10101010101	NA	1
2185	St. Louis Encephalitis Virus	Reisen et al. 2004	2003	North America	United States	California	Imperial	NA	32.8476	-115.569	Neartic	January to November	CDC traps +CO2 & gravid female traps	isolation, enzyme immunoassay			Culex	species	Culex tarsalis	Culex tarsalis	NA	NA	150	1	1	NA	NA	NA	NA	10101010101	NA	1
2186	St. Louis Encephalitis Virus	Reisen et al. 2004	2003	North America	United States	California	Coachella	NA	33.6862	-116.217	Neartic	January to November	CDC traps +CO2 & gravid female traps	isolation, enzyme immunoassay			Culex	species	Culex tarsalis	Culex tarsalis	NA	NA	948	3	1	NA	NA	NA	NA	10101010101	NA	1
2187	St. Louis Encephalitis Virus	Reisen et al. 2004	2003	North America	United States	California	Los Angeles	NA	34.0522	-118.244	Neartic	January to November	CDC traps +CO2 & gravid female traps	isolation, enzyme immunoassay			Culex	species	Culex tarsalis	Culex tarsalis	NA	NA	299	0	0	NA	NA	0	NA	0	NA	1
2188	St. Louis Encephalitis Virus	Reisen et al. 2004	2003	North America	United States	California	Coachella	NA	33.6862	-116.217	Neartic	January to November	CDC traps +CO2 & gravid female traps	isolation, enzyme immunoassay			Culex	species	Culex pipiens	Culex pipiens	NA	NA	299	0	0	NA	NA	0	NA	0	NA	1
2189	St. Louis Encephalitis Virus	Reisen et al. 2004	2003	North America	United States	California	Los Angeles	NA	34.0522	-118.244	Neartic	January to November	CDC traps +CO2 & gravid female traps	isolation, enzyme immunoassay			Culex	species	Culex pipiens	Culex pipiens	NA	NA	1036	0	0	NA	NA	0	NA	0	NA	1
2190	West Nile Virus	Reisen et al. 2009	2004-2007	North America	United States	California	Kern	Northwest	35.4937	-118.86	Neartic	All year	CDC traps	RT-PCR			Culex	species	Culex tarsalis	Culex tarsalis	NA	NA	973	104	1	NA	NA	NA	2.66	2.66	NA	1
2191	West Nile Virus	Reisen et al. 2009	2004-2007	North America	United States	California	Kern	Northwest	35.4937	-118.86	Neartic	All year	CDC traps	RT-PCR			Culex	species	Culex quinquefasciatus	Culex quinquefasciatus	NA	NA	459	65	1	NA	NA	NA	4.09	4.09	NA	1
2193	West Nile Virus	Reisen et al. 2009	2004-2007	North America	United States	California	Kern	Northwest	35.4937	-118.86	Neartic	All year	CDC traps	RT-PCR			Culex	species	Culex erythrothorax	Culex erythrothorax	NA	NA	197	3	1	NA	NA	NA	0.36	0.36	NA	1
2194	West Nile Virus	Reisen et al. 2009	2004-2007	North America	United States	California	Kern	Bakersfield	35.4937	-118.86	Neartic	All year	CDC traps	RT-PCR			Culex	species	Culex tarsalis	Culex tarsalis	NA	NA	1259	144	1	NA	NA	NA	3.04	3.04	NA	1
2195	West Nile Virus	Reisen et al. 2009	2004-2007	North America	United States	California	Kern	Bakersfield	35.4937	-118.86	Neartic	All year	CDC traps	RT-PCR			Culex	species	Culex quinquefasciatus	Culex quinquefasciatus	NA	NA	1960	365	1	NA	NA	NA	6.82	6.82	NA	1
2197	West Nile Virus	Reisen et al. 2009	2004-2007	North America	United States	California	Kern	Southeast	35.4937	-118.86	Neartic	All year	CDC traps	RT-PCR			Culex	species	Culex tarsalis	Culex tarsalis	NA	NA	385	80	1	NA	NA	NA	5.26	5.26	NA	1
2198	West Nile Virus	Reisen et al. 2009	2004-2007	North America	United States	California	Kern	Southeast	35.4937	-118.86	Neartic	All year	CDC traps	RT-PCR			Culex	species	Culex quinquefasciatus	Culex quinquefasciatus	NA	NA	230	32	1	NA	NA	NA	3.48	3.48	NA	1
2199	Japanese Encephalitis Virus	Ritchie et al. 2007	2001-2002	Oceania	Australia	Badu Island	NA	Piggery	-10.15	142.15	Australasia	February to March	MM Pro	TaqMan Real-Time PCR			Culex	genera	Culex sp.	Culex sp.	178000	NA	NA	3	1	NA	NA	0	NA	0	NA	1
2200	Japanese Encephalitis Virus	Ritchie et al. 2007	2002-2003	Oceania	Australia	Badu Island	NA	Piggery	-10.15	142.15	Australasia	February to April	MM Pro	TaqMan Real-Time PCR			Culex	species	Culex gelidus	Culex gelidus	2220	NA	NA	1	1	NA	NA	0	NA	0	NA	1	complete
2201	Japanese Encephalitis Virus	Ritchie et al. 2007	2002-2003	Oceania	Australia	Moa Island	St. Pauls	NA	-10.1833	142.333	Australasia	February to March	MM Pro	TaqMan Real-Time PCR			Culex	species	Culex gelidus	Culex gelidus	327	NA	NA	1	1	NA	NA	0	NA	0	NA	1	complete
2202	Japanese Encephalitis Virus	Ritchie et al. 2007	2003-2004	Oceania	Australia	Badu Island	NA	Piggery	-10.15	142.15	Australasia	December to March	NAQS Mozzie Trap	TaqMan Real-Time PCR			Culex	species	Culex gelidus	Culex gelidus	1712	NA	NA	1	1	NA	NA	0	NA	0	NA	1	complete
2203	Japanese Encephalitis Virus	Ritchie et al. 2007	2003-2004	Oceania	Australia	Moa Island	St. Pauls	NA	-10.1833	142.333	Australasia	December to March	NAQS Mozzie Trap	TaqMan Real-Time PCR			Culex	species	Culex gelidus	Culex gelidus	6	NA	NA	0	0	NA	NA	0	NA	0	NA	1	complete
2204	Japanese Encephalitis Virus	Ritchie et al. 2007	2004-2005	Oceania	Australia	Badu Island	NA	Piggery	-10.15	142.15	Australasia	December to May	NAQS Mozzie Trap	TaqMan Real-Time PCR			Culex	species	Culex gelidus	Culex gelidus	47	NA	NA	0	0	NA	NA	0	NA	0	NA	1	complete
2205	Japanese Encephalitis Virus	Ritchie et al. 2007	2004-2005	Oceania	Australia	Badu Island	NA	Piggery	-10.15	142.15	Australasia	December to March	MM Pro	TaqMan Real-Time PCR			Culex	species	Culex gelidus	Culex gelidus	41	NA	NA	0	0	NA	NA	0	NA	0	NA	1	complete
2206	Japanese Encephalitis Virus	Ritchie et al. 2007	2004-2005	Oceania	Australia	Badu Island	NA	Dump	-10.15	142.15	Australasia	December to May	NAQS Mozzie Trap	TaqMan Real-Time PCR			Culex	species	Culex gelidus	Culex gelidus	418	NA	NA	0	0	NA	NA	0	NA	0	NA	1	complete
2207	Japanese Encephalitis Virus	Ritchie et al. 2007	2004-2005	Oceania	Australia	Cape York	Bamaga	NA	-10.8833	142.383	Australasia	December to May	MM Liberty	TaqMan Real-Time PCR			Culex	species	Culex gelidus	Culex gelidus	101	NA	NA	0	0	NA	NA	0	NA	0	NA	1	complete
2208	Japanese Encephalitis Virus	Ritchie et al. 2007	2002-2003	Oceania	Australia	Badu Island	NA	Piggery	-10.15	142.15	Australasia	February to April	MM Pro	TaqMan Real-Time PCR			Culex	species	Culex sitiens	Culex sitiens	1647	NA	NA	2	1	NA	NA	0	NA	0	NA	1	complete
2209	Japanese Encephalitis Virus	Ritchie et al. 2007	2002-2003	Oceania	Australia	Moa Island	St. Pauls	NA	-10.1833	142.333	Australasia	February to March	MM Pro	TaqMan Real-Time PCR			Culex	species	Culex sitiens	Culex sitiens	1073	NA	NA	2	1	NA	NA	0	NA	0	NA	1	complete
2210	Japanese Encephalitis Virus	Ritchie et al. 2007	2003-2004	Oceania	Australia	Badu Island	NA	Piggery	-10.15	142.15	Australasia	December to March	NAQS Mozzie Trap	TaqMan Real-Time PCR			Culex	species	Culex sitiens	Culex sitiens	83	NA	NA	0	0	NA	NA	0	NA	0	NA	1	complete
2211	Japanese Encephalitis Virus	Ritchie et al. 2007	2003-2004	Oceania	Australia	Moa Island	St. Pauls	NA	-10.1833	142.333	Australasia	December to March	NAQS Mozzie Trap	TaqMan Real-Time PCR			Culex	species	Culex sitiens	Culex sitiens	472	NA	NA	0	0	NA	NA	0	NA	0	NA	1	complete
2212	Japanese Encephalitis Virus	Ritchie et al. 2007	2004-2005	Oceania	Australia	Badu Island	NA	Piggery	-10.15	142.15	Australasia	December to May	NAQS Mozzie Trap	TaqMan Real-Time PCR			Culex	species	Culex sitiens	Culex sitiens	4516	NA	NA	1	1	NA	NA	0	NA	0	NA	1	complete
2213	Japanese Encephalitis Virus	Ritchie et al. 2007	2004-2005	Oceania	Australia	Badu Island	NA	Piggery	-10.15	142.15	Australasia	December to March	MM Pro	TaqMan Real-Time PCR			Culex	species	Culex sitiens	Culex sitiens	944	NA	NA	0	0	NA	NA	0	NA	0	NA	1	complete
2214	Japanese Encephalitis Virus	Ritchie et al. 2007	2004-2005	Oceania	Australia	Badu Island	NA	Dump	-10.15	142.15	Australasia	December to May	NAQS Mozzie Trap	TaqMan Real-Time PCR			Culex	species	Culex sitiens	Culex sitiens	4103	NA	NA	0	0	NA	NA	0	NA	0	NA	1	complete
2215	Japanese Encephalitis Virus	Ritchie et al. 2007	2004-2005	Oceania	Australia	Cape York	Bamaga	NA	-10.8833	142.383	Australasia	December to May	MM Liberty	TaqMan Real-Time PCR			Culex	species	Culex sitiens	Culex sitiens	5842	NA	NA	0	0	NA	NA	0	NA	0	NA	1	complete
2220	Usutu Virus	Rizzo et al. 2014	2011	Europe	Italy	Piedmont	NA	NA	45.0518	7.51593	Paleartic	August to October	CO2-baited traps	PCR, RT-nested-PCR			Culex	species	Culex modestus	Culex modestus	252	NA	9	0	0	NA	NA	0	NA	0	NA	1	complete
2221	Usutu Virus	Rizzo et al. 2014	2011	Europe	Italy	Piedmont	NA	NA	45.0518	7.51593	Paleartic	August to October	CO2-baited traps	PCR, RT-nested-PCR			Culex	species	Culex pipiens	Culex pipiens	5610	NA	131	4	1	NA	NA	0.713	NA	0.713	KF882514, KF801594-96	1	complete
2229	West Nile Virus	Rizzo et al. 2014	2011	Europe	Italy	Piedmont	NA	NA	45.0518	7.51593	Paleartic	August to October	CO2-baited traps	PCR, RT-nested-PCR			Culex	species	Culex modestus	Culex modestus	252	NA	9	0	0	NA	NA	0	NA	0	NA	1	complete
2230	West Nile Virus	Rizzo et al. 2014	2011	Europe	Italy	Piedmont	NA	NA	45.0518	7.51593	Paleartic	August to October	CO2-baited traps	PCR, RT-nested-PCR			Culex	species	Culex pipiens	Culex pipiens	5610	NA	131	0	0	NA	NA	0	NA	0	NA	1	complete
2234	Usutu Virus	Roiz et al. 2019	2010	Europe	Spain	Spain	Doñana	NA	37.0427	-6.43445	Paleartic	March to October	BG-Sentinel trap with BG-lure and a container of dry ice to generate a continuous CO2	RT-PCR			Culex	species	Culex modestus	Culex modestus	8475	NA	366	0	0	NA	NA	0	NA	0	NA	1	complete
2235	Usutu Virus	Roiz et al. 2019	2010	Europe	Spain	Spain	Doñana	NA	37.0427	-6.43445	Paleartic	March to October	BG-Sentinel trap with BG-lure and a container of dry ice to generate a continuous CO3	RT-PCR			Culex	species	Culex perexiguus	Culex perexiguus	11021	NA	538	9	1	NA	NA	0	NA	10101010101	NA	1
2236	Usutu Virus	Roiz et al. 2019	2010	Europe	Spain	Spain	Doñana	NA	37.0427	-6.43445	Paleartic	March to October	BG-Sentinel trap with BG-lure and a container of dry ice to generate a continuous CO4	RT-PCR			Culex	species	Culex pipiens	Culex pipiens	9836	NA	574	0	0	NA	NA	0	NA	0	NA	1	complete
2238	West Nile Virus	Roth et al. 2010	2009	North America	Canada	British Columbia	South Okanagan	NA	49.9167	-119.5	Neartic	June to July	CDC light traps	RT-PCR			Culex	species	Culex tarsalis	Culex tarsalis	1542	NA	52	0	0	NA	NA	0	0	0	NA	1	complete
2239	West Nile Virus	Roth et al. 2010	2009	North America	Canada	British Columbia	South Okanagan	NA	49.9167	-119.5	Neartic	July	CDC light traps	RT-PCR			Culex	species	Culex tarsalis	Culex tarsalis	670	NA	30	0	0	NA	NA	0	0	0	NA	1	complete
2240	West Nile Virus	Roth et al. 2010	2009	North America	Canada	British Columbia	South Okanagan	NA	49.9167	-119.5	Neartic	July to August	CDC light traps	RT-PCR			Culex	species	Culex tarsalis	Culex tarsalis	3376	NA	98	4	1	NA	NA	1.85	1.21	1.85	NA	1	complete
2241	West Nile Virus	Roth et al. 2010	2009	North America	Canada	British Columbia	South Okanagan	NA	49.9167	-119.5	Neartic	August	CDC light traps	RT-PCR			Culex	species	Culex tarsalis	Culex tarsalis	959	NA	67	4	1	NA	NA	4.17	4.49	4.17	NA	1	complete
2242	West Nile Virus	Roth et al. 2010	2009	North America	Canada	British Columbia	South Okanagan	NA	49.9167	-119.5	Neartic	August to September	CDC light traps	RT-PCR			Culex	species	Culex tarsalis	Culex tarsalis	424	NA	37	2	1	NA	NA	4.71	4.97	4.71	NA	1	complete
2243	West Nile Virus	Roth et al. 2010	2009	North America	Canada	British Columbia	South Okanagan	NA	49.9167	-119.5	Neartic	September	CDC light traps	RT-PCR			Culex	species	Culex tarsalis	Culex tarsalis	4	NA	1	0	0	NA	NA	0	0	0	NA	1	complete
2244	Usutu Virus	Rudolf et al. 2015	2010	Europe	Czech Republic	South Moravian	Nesyt	NA	48.7707	16.7336	Paleartic	July to August	CDC minilight CO2-baited traps	RT-PCR			Culex	species	Culex modestus	Culex modestus	11	NA	1	0	0	NA	NA	0	NA	0	NA	1	complete
2245	Usutu Virus	Rudolf et al. 2015	2010	Europe	Czech Republic	South Moravian	Mlynsky	NA	48.7828	16.8165	Paleartic	July to August	CDC minilight CO2-baited traps	RT-PCR			Culex	species	Culex modestus	Culex modestus	5450	NA	109	0	0	NA	NA	0	NA	0	NA	1	complete
2246	Usutu Virus	Rudolf et al. 2015	2011	Europe	Czech Republic	South Moravian	Nesyt	NA	48.7707	16.7336	Paleartic	July to August	CDC minilight CO2-baited traps	RT-PCR			Culex	species	Culex modestus	Culex modestus	1304	NA	27	0	0	NA	NA	0	NA	0	NA	1	complete
2247	Usutu Virus	Rudolf et al. 2015	2011	Europe	Czech Republic	South Moravian	Mlynsky	NA	48.7828	16.8165	Paleartic	July to August	CDC minilight CO2-baited traps	RT-PCR			Culex	species	Culex modestus	Culex modestus	533	NA	11	0	0	NA	NA	0	NA	0	NA	1	complete
2248	Usutu Virus	Rudolf et al. 2015	2012	Europe	Czech Republic	South Moravian	Nesyt	NA	48.7707	16.7336	Paleartic	July to August	CDC minilight CO2-baited traps	RT-PCR			Culex	species	Culex modestus	Culex modestus	2649	NA	54	0	0	NA	NA	0	NA	0	NA	1	complete
2249	Usutu Virus	Rudolf et al. 2015	2012	Europe	Czech Republic	South Moravian	Mlynsky	NA	48.7828	16.8165	Paleartic	July to August	CDC minilight CO2-baited traps	RT-PCR			Culex	species	Culex modestus	Culex modestus	4079	NA	82	0	0	NA	NA	0	NA	0	NA	1	complete
2250	Usutu Virus	Rudolf et al. 2015	2013	Europe	Czech Republic	South Moravian	Nesyt	NA	48.7707	16.7336	Paleartic	July to August	CDC minilight CO2-baited traps	RT-PCR			Culex	species	Culex modestus	Culex modestus	8400	NA	168	0	0	NA	NA	0	NA	0	NA	1	complete
2251	Usutu Virus	Rudolf et al. 2015	2013	Europe	Czech Republic	South Moravian	Novy	NA	48.7707	16.7336	Paleartic	July to August	CDC minilight CO2-baited traps	RT-PCR			Culex	species	Culex modestus	Culex modestus	10835	NA	217	0	0	NA	NA	0	NA	0	NA	1	complete
2252	Usutu Virus	Rudolf et al. 2015	2013	Europe	Czech Republic	South Moravian	Mlynsky	NA	48.7828	16.8165	Paleartic	July to August	CDC minilight CO2-baited traps	RT-PCR			Culex	species	Culex modestus	Culex modestus	22050	NA	441	1	1	NA	NA	NA	NA	10101010101	KT445930	1
2253	Usutu Virus	Rudolf et al. 2015	2014	Europe	Czech Republic	South Moravian	Nesyt	NA	48.7707	16.7336	Paleartic	July to August	CDC minilight CO2-baited traps	RT-PCR			Culex	species	Culex modestus	Culex modestus	100	NA	2	0	0	NA	NA	0	NA	0	NA	1	complete
2254	Usutu Virus	Rudolf et al. 2015	2014	Europe	Czech Republic	South Moravian	Novy	NA	48.7707	16.7336	Paleartic	July to August	CDC minilight CO2-baited traps	RT-PCR			Culex	species	Culex modestus	Culex modestus	206	NA	4	0	0	NA	NA	0	NA	0	NA	1	complete
2255	Usutu Virus	Rudolf et al. 2015	2014	Europe	Czech Republic	South Moravian	Mlynsky	NA	48.7828	16.8165	Paleartic	July to August	CDC minilight CO2-baited traps	RT-PCR			Culex	species	Culex modestus	Culex modestus	6153	NA	127	0	0	NA	NA	0	NA	0	NA	1	complete
2256	West Nile Virus	Rudolf et al. 2015	2010	Europe	Czech Republic	South Moravian	Nesyt	NA	48.7707	16.7336	Paleartic	July to August	CDC minilight CO2-baited traps	RT-PCR			Culex	species	Culex modestus	Culex modestus	11	NA	1	0	0	Lineage 2	NA	0	NA	0	NA	1	complete
2257	West Nile Virus	Rudolf et al. 2015	2010	Europe	Czech Republic	South Moravian	Mlynsky	NA	48.7828	16.8165	Paleartic	July to August	CDC minilight CO2-baited traps	RT-PCR			Culex	species	Culex modestus	Culex modestus	5450	NA	109	0	0	NA	NA	0	NA	0	NA	1	complete
2258	West Nile Virus	Rudolf et al. 2015	2011	Europe	Czech Republic	South Moravian	Nesyt	NA	48.7707	16.7336	Paleartic	July to August	CDC minilight CO2-baited traps	RT-PCR			Culex	species	Culex modestus	Culex modestus	1304	NA	27	0	0	NA	NA	0	NA	0	NA	1	complete
2259	West Nile Virus	Rudolf et al. 2015	2011	Europe	Czech Republic	South Moravian	Mlynsky	NA	48.7828	16.8165	Paleartic	July to August	CDC minilight CO2-baited traps	RT-PCR			Culex	species	Culex modestus	Culex modestus	533	NA	11	0	0	NA	NA	0	NA	0	NA	1	complete
2260	West Nile Virus	Rudolf et al. 2015	2012	Europe	Czech Republic	South Moravian	Nesyt	NA	48.7707	16.7336	Paleartic	July to August	CDC minilight CO2-baited traps	RT-PCR			Culex	species	Culex modestus	Culex modestus	2649	NA	54	0	0	NA	NA	0	NA	0	NA	1	complete
2261	West Nile Virus	Rudolf et al. 2015	2012	Europe	Czech Republic	South Moravian	Mlynsky	NA	48.7828	16.8165	Paleartic	July to August	CDC minilight CO2-baited traps	RT-PCR			Culex	species	Culex modestus	Culex modestus	4079	NA	82	0	0	NA	NA	0	NA	0	NA	1	complete
2262	West Nile Virus	Rudolf et al. 2015	2013	Europe	Czech Republic	South Moravian	Nesyt	NA	48.7707	16.7336	Paleartic	July to August	CDC minilight CO2-baited traps	RT-PCR			Culex	species	Culex modestus	Culex modestus	8400	NA	168	1	1	NA	NA	NA	NA	10101010101	NA	1
2263	West Nile Virus	Rudolf et al. 2015	2013	Europe	Czech Republic	South Moravian	Novy	NA	48.7707	16.7336	Paleartic	July to August	CDC minilight CO2-baited traps	RT-PCR			Culex	species	Culex modestus	Culex modestus	10835	NA	217	1	1	NA	NA	NA	NA	10101010101	NA	1
2264	West Nile Virus	Rudolf et al. 2015	2013	Europe	Czech Republic	South Moravian	Mlynsky	NA	48.7828	16.8165	Paleartic	July to August	CDC minilight CO2-baited traps	RT-PCR			Culex	species	Culex modestus	Culex modestus	22050	NA	441	2	1	NA	NA	NA	NA	10101010101	NA	1
2265	West Nile Virus	Rudolf et al. 2015	2014	Europe	Czech Republic	South Moravian	Nesyt	NA	48.7707	16.7336	Paleartic	July to August	CDC minilight CO2-baited traps	RT-PCR			Culex	species	Culex modestus	Culex modestus	100	NA	2	0	0	NA	NA	0	NA	0	NA	1	complete
2266	West Nile Virus	Rudolf et al. 2015	2014	Europe	Czech Republic	South Moravian	Novy	NA	48.7707	16.7336	Paleartic	July to August	CDC minilight CO2-baited traps	RT-PCR			Culex	species	Culex modestus	Culex modestus	206	NA	4	0	0	NA	NA	0	NA	0	NA	1	complete
2267	West Nile Virus	Rudolf et al. 2015	2014	Europe	Czech Republic	South Moravian	Mlynsky	NA	48.7828	16.8165	Paleartic	July to August	CDC minilight CO2-baited traps	RT-PCR			Culex	species	Culex modestus	Culex modestus	6153	NA	127	0	0	NA	NA	0	NA	0	NA	1	complete
2268	West Nile Virus	Rutledge et al. 2003	2001	North America	United States	Florida	Jefferson County	Jefferson County	30.4312	-83.8897	Neartic	August	LC and small animal bait traps	Isolation & RT-PCR			Culex	species	Culex quinquefasciatus	Culex quinquefasciatus	150	NA	11	3	1	NA	NA	5.4	NA	5.4	NA	1	complete
2269	West Nile Virus	Rutledge et al. 2003	2001	North America	United States	Florida	Jefferson County	Jefferson County	30.4312	-83.8897	Neartic	August	LC and small animal bait traps	Isolation & RT-PCR			Culex	species	Culex nigripalpus	Culex nigripalpus	57	NA	1	1	1	NA	NA	NA	NA	10101010101	NA	1
2270	West Nile Virus	Rutledge et al. 2003	2001	North America	United States	Florida	Jefferson County	Jefferson County	30.4312	-83.8897	Neartic	August	LC and small animal bait traps	Isolation & RT-PCR			Culex	species	Culex quinquefasciatus	Culex quinquefasciatus	50	NA	19	1	1	NA	NA	1.1	NA	1.1	NA	1	complete
2271	West Nile Virus	Rutledge et al. 2003	2001	North America	United States	Florida	Jefferson County	Jefferson County	30.4312	-83.8897	Neartic	August	LC and small animal bait traps	Isolation & RT-PCR			Culex	species	Culex quinquefasciatus	Culex quinquefasciatus	10	NA	3	1	1	NA	NA	7.5	NA	7.5	NA	1	complete
2272	West Nile Virus	Rutledge et al. 2003	2001	North America	United States	Florida	Jefferson County	Jefferson County	30.4312	-83.8897	Neartic	August	LC and small animal bait traps	Isolation & RT-PCR			Culex	species	Culex nigripalpus	Culex nigripalpus	15	NA	1	1	1	NA	NA	NA	NA	10101010101	NA	1
2273	West Nile Virus	Rutledge et al. 2003	2001	North America	United States	Florida	Jefferson County	Jefferson County	30.4312	-83.8897	Neartic	August	LC and small animal bait traps	Isolation & RT-PCR			Culex	species	Culex nigripalpus	Culex nigripalpus	50	NA	9	1	1	NA	NA	2.2	NA	2.2	NA	1	complete
2274	West Nile Virus	Rutledge et al. 2003	2001	North America	United States	Florida	Jefferson County	Jefferson County	30.4312	-83.8897	Neartic	August	LC and small animal bait traps	Isolation & RT-PCR			Culex	species	Culex quinquefasciatus	Culex quinquefasciatus	29	NA	1	1	1	NA	NA	NA	NA	10101010101	NA	1
2275	West Nile Virus	Rutledge et al. 2003	2001	North America	United States	Florida	Jefferson County	Jefferson County	30.4312	-83.8897	Neartic	August	LC and small animal bait traps	Isolation & RT-PCR			Culex	species	Culex nigripalpus	Culex nigripalpus	125	NA	27	5	1	NA	NA	7.5	NA	7.5	NA	1	complete
2276	Japanese Encephalitis Virus	Sahu et al. 2018	2016	Asia	India	Odisha	Malkangiri	NA	18.3505	81.8709	Indomalayan	September to November	Oral aspirators	RT-PCR			Culex	species	Culex vishnui	Culex vishnui	NA	NA	NA	1	1	NA	NA	0.88	NA	0.88	NA	1
2277	Japanese Encephalitis Virus	Sahu et al. 2018	2016	Asia	India	Odisha	Malkangiri	NA	18.3505	81.8709	Indomalayan	September to November	Oral aspirators	RT-PCR			Culex	genera	Culex sp.	Culex sp.	NA	NA	93	0	0	NA	NA	0	NA	0	NA	1
2280	West Nile Virus	Savage et al. 2007	2002	North America	United States	Tennessee	Shelbey County	Memphis	35.1495	-90.049	Neartic	May	Aspirator	RT-PCR			Culex	genera	Culex pipiens/restuans	Culex sp.	NA	NA	NA	1	1	NA	NA	NA	NA	10101010101	NA	1
2281	West Nile Virus	Savage et al. 2007	2002	North America	United States	Tennessee	Shelbey County	Memphis	35.1495	-90.049	Neartic	May	Aspirator	RT-PCR			Culex	genera	Culex pipiens/restuans	Culex sp.	NA	NA	NA	1	1	NA	NA	NA	NA	10101010101	NA	1
2282	West Nile Virus	Savage et al. 2007	2002	North America	United States	Tennessee	Shelbey County	Memphis	35.1495	-90.049	Neartic	August	Aspirator	RT-PCR			Culex	genera	Culex pipiens/restuans	Culex sp.	NA	NA	NA	1	1	NA	NA	NA	NA	10101010101	NA	1
2283	West Nile Virus	Savage et al. 2007	2002	North America	United States	Tennessee	Shelbey County	Memphis	35.1495	-90.049	Neartic	June	Aspirator	RT-PCR			Culex	species	Culex pipiens complex	Culex pipiens	NA	NA	NA	1	1	NA	NA	NA	NA	10101010101	NA	1
2284	West Nile Virus	Savage et al. 2007	2002	North America	United States	Tennessee	Shelbey County	Memphis	35.1495	-90.049	Neartic	August	Aspirator	RT-PCR			Culex	species	Culex pipiens complex	Culex pipiens	NA	NA	NA	1	1	NA	NA	NA	NA	10101010101	NA	1
2285	West Nile Virus	Savage et al. 2007	2002	North America	United States	Tennessee	Shelbey County	Memphis	35.1495	-90.049	Neartic	August	Aspirator	RT-PCR			Culex	genera	Culex pipiens complex	Culex pipiens	NA	NA	NA	1	1	NA	NA	NA	NA	10101010101	NA	1
2286	West Nile Virus	Savage et al. 2007	2002	North America	United States	Tennessee	Shelbey County	Memphis	35.1495	-90.049	Neartic	August	Aspirator	RT-PCR			Culex	genera	Culex pipiens complex	Culex pipiens	NA	NA	NA	1	1	NA	NA	NA	NA	10101010101	NA	1
2287	West Nile Virus	Savage et al. 2007	2003	North America	United States	Tennessee	Shelbey County	Memphis	35.1495	-90.049	Neartic	September	Aspirator	RT-PCR			Culex	genera	Culex pipiens/quinquefasciatus	Culex quinquefasciatus	NA	NA	NA	1	1	NA	NA	NA	NA	10101010101	NA	1
2288	West Nile Virus	Savage et al. 2007	2003	North America	United States	Tennessee	Shelbey County	Memphis	35.1495	-90.049	Neartic	August	Aspirator	RT-PCR			Culex	genera	Culex pipiens/quinquefasciatus	Culex quinquefasciatus	NA	NA	NA	1	1	NA	NA	NA	NA	10101010101	NA	1
2289	West Nile Virus	Savage et al. 2007	2002	North America	United States	Tennessee	Shelbey County	Memphis	35.1495	-90.049	Neartic	April	Aspirator	RT-PCR			Culex	species	Culex restuans	Culex restuans	NA	NA	NA	1	1	NA	NA	NA	NA	10101010101	NA	1
2290	West Nile Virus	Savage et al. 2007	2002	North America	United States	Tennessee	Shelbey County	Memphis	35.1495	-90.049	Neartic	April	Aspirator	RT-PCR			Culex	species	Culex pipiens	Culex pipiens	NA	NA	NA	1	1	NA	NA	NA	NA	10101010101	NA	1
2291	West Nile Virus	Savini et al. 2012	2011	Europe	Italy	Venezia	NA	NA	45.4408	12.3155	Paleartic	July	CDC traps+CO2	RT-PCR			Culex	species	Culex pipiens	Culex pipiens	NA	NA	NA	NA	1	Lineage 1	NA	1.695	NA	10101010101	NA	1
2292	West Nile Virus	Savini et al. 2012	2011	Europe	Italy	Pordenone	NA	NA	45.9564	12.6615	Paleartic	July	CDC traps+CO2	RT-PCR			Culex	species	Culex pipiens	Culex pipiens	NA	NA	NA	NA	1	Lineage 1	NA	1.852	NA	10101010101	NA	1
2293	West Nile Virus	Savini et al. 2012	2011	Europe	Italy	Udine	NA	NA	46.0711	13.2346	Paleartic	August	CDC traps+CO2	RT-PCR			Culex	species	Culex pipiens	Culex pipiens	NA	NA	NA	NA	1	Lineage 2	NA	0.813	NA	10101010101	NA	1
2294	West Nile Virus	Savini et al. 2012	2011	Europe	Italy	Trevisto	NA	NA	45.6669	12.243	Paleartic	September	CDC traps+CO2	RT-PCR			Culex	species	Culex pipiens	Culex pipiens	NA	NA	NA	NA	1	Lineage 1	NA	1.813	NA	10101010101	NA	1
2295	West Nile Virus	Savini et al. 2012	2011	Europe	Italy	Udine	NA	NA	46.0711	13.2346	Paleartic	september	CDC traps+CO2	RT-PCR			Culex	species	Culex pipiens	Culex pipiens	NA	NA	NA	NA	1	Lineage 2	NA	1.852	NA	10101010101	NA	1
2296	Usutu Virus	Scheuch et al. 2018	2014	Europe	Germany	Freiburg	NA	NA	47.999	7.84211	Paleartic	April to October	CDC-CO2 traps, encephalitis virus surveillance (EVS) traps and BG Sentinel	real time -PCR			Culex	species	Culex pipiens	Culex pipiens	32	NA	NA	1	1	Europe 3	NA	NA	NA	10101010101	MH351273	1
2297	Usutu Virus	Scheuch et al. 2018	2016	Europe	Germany	Emsdetten	NA	NA	52.1682	7.53106	Paleartic	April to October	CDC-CO2 traps, encephalitis virus surveillance (EVS) traps and BG Sentinel	real time -PCR			Culex	species	Culex pipiens	Culex pipiens	50	NA	NA	1	1	NA	NA	NA	NA	10101010101	NA	1
2298	West Nile Virus	Sebastian et al. 2008	2002	North America	United States	Kentuky	NA	NA	37.8053	-88.0123	Neartic	July to September	NA	RT-PCR			Culex	species	Culex pipiens	Culex pipiens	NA	NA	NA	NA	1	NA	NA	NA	NA	10101010101	NA	1
2303	Japanese Encephalitis Virus	Seo et al. 2013	2010	Asia	Korea	NA	NA	NA	37.664	127.978	Paleartic	April to October	Mosquito magnet	RT-PCR			Culex	species	Culex bitaeniorhynchus	Culex bitaeniorhynchus	344	NA	26	1	1	NA	NA	NA	2.8	2.8	NA	1	complete
2304	Japanese Encephalitis Virus	Seo et al. 2013	2010	Asia	Korea	NA	NA	NA	37.664	127.978	Paleartic	April to October	Mosquito magnet	RT-PCR			Culex	species	Culex inatomii	Culex inatomii	1	NA	1	0	0	NA	NA	0	0	0	NA	1	complete
2305	Japanese Encephalitis Virus	Seo et al. 2013	2010	Asia	Korea	NA	NA	NA	37.664	127.978	Paleartic	April to October	Mosquito magnet	RT-PCR			Culex	species	Culex orientalis	Culex orientalis	3	NA	2	0	0	NA	NA	0	0	0	NA	1	complete
2306	Japanese Encephalitis Virus	Seo et al. 2013	2010	Asia	Korea	NA	NA	NA	37.664	127.978	Paleartic	April to October	Mosquito magnet	RT-PCR			Culex	species	Culex pipiens	Culex pipiens	736	NA	64	4	1	NA	NA	NA	5.6	5.6	NA	1	complete
2307	Japanese Encephalitis Virus	Seo et al. 2013	2010	Asia	Korea	NA	NA	NA	37.664	127.978	Paleartic	April to October	Mosquito magnet	RT-PCR			Culex	species	Culex tritaeniorhynchus	Culex tritaeniorhynchus	2880	NA	121	29	1	NA	NA	NA	11.8	11.8	JX018147-JX01868 and JX018131-JX018146	1	complete
2311	West Nile Virus	Shahhosseini et al. 2017	2015-2016	Asia	Iran	Gilan	NA	NA	37.2809	49.5924	Paleartic	July-October and May-September	BGSentinel trap, hand-held aspirators or gravid traps	RT-PCR			Culex	species	Culex pipiens	Culex pipiens	NA	NA	21060	0	0	NA	NA	0	NA	0	NA	1
2312	West Nile Virus	Shahhosseini et al. 2017	2015-2016	Asia	Iran	Gilan	NA	NA	37.2809	49.5924	Paleartic	July-October and May-September	BGSentinel trap, hand-held aspirators or gravid traps	RT-PCR			Culex	species	Culex sitiens	Culex sitiens	NA	NA	10995	0	0	NA	NA	0	NA	0	NA	1
2313	West Nile Virus	Shahhosseini et al. 2017	2015-2016	Asia	Iran	Gilan	NA	NA	37.2809	49.5924	Paleartic	July-October and May-September	BGSentinel trap, hand-held aspirators or gravid traps	RT-PCR			Culex	species	Culex theileri	Culex theileri	NA	NA	3856	0	0	NA	NA	0	NA	0	NA	1
2314	West Nile Virus	Shahhosseini et al. 2017	2015-2016	Asia	Iran	Gilan	NA	NA	37.2809	49.5924	Paleartic	July-October and May-September	BGSentinel trap, hand-held aspirators or gravid traps	RT-PCR			Culex	species	Culex perexiguus	Culex perexiguus	NA	NA	486	0	0	NA	NA	0	NA	0	NA	1
2315	West Nile Virus	Shahhosseini et al. 2017	2015-2016	Asia	Iran	Gilan	Sepid-Rud	NA	37.2809	49.5924	Paleartic	July-October and May-September	BGSentinel trap, hand-held aspirators or gravid traps	RT-PCR			Culex	species	Culex pipiens pipiens form pipiens	Culex pipiens	NA	NA	326	1	1	Lineage 1	NA	NA	NA	10101010101	MF462262	1
2319	West Nile Virus	Shahhosseini et al. 2017	2015-2016	Asia	Iran	Gilan	NA	NA	37.2809	49.5924	Paleartic	July-October and May-September	BGSentinel trap, hand-held aspirators or gravid traps	RT-PCR			Culex	species	Culex tritaeniorhynchus	Culex tritaeniorhynchus	NA	NA	42	0	0	NA	NA	0	NA	0	NA	1
2322	West Nile Virus	Shahhosseini et al. 2017	2015-2016	Asia	Iran	Gilan	NA	NA	37.2809	49.5924	Paleartic	July-October and May-September	BGSentinel trap, hand-held aspirators or gravid traps	RT-PCR			Culex	species	Culex pipiens form pipiens x molestus	Culex pipiens	NA	NA	15	0	0	NA	NA	0	NA	0	NA	1
2324	West Nile Virus	Shahhosseini et al. 2017	2015-2016	Asia	Iran	Gilan	NA	NA	37.2809	49.5924	Paleartic	July-October and May-September	BGSentinel trap, hand-held aspirators or gravid traps	RT-PCR			Culex	species	Culex mimeticus	Culex mimeticus	NA	NA	14	0	0	NA	NA	0	NA	0	NA	1
2325	West Nile Virus	Shahhosseini et al. 2017	2015-2016	Asia	Iran	Gilan	NA	NA	37.2809	49.5924	Paleartic	July-October and May-September	BGSentinel trap, hand-held aspirators or gravid traps	RT-PCR			Culex	species	Culex hortensis	Culex hortensis	NA	NA	11	0	0	NA	NA	0	NA	0	NA	1
2328	West Nile Virus	Shahhosseini et al. 2017	2015-2016	Asia	Iran	Gilan	NA	NA	37.2809	49.5924	Paleartic	July-October and May-September	BGSentinel trap, hand-held aspirators or gravid traps	RT-PCR			Culex	species	Culex pipiens/quinquefasciatus	Culex quinquefasciatus	NA	NA	8	0	0	NA	NA	0	NA	0	NA	1
2331	West Nile Virus	Shahhosseini et al. 2017	2015-2016	Asia	Iran	Gilan	NA	NA	37.2809	49.5924	Paleartic	July-October and May-September	BGSentinel trap, hand-held aspirators or gravid traps	RT-PCR			Culex	species	Culex pipiens pipiens form molestus	Culex pipiens	NA	NA	5	0	0	NA	NA	0	NA	0	NA	1
2344	Japanese Encephalitis Virus	Su et al. 2015	2005-2012	Asia	Taiwan	Yingge	Taipei	Pig farms	25.033	121.565	Oriental	NA	dry ice traps or sweep nets	Real-time RT-PCR			Culex	species	Culex annulus	Culex annulus	301	NA	46	8	1	NA	NA	NA	26.29	26.29	NA	1	complete
2345	Japanese Encephalitis Virus	Su et al. 2015	2005-2012	Asia	Taiwan	Yingge	Taipei	Pig farms	25.033	121.565	Oriental	NA	dry ice traps or sweep nets	Real-time RT-PCR			Culex	species	Culex fuscanus	Culex fuscanus	3	NA	2	0	0	NA	NA	0	0	0	NA	1	complete
2346	Japanese Encephalitis Virus	Su et al. 2015	2005-2012	Asia	Taiwan	Yingge	Taipei	Pig farms	25.033	121.565	Oriental	NA	dry ice traps or sweep nets	Real-time RT-PCR			Culex	species	Culex fuscocephala	Culex fuscocephala	394	NA	19	3	1	NA	NA	NA	7.77	7.77	NA	1	complete
2347	Japanese Encephalitis Virus	Su et al. 2015	2005-2012	Asia	Taiwan	Yingge	Taipei	Pig farms	25.033	121.565	Oriental	NA	dry ice traps or sweep nets	Real-time RT-PCR			Culex	species	Culex quinquefasciatus	Culex quinquefasciatus	1226	NA	67	2	1	NA	NA	NA	1.64	1.64	NA	1	complete
2348	Japanese Encephalitis Virus	Su et al. 2015	2005-2012	Asia	Taiwan	Yingge	Taipei	Pig farms	25.033	121.565	Oriental	NA	dry ice traps or sweep nets	Real-time RT-PCR			Culex	species	Culex tritaeniorhynchus	Culex tritaeniorhynchus	61765	NA	1653	413	1	NA	GI and GIII	NA	7.68	7.68	KF667324	1	complete
2358	Japanese Encephalitis Virus	Su et al. 2015	2005-2012	Asia	Taiwan	Yingge	Taipei	Wetlands	25.033	121.565	Oriental	NA	dry ice traps or sweep nets	Real-time RT-PCR			Culex	species	Culex annulus	Culex annulus	690	NA	33	1	1	NA	NA	NA	1.41	1.41	NA	1	complete
2359	Japanese Encephalitis Virus	Su et al. 2015	2005-2012	Asia	Taiwan	Yingge	Taipei	Wetlands	25.033	121.565	Oriental	NA	dry ice traps or sweep nets	Real-time RT-PCR			Culex	species	Culex bitaeniorhynchus	Culex bitaeniorhynchus	60	NA	7	0	0	NA	NA	0	0	0	NA	1	complete
2360	Japanese Encephalitis Virus	Su et al. 2015	2005-2012	Asia	Taiwan	Yingge	Taipei	Wetlands	25.033	121.565	Oriental	NA	dry ice traps or sweep nets	Real-time RT-PCR			Culex	species	Culex brevipalpis	Culex brevipalpis	1	NA	1	0	0	NA	NA	0	0	0	NA	1	complete
2361	Japanese Encephalitis Virus	Su et al. 2015	2005-2012	Asia	Taiwan	Yingge	Taipei	Wetlands	25.033	121.565	Oriental	NA	dry ice traps or sweep nets	Real-time RT-PCR			Culex	species	Culex fuscanus	Culex fuscanus	1	NA	1	0	0	NA	NA	0	0	0	NA	1	complete
2362	Japanese Encephalitis Virus	Su et al. 2015	2005-2012	Asia	Taiwan	Yingge	Taipei	Wetlands	25.033	121.565	Oriental	NA	dry ice traps or sweep nets	Real-time RT-PCR			Culex	species	Culex mimeticus	Culex mimeticus	1	NA	1	0	0	NA	NA	0	0	0	NA	1	complete
2363	Japanese Encephalitis Virus	Su et al. 2015	2005-2012	Asia	Taiwan	Yingge	Taipei	Wetlands	25.033	121.565	Oriental	NA	dry ice traps or sweep nets	Real-time RT-PCR			Culex	species	Culex murrelli	Culex murrelli	39	NA	3	0	0	NA	NA	0	0	0	NA	1	complete
2364	Japanese Encephalitis Virus	Su et al. 2015	2005-2012	Asia	Taiwan	Yingge	Taipei	Wetlands	25.033	121.565	Oriental	NA	dry ice traps or sweep nets	Real-time RT-PCR			Culex	species	Culex nigropunctatus	Culex nigropunctatus	9	NA	1	0	0	NA	NA	0	0	0	NA	1	complete
2365	Japanese Encephalitis Virus	Su et al. 2015	2005-2012	Asia	Taiwan	Yingge	Taipei	Wetlands	25.033	121.565	Oriental	NA	dry ice traps or sweep nets	Real-time RT-PCR			Culex	species	Culex quinquefasciatus	Culex quinquefasciatus	107	NA	7	0	0	NA	NA	0	0	0	NA	1	complete
2366	Japanese Encephalitis Virus	Su et al. 2015	2005-2012	Asia	Taiwan	Yingge	Taipei	Wetlands	25.033	121.565	Oriental	NA	dry ice traps or sweep nets	Real-time RT-PCR			Culex	species	Culex rubithoracis	Culex rubithoracis	65	NA	8	0	0	NA	NA	0	0	0	NA	1	complete
2367	Japanese Encephalitis Virus	Su et al. 2015	2005-2012	Asia	Taiwan	Yingge	Taipei	Wetlands	25.033	121.565	Oriental	NA	dry ice traps or sweep nets	Real-time RT-PCR			Culex	species	Culex sitiens	Culex sitiens	6295	NA	128	0	0	NA	NA	0	0	0	NA	1	complete
2368	Japanese Encephalitis Virus	Su et al. 2015	2005-2012	Asia	Taiwan	Yingge	Taipei	Wetlands	25.033	121.565	Oriental	NA	dry ice traps or sweep nets	Real-time RT-PCR			Culex	species	Culex tritaeniorhynchus	Culex tritaeniorhynchus	27424	NA	589	55	1	NA	NA	NA	2.1	2.1	NA	1	complete
2372	Japanese Encephalitis Virus	Sudhansu et al. 2018	2016	Asia	India	Malkangiri	NA	NA	18.3436	81.8825	Oriental	September-November	Aspirator	Real-time RT-PCR			Culex	species	Culex vishnui	Culex vishnui	NA	NA	NA	1	1	NA	NA	0.88	NA	0.88	NA	1
2373	Japanese Encephalitis Virus	Sudhansu et al. 2018	2016	Asia	India	Malkangiri	NA	NA	18.3436	81.8825	Oriental	September-November	Aspirator	Real-time RT-PCR			Culex	species	Culex bitaeniorhynchus	Culex bitaeniorhynchus	NA	NA	NA	0	0	NA	NA	0	NA	0	NA	1
2374	Japanese Encephalitis Virus	Sudhansu et al. 2018	2016	Asia	India	Malkangiri	NA	NA	18.3436	81.8825	Oriental	September-November	Aspirator	Real-time RT-PCR			Culex	species	Culex fuscocephala	Culex fuscocephala	NA	NA	NA	0	0	NA	NA	0	NA	0	NA	1
2375	Japanese Encephalitis Virus	Sudhansu et al. 2018	2016	Asia	India	Malkangiri	NA	NA	18.3436	81.8825	Oriental	September-November	Aspirator	Real-time RT-PCR			Culex	species	Culex gelidus	Culex gelidus	NA	NA	NA	0	0	NA	NA	0	NA	0	NA	1
2376	Japanese Encephalitis Virus	Sudhansu et al. 2018	2016	Asia	India	Malkangiri	NA	NA	18.3436	81.8825	Oriental	September-November	Aspirator	Real-time RT-PCR			Culex	species	Culex tritaeniorhynchus	Culex tritaeniorhynchus	NA	NA	NA	0	0	NA	NA	0	NA	0	NA	1
2377	Japanese Encephalitis Virus	Sudhansu et al. 2018	2016	Asia	India	Malkangiri	NA	NA	18.3436	81.8825	Oriental	September-November	Aspirator	Real-time RT-PCR			Culex	species	Culex whitmorei	Culex whitmorei	NA	NA	NA	0	0	NA	NA	0	NA	0	NA	1
2387	West Nile Virus	Szentpáli-Gavallér et al. 2014	2011	Europe	Hungary	Baranya	NA	Area I	46.0484	18.272	Paleartic	May to September	updraft box traps and aspirators	Real-time RT-PCR			Culex	species	Culex hortensis	Culex hortensis	1	NA	NA	0	0	NA	NA	0	NA	0	NA	1	complete
2388	West Nile Virus	Szentpáli-Gavallér et al. 2014	2011	Europe	Hungary	Baranya	NA	Area I	46.0484	18.272	Paleartic	May to September	updraft box traps and aspirators	Real-time RT-PCR			Culex	species	Culex martinii	Culex martinii	7	NA	NA	0	0	NA	NA	0	NA	0	NA	1	complete
2389	West Nile Virus	Szentpáli-Gavallér et al. 2014	2011	Europe	Hungary	Baranya	NA	Area I	46.0484	18.272	Paleartic	May to September	updraft box traps and aspirators	Real-time RT-PCR			Culex	species	Culex modestus	Culex modestus	323	NA	NA	0	0	NA	NA	0	NA	0	NA	1	complete
2390	West Nile Virus	Szentpáli-Gavallér et al. 2014	2011	Europe	Hungary	Baranya	NA	Area I	46.0484	18.272	Paleartic	May to September	updraft box traps and aspirators	Real-time RT-PCR			Culex	species	Culex pipiens	Culex pipiens	87	NA	NA	0	0	NA	NA	0	NA	0	NA	1	complete
2391	West Nile Virus	Szentpáli-Gavallér et al. 2014	2011	Europe	Hungary	Baranya	NA	Area I	46.0484	18.272	Paleartic	May to September	updraft box traps and aspirators	Real-time RT-PCR			Culex	species	Culex territans	Culex territans	5	NA	NA	0	0	NA	NA	0	NA	0	NA	1	complete
2392	West Nile Virus	Szentpáli-Gavallér et al. 2014	2011	Europe	Hungary	Baranya	NA	Area I	46.0484	18.272	Paleartic	May to September	updraft box traps and aspirators	Real-time RT-PCR			Culex	species	Culex torrentium	Culex torrentium	8	NA	NA	0	0	NA	NA	0	NA	0	NA	1	complete
2405	West Nile Virus	Szentpáli-Gavallér et al. 2014	2011	Europe	Hungary	Baranya	NA	Area II	46.0484	18.272	Paleartic	May to September	updraft box traps and aspirators	Real-time RT-PCR			Culex	species	Culex modestus	Culex modestus	255	NA	NA	0	0	NA	NA	0	NA	0	NA	1	complete
2406	West Nile Virus	Szentpáli-Gavallér et al. 2014	2011	Europe	Hungary	Baranya	NA	Area II	46.0484	18.272	Paleartic	May to September	updraft box traps and aspirators	Real-time RT-PCR			Culex	species	Culex pipiens	Culex pipiens	2	NA	NA	0	0	NA	NA	0	NA	0	NA	1	complete
2421	West Nile Virus	Szentpáli-Gavallér et al. 2014	2011	Europe	Hungary	Baranya	NA	Area III	46.0484	18.272	Paleartic	May to September	updraft box traps and aspirators	Real-time RT-PCR			Culex	species	Culex modestus	Culex modestus	116	NA	NA	0	0	NA	NA	0	NA	0	NA	1	complete
2422	West Nile Virus	Szentpáli-Gavallér et al. 2014	2011	Europe	Hungary	Baranya	NA	Area III	46.0484	18.272	Paleartic	May to September	updraft box traps and aspirators	Real-time RT-PCR			Culex	species	Culex pipiens	Culex pipiens	2	NA	NA	0	0	NA	NA	0	NA	0	NA	1	complete
2431	West Nile Virus	Szentpáli-Gavallér et al. 2014	2011	Europe	Hungary	Baranya	NA	Area IV	46.0484	18.272	Paleartic	May to September	updraft box traps and aspirators	Real-time RT-PCR			Culex	species	Culex modestus	Culex modestus	2	NA	NA	0	0	NA	NA	0	NA	0	NA	1	complete
2432	West Nile Virus	Szentpáli-Gavallér et al. 2014	2011	Europe	Hungary	Baranya	NA	Area IV	46.0484	18.272	Paleartic	May to September	updraft box traps and aspirators	Real-time RT-PCR			Culex	species	Culex pipiens	Culex pipiens	178	NA	NA	1	1	NA	NA	2.7	NA	2.7	NA	1	complete
2436	West Nile Virus	Szentpáli-Gavallér et al. 2014	2011	Europe	Hungary	Baranya	NA	Area V	46.0484	18.272	Paleartic	May to September	updraft box traps and aspirators	Real-time RT-PCR			Culex	species	Culex pipiens molestus	Culex pipiens	101	NA	NA	0	0	NA	NA	0	NA	0	NA	1	complete
2438	West Nile Virus	Tamba et al. 2011	2009	Europe	Italy	Emilia Romagna	NA	NA	44.432	9.85555	Paleartic	April to October	CDC	RT-PCR			Culex	species	Culex modestus	Culex modestus	246	NA	26	0	0	NA	NA	NA	NA	10101010101	NA	1
2439	West Nile Virus	Tamba et al. 2011	2009	Europe	Italy	Emilia Romagna	NA	NA	44.432	9.85555	Paleartic	April to October	CDC	RT-PCR			Culex	species	Culex pipiens	Culex pipiens	155053	NA	1259	19	1	NA	NA	NA	NA	10101010101	NA	1
2448	Usutu Virus	Tamba et al. 2011	2009	Europe	Italy	Emilia Romagna	NA	NA	44.432	9.85555	Paleartic	April to October	CDC	RT-PCR			Culex	species	Culex modestus	Culex modestus	246	NA	26	0	0	NA	NA	NA	NA	10101010101	NA	1
2449	Usutu Virus	Tamba et al. 2011	2009	Europe	Italy	Emilia Romagna	NA	NA	44.432	9.85555	Paleartic	April to October	CDC	RT-PCR			Culex	species	Culex pipiens	Culex pipiens	155053	NA	1259	46	1	NA	NA	NA	NA	10101010101	NA	1
2465	West Nile Virus	Tamba et al. 2011	2008	Europe	Italy	Emilia Romagna	NA	NA	44.432	9.85555	Paleartic	June to October	CDC	RT and PCR			Culex	species	Culex modestus	Culex modestus	10	NA	4	0	0	NA	NA	NA	NA	10101010101	NA	1
2466	West Nile Virus	Tamba et al. 2011	2008	Europe	Italy	Emilia Romagna	NA	NA	44.432	9.85555	Paleartic	June to October	CDC	RT and PCR			Culex	species	Culex pipiens	Culex pipiens	31952	NA	418	2	1	NA	NA	NA	NA	10101010101	NA	1
2467	West Nile Virus	Tamba et al. 2011	2008	Europe	Italy	Emilia Romagna	NA	NA	44.432	9.85555	Paleartic	June to October	CDC	RT and PCR			Culex	genera	Culex sp.	Culex sp.	1	NA	1	0	0	NA	NA	NA	NA	10101010101	NA	1
2477	Usutu Virus	Tamba et al. 2011	2008	Europe	Italy	Emilia Romagna	NA	NA	44.432	9.85555	Paleartic	June to October	CDC	RT and PCR			Culex	species	Culex modestus	Culex modestus	10	NA	4	0	0	NA	NA	NA	NA	10101010101	NA	1
2478	Usutu Virus	Tamba et al. 2011	2008	Europe	Italy	Emilia Romagna	NA	NA	44.432	9.85555	Paleartic	June to October	CDC	RT and PCR			Culex	species	Culex pipiens	Culex pipiens	31952	NA	418	0	0	NA	NA	NA	NA	10101010101	NA	1
2479	Usutu Virus	Tamba et al. 2011	2008	Europe	Italy	Emilia Romagna	NA	NA	44.432	9.85555	Paleartic	June to October	CDC	RT and PCR			Culex	species	Culex sp.	Culex sp.	1	NA	1	0	0	NA	NA	NA	NA	10101010101	NA	1
2482	Usutu Virus	Tamba et al. 2011	2009	Europe	Italy	Emilia Romagna	Bologna	NA	44.4992	11.2616	Paleartic	May	CDC	RT-PCR			Culex	species	Culex pipiens	Culex pipiens	1968	NA	25	0	0	NA	NA	0	NA	0	NA	1	complete
2483	Usutu Virus	Tamba et al. 2011	2009	Europe	Italy	Emilia Romagna	Bologna	NA	44.4992	11.2616	Paleartic	May	CDC	RT-PCR			Culex	species	Culex pipiens	Culex pipiens	9860	NA	74	0	0	NA	NA	0	NA	0	NA	1	complete
2484	Usutu Virus	Tamba et al. 2011	2009	Europe	Italy	Emilia Romagna	Bologna	NA	44.4992	11.2616	Paleartic	June	CDC	RT-PCR			Culex	species	Culex pipiens	Culex pipiens	13289	NA	88	0	0	NA	NA	0	NA	0	NA	1	complete
2485	Usutu Virus	Tamba et al. 2011	2009	Europe	Italy	Emilia Romagna	Bologna	NA	44.4992	11.2616	Paleartic	June	CDC	RT-PCR			Culex	species	Culex pipiens	Culex pipiens	12807	NA	80	0	0	NA	NA	0	NA	0		1	complete
2486	Usutu Virus	Tamba et al. 2011	2009	Europe	Italy	Emilia Romagna	Bologna	NA	44.4992	11.2616	Paleartic	July	CDC	RT-PCR			Culex	species	Culex pipiens	Culex pipiens	15015	NA	92	4	1	NA	NA	0.3	NA	0.3		1	complete
2487	Usutu Virus	Tamba et al. 2011	2009	Europe	Italy	Emilia Romagna	Bologna	NA	44.4992	11.2616	Paleartic	July	CDC	RT-PCR			Culex	species	Culex pipiens	Culex pipiens	110663	NA	76	6	1	NA	NA	0.5	NA	0.5		1	complete
2488	Usutu Virus	Tamba et al. 2011	2009	Europe	Italy	Emilia Romagna	Bologna	NA	44.4992	11.2616	Paleartic	August	CDC	RT-PCR			Culex	species	Culex pipiens	Culex pipiens	5559	NA	44	10	1	NA	NA	2.1	NA	2.1	NA	1	complete
2489	Usutu Virus	Tamba et al. 2011	2009	Europe	Italy	Emilia Romagna	Bologna	NA	44.4992	11.2616	Paleartic	August	CDC	RT-PCR			Culex	species	Culex pipiens	Culex pipiens	5473	NA	47	13	1	NA	NA	2.9	NA	2.9	NA	1	complete
2490	Usutu Virus	Tamba et al. 2011	2009	Europe	Italy	Emilia Romagna	Bologna	NA	44.4992	11.2616	Paleartic	September	CDC	RT-PCR			Culex	species	Culex pipiens	Culex pipiens	4052	NA	40	5	1	NA	NA	1.3	NA	1.3	NA	1	complete
2491	Usutu Virus	Tamba et al. 2011	2009	Europe	Italy	Emilia Romagna	Bologna	NA	44.4992	11.2616	Paleartic	September	CDC	RT-PCR			Culex	species	Culex pipiens	Culex pipiens	4138	NA	44	0	0	NA	NA	0	NA	0	NA	1	complete
2492	Usutu Virus	Tamba et al. 2011	2009	Europe	Italy	Emilia Romagna	Bologna	NA	44.4992	11.2616	Paleartic	October	CDC	RT-PCR			Culex	species	Culex pipiens	Culex pipiens	1935	NA	31	0	0	NA	NA	0	NA	0	NA	1	complete
2493	Usutu Virus	Tamba et al. 2011	2009	Europe	Italy	Emilia Romagna	Bologna	NA	44.4992	11.2616	Paleartic	October	CDC	RT-PCR			Culex	species	Culex pipiens	Culex pipiens	646	NA	16	0	0	NA	NA	0	NA	0	NA	1	complete
2494	Usutu Virus	Tamba et al. 2011	2009	Europe	Italy	Emilia Romagna	Ferrara	NA	44.8363	11.5364	Paleartic	May	CDC	RT-PCR			Culex	species	Culex pipiens	Culex pipiens	274	NA	3	0	0	NA	NA	0	NA	0	NA	1	complete
2495	Usutu Virus	Tamba et al. 2011	2009	Europe	Italy	Emilia Romagna	Ferrara	NA	44.8363	11.5364	Paleartic	June	CDC	RT-PCR			Culex	species	Culex pipiens	Culex pipiens	3285	NA	26	0	0	NA	NA	0	NA	0	NA	1	complete
2496	Usutu Virus	Tamba et al. 2011	2009	Europe	Italy	Emilia Romagna	Ferrara	NA	44.8363	11.5364	Paleartic	June	CDC	RT-PCR			Culex	species	Culex pipiens	Culex pipiens	20101	NA	111	0	0	NA	NA	0	NA	0	NA	1	complete
2497	Usutu Virus	Tamba et al. 2011	2009	Europe	Italy	Emilia Romagna	Ferrara	NA	44.8363	11.5364	Paleartic	July	CDC	RT-PCR			Culex	species	Culex pipiens	Culex pipiens	4856	NA	41	0	0	NA	NA	0	NA	0	NA	1	complete
2498	Usutu Virus	Tamba et al. 2011	2009	Europe	Italy	Emilia Romagna	Ferrara	NA	44.8363	11.5364	Paleartic	July	CDC	RT-PCR			Culex	species	Culex pipiens	Culex pipiens	13742	NA	88	2	1	NA	NA	0.1	NA	0.1	NA	1	complete
2499	Usutu Virus	Tamba et al. 2011	2009	Europe	Italy	Emilia Romagna	Ferrara	NA	44.8363	11.5364	Paleartic	August	CDC	RT-PCR			Culex	species	Culex pipiens	Culex pipiens	1391	NA	15	1	1	NA	NA	0.7	NA	0.7	NA	1	complete
2500	Usutu Virus	Tamba et al. 2011	2009	Europe	Italy	Emilia Romagna	Ferrara	NA	44.8363	11.5364	Paleartic	August	CDC	RT-PCR			Culex	species	Culex pipiens	Culex pipiens	3080	NA	33	2	1	NA	NA	0.7	NA	0.7	NA	1	complete
2501	Usutu Virus	Tamba et al. 2011	2009	Europe	Italy	Emilia Romagna	Ferrara	NA	44.8363	11.5364	Paleartic	September	CDC	RT-PCR			Culex	species	Culex pipiens	Culex pipiens	1670	NA	27	1	1	NA	NA	0.6	NA	0.6	NA	1	complete
2502	Usutu Virus	Tamba et al. 2011	2009	Europe	Italy	Emilia Romagna	Ferrara	NA	44.8363	11.5364	Paleartic	September	CDC	RT-PCR			Culex	species	Culex pipiens	Culex pipiens	238	NA	18	0	0	NA	NA	0	NA	0	NA	1	complete
2503	Usutu Virus	Tamba et al. 2011	2009	Europe	Italy	Emilia Romagna	Ferrara	NA	44.8363	11.5364	Paleartic	October	CDC	RT-PCR			Culex	species	Culex pipiens	Culex pipiens	2156	NA	22	0	0	NA	NA	0	NA	0	NA	1	complete
2504	Usutu Virus	Tamba et al. 2011	2009	Europe	Italy	Emilia Romagna	Modena	NA	44.6503	10.8517	Paleartic	July	CDC	RT-PCR			Culex	species	Culex pipiens	Culex pipiens	63	NA	1	0	0	NA	NA	0	NA	0	NA	1	complete
2505	Usutu Virus	Tamba et al. 2011	2009	Europe	Italy	Emilia Romagna	Modena	NA	44.6503	10.8517	Paleartic	July	CDC	RT-PCR			Culex	species	Culex pipiens	Culex pipiens	408	NA	5	0	0	NA	NA	0	NA	0	NA	1	complete
2506	Usutu Virus	Tamba et al. 2011	2009	Europe	Italy	Emilia Romagna	Modena	NA	44.6503	10.8517	Paleartic	August	CDC	RT-PCR			Culex	species	Culex pipiens	Culex pipiens	1208	NA	9	1	1	NA	NA	0.8	NA	0.8	NA	1	complete
2507	Usutu Virus	Tamba et al. 2011	2009	Europe	Italy	Emilia Romagna	Modena	NA	44.6503	10.8517	Paleartic	August	CDC	RT-PCR			Culex	species	Culex pipiens	Culex pipiens	1260	NA	11	4	1	NA	NA	4.1	NA	4.1	NA	1	complete
2508	Usutu Virus	Tamba et al. 2011	2009	Europe	Italy	Emilia Romagna	Modena	NA	44.6503	10.8517	Paleartic	September	CDC	RT-PCR			Culex	species	Culex pipiens	Culex pipiens	707	NA	13	0	0	NA	NA	0	NA	0	NA	1	complete
2509	Usutu Virus	Tamba et al. 2011	2009	Europe	Italy	Emilia Romagna	Modena	NA	44.6503	10.8517	Paleartic	September	CDC	RT-PCR			Culex	species	Culex pipiens	Culex pipiens	1928	NA	20	1	1	NA	NA	0.5	NA	0.5	NA	1	complete
2510	Usutu Virus	Tamba et al. 2011	2009	Europe	Italy	Emilia Romagna	Modena	NA	44.6503	10.8517	Paleartic	October	CDC	RT-PCR			Culex	species	Culex pipiens	Culex pipiens	1013	NA	15	0	0	NA	NA	0	NA	0	NA	1	complete
2511	Usutu Virus	Tamba et al. 2011	2009	Europe	Italy	Emilia Romagna	Modena	NA	44.6503	10.8517	Paleartic	October	CDC	RT-PCR			Culex	species	Culex pipiens	Culex pipiens	77	NA	4	0	0	NA	NA	0	NA	0	NA	1	complete
2515	Japanese Encephalitis Virus	Tao et al. 2014	2013	Asia	China	Shandong	Junan	NA	35.2034	118.605	Paleartic	July to August	Hand-held aspirators	RT-PCR			Culex	species	Culex tritaeniorhynchus	Culex tritaeniorhynchus	3675	NA	49	18	1	NA	genotype 1	NA	6.01	6.01	NA	1	complete
2518	Japanese Encephalitis Virus	Tao et al. 2014	2013	Asia	China	Shandong	Kenli	NA	37.5724	118.575	Paleartic	July to August	Hand-held aspirators	RT-PCR			Culex	species	Culex tritaeniorhynchus	Culex tritaeniorhynchus	5850	NA	111	53	1	NA	genotype 1	NA	12	12	NA	1	complete
2522	Japanese Encephalitis Virus	Tao et al. 2014	2013	Asia	China	Shandong	Rongcheng	NA	37.1652	122.487	Paleartic	July to August	Hand-held aspirators	RT-PCR			Culex	species	Culex pipiens pallens	Culex pipiens	56	NA	NA	0	0	NA	NA	0	0	0	NA	1	complete
2523	Japanese Encephalitis Virus	Tao et al. 2014	2013	Asia	China	Shandong	Rongcheng	NA	37.1652	122.487	Paleartic	July to August	Hand-held aspirators	RT-PCR			Culex	species	Culex tritaeniorhynchus	Culex tritaeniorhynchus	3170	NA	41	17	1	NA	genotype 1	NA	7.2	7.2	NA	1	complete
2525	West Nile Virus	Tesh et al. 2007	2003	North America	United States	Texas	Harris County	NA	29.7752	-95.3102	Neartic	January	CDC-type light traps and gravid traps	RT-PCR			Culex	species	Culex pipiens/quinquefasciatus	Culex quinquefasciatus	2164	NA	NA	0	0	NA	NA	0	NA	0	NA	1	complete
2526	West Nile Virus	Tesh et al. 2007	2003	North America	United States	Texas	Harris County	NA	29.7752	-95.3102	Neartic	February	CDC-type light traps and gravid traps	RT-PCR			Culex	species	Culex pipiens/quinquefasciatus	Culex quinquefasciatus	1146	NA	NA	0	0	NA	NA	0	NA	0	NA	1	complete
2527	West Nile Virus	Tesh et al. 2007	2003	North America	United States	Texas	Harris County	NA	29.7752	-95.3102	Neartic	March	CDC-type light traps and gravid traps	RT-PCR			Culex	species	Culex pipiens/quinquefasciatus	Culex quinquefasciatus	5304	NA	NA	0	0	NA	NA	0	NA	0	NA	1	complete
2528	West Nile Virus	Tesh et al. 2007	2003	North America	United States	Texas	Harris County	NA	29.7752	-95.3102	Neartic	April	CDC-type light traps and gravid traps	RT-PCR			Culex	species	Culex pipiens/quinquefasciatus	Culex quinquefasciatus	39000	NA	NA	0	0	NA	NA	0	NA	0	NA	1	complete
2529	West Nile Virus	Tesh et al. 2007	2003	North America	United States	Texas	Harris County	NA	29.7752	-95.3102	Neartic	May	CDC-type light traps and gravid traps	RT-PCR			Culex	species	Culex pipiens/quinquefasciatus	Culex quinquefasciatus	58698	NA	2	1	1	NA	NA	0.03	NA	0.03	NA	1	complete
2530	West Nile Virus	Tesh et al. 2007	2003	North America	United States	Texas	Harris County	NA	29.7752	-95.3102	Neartic	June	CDC-type light traps and gravid traps	RT-PCR			Culex	species	Culex pipiens/quinquefasciatus	Culex quinquefasciatus	42041	NA	40	1	1	NA	NA	0.95	NA	0.95	NA	1	complete
2531	West Nile Virus	Tesh et al. 2007	2003	North America	United States	Texas	Harris County	NA	29.7752	-95.3102	Neartic	July	CDC-type light traps and gravid traps	RT-PCR			Culex	species	Culex pipiens/quinquefasciatus	Culex quinquefasciatus	54582	NA	203	1	1	NA	NA	3.72	NA	3.72	NA	1	complete
2532	West Nile Virus	Tesh et al. 2007	2003	North America	United States	Texas	Harris County	NA	29.7752	-95.3102	Neartic	August	CDC-type light traps and gravid traps	RT-PCR			Culex	species	Culex pipiens/quinquefasciatus	Culex quinquefasciatus	40184	NA	128	1	1	NA	NA	3.19	NA	3.19	NA	1	complete
2533	West Nile Virus	Tesh et al. 2007	2003	North America	United States	Texas	Harris County	NA	29.7752	-95.3102	Neartic	September	CDC-type light traps and gravid traps	RT-PCR			Culex	species	Culex pipiens/quinquefasciatus	Culex quinquefasciatus	34691	NA	21	1	1	NA	NA	0.61	NA	0.61	NA	1	complete
2534	West Nile Virus	Tesh et al. 2007	2003	North America	United States	Texas	Harris County	NA	29.7752	-95.3102	Neartic	October	CDC-type light traps and gravid traps	RT-PCR			Culex	species	Culex pipiens/quinquefasciatus	Culex quinquefasciatus	41465	NA	4	1	1	NA	NA	0.1	NA	0.1	NA	1	complete
2535	West Nile Virus	Tesh et al. 2007	2003	North America	United States	Texas	Harris County	NA	29.7752	-95.3102	Neartic	November	CDC-type light traps and gravid traps	RT-PCR			Culex	species	Culex pipiens/quinquefasciatus	Culex quinquefasciatus	7562	NA	2	1	1	NA	NA	0.13	NA	0.13	NA	1	complete
2536	West Nile Virus	Tesh et al. 2007	2003	North America	United States	Texas	Harris County	NA	29.7752	-95.3102	Neartic	December	CDC-type light traps and gravid traps	RT-PCR			Culex	species	Culex pipiens/quinquefasciatus	Culex quinquefasciatus	8411	NA	NA	0	0	NA	NA	0	NA	0	NA	1	complete
2537	West Nile Virus	Tesh et al. 2007	2004	North America	United States	Texas	Harris County	NA	29.7752	-95.3102	Neartic	January	CDC-type light traps and gravid traps	RT-PCR			Culex	species	Culex pipiens/quinquefasciatus	Culex quinquefasciatus	12816	NA	NA	0	0	NA	NA	0	NA	0	NA	1	complete
2538	West Nile Virus	Tesh et al. 2007	2004	North America	United States	Texas	Harris County	NA	29.7752	-95.3102	Neartic	February	CDC-type light traps and gravid traps	RT-PCR			Culex	species	Culex pipiens/quinquefasciatus	Culex quinquefasciatus	9790	NA	NA	0	0	NA	NA	0	NA	0	NA	1	complete
2539	West Nile Virus	Tesh et al. 2007	2004	North America	United States	Texas	Harris County	NA	29.7752	-95.3102	Neartic	March	CDC-type light traps and gravid traps	RT-PCR			Culex	species	Culex pipiens/quinquefasciatus	Culex quinquefasciatus	14714	NA	NA	0	0	NA	NA	0	NA	0	NA	1	complete
2541	West Nile Virus	Ting-Wu et al. 2011	2003	North America	United States	Michigan	Saginaw	NA	43.3667	-83.9833	Neartic	May to September	New Jersey Light traps, CDC CO2-baited light traps, gravid traps	RT-PCR			Culex	species	Culex pipiens	Culex pipiens	NA	NA	538	8	1	NA	NA	NA	4.59	4.59	NA	1
2542	West Nile Virus	Ting-Wu et al. 2011	2003	North America	United States	Michigan	Saginaw	NA	43.3667	-83.9833	Neartic	May to September	New Jersey Light traps, CDC CO2-baited light traps, gravid traps	RT-PCR			Culex	species	Culex restuans	Culex restuans	NA	NA	252	8	1	NA	NA	NA	15.67	15.67	NA	1
2544	West Nile Virus	Ting-Wu et al. 2011	2004	North America	United States	Michigan	Saginaw	NA	43.3667	-83.9833	Neartic	May to September	New Jersey Light traps, CDC CO2-baited light traps, gravid traps	RT-PCR			Culex	species	Culex pipiens	Culex pipiens	NA	NA	633	5	1	NA	NA	NA	1.75	1.75	NA	1
2545	West Nile Virus	Ting-Wu et al. 2011	2004	North America	United States	Michigan	Saginaw	NA	43.3667	-83.9833	Neartic	May to September	New Jersey Light traps, CDC CO2-baited light traps, gravid traps	RT-PCR			Culex	species	Culex restuans	Culex restuans	NA	NA	414	2	1	NA	NA	NA	1.22	1.22	NA	1
2546	West Nile Virus	Ting-Wu et al. 2011	2005	North America	United States	Michigan	Saginaw	NA	43.3667	-83.9833	Neartic	May to September	New Jersey Light traps, CDC CO2-baited light traps, gravid traps	RT-PCR			Culex	species	Culex pipiens	Culex pipiens	NA	NA	567	6	1	NA	NA	NA	2.99	2.99	NA	1
2547	West Nile Virus	Ting-Wu et al. 2011	2005	North America	United States	Michigan	Saginaw	NA	43.3667	-83.9833	Neartic	May to September	New Jersey Light traps, CDC CO2-baited light traps, gravid traps	RT-PCR			Culex	species	Culex restuans	Culex restuans	NA	NA	137	1	1	NA	NA	NA	3.57	3.57	NA	1
2548	West Nile Virus	Ting-Wu et al. 2011	2006	North America	United States	Michigan	Saginaw	NA	43.3667	-83.9833	Neartic	May to September	New Jersey Light traps, CDC CO2-baited light traps, gravid traps	RT-PCR			Culex	species	Culex pipiens	Culex pipiens	NA	NA	761	12	1	NA	NA	NA	3.46	3.46	NA	1
2549	West Nile Virus	Ting-Wu et al. 2011	2006	North America	United States	Michigan	Saginaw	NA	43.3667	-83.9833	Neartic	May to September	New Jersey Light traps, CDC CO2-baited light traps, gravid traps	RT-PCR			Culex	species	Culex restuans	Culex restuans	NA	NA	186	1	1	NA	NA	NA	3.25	3.25	NA	1
2550	West Nile Virus	Unlu et al. 2009	2004	North America	United States	Louisiana	East Baton Rouge Parish	III	30.4582	-91.1401	Neartic	May-Nov	SCB	RT-PCR			Culex	species	Culex quinquefasciatus	Culex quinquefasciatus	NA	NA	106	7	1	NA	NA	6.13	NA	10101010101	NA	1
2552	West Nile Virus	Unlu et al. 2009	2004	North America	United States	Louisiana	East Baton Rouge Parish	IV	30.4582	-91.1401	Neartic	May-Nov	SCB	RT-PCR			Culex	species	Culex quinquefasciatus	Culex quinquefasciatus	NA	NA	81	5	1	NA	NA	12.56	NA	10101010101	NA	1
2555	West Nile Virus	Unlu et al. 2009	2004	North America	United States	Louisiana	East Baton Rouge Parish	III	30.4582	-91.1401	Neartic	May-Nov	SCB	RT-PCR			Culex	genera	Culex sp.	Culex sp.	NA	NA	25	1	1	NA	NA	5.9	NA	10101010101	NA	1
2556	West Nile Virus	Unlu et al. 2009	2004	North America	United States	Louisiana	East Baton Rouge Parish	IV	30.4582	-91.1401	Neartic	May-Nov	SCB	RT-PCR			Culex	genera	Culex sp.	Culex sp.	NA	NA	28	1	1	NA	NA	5.24	NA	10101010101	NA	1
2557	West Nile Virus	Unlu et al. 2009	2005	North America	United States	Louisiana	East Baton Rouge Parish	I	30.4582	-91.1401	Neartic	May-Nov	Gravid traps	RT-PCR			Culex	species	Culex quinquefasciatus	Culex quinquefasciatus	NA	NA	60	13	1	NA	NA	7.85	NA	10101010101	NA	1
2558	West Nile Virus	Unlu et al. 2009	2005	North America	United States	Louisiana	East Baton Rouge Parish	II	30.4582	-91.1401	Neartic	May-Nov	CDC	RT-PCR			Culex	species	Culex quinquefasciatus	Culex quinquefasciatus	NA	NA	20	1	1	NA	NA	2.08	NA	10101010101	NA	1
2560	West Nile Virus	Unlu et al. 2009	2005	North America	United States	Louisiana	East Baton Rouge Parish	II	30.4582	-91.1401	Neartic	May-Nov	SCB	RT-PCR			Culex	species	Culex quinquefasciatus	Culex quinquefasciatus	NA	NA	37	1	1	NA	NA	2.94	NA	10101010101	NA	1
2561	West Nile Virus	Unlu et al. 2009	2005	North America	United States	Louisiana	East Baton Rouge Parish	III	30.4582	-91.1401	Neartic	May-Nov	Gravid traps	RT-PCR			Culex	species	Culex quinquefasciatus	Culex quinquefasciatus	NA	NA	51	4	1	NA	NA	1.82	NA	10101010101	NA	1
2562	West Nile Virus	Unlu et al. 2009	2005	North America	United States	Louisiana	East Baton Rouge Parish	III	30.4582	-91.1401	Neartic	May-Nov	SCB	RT-PCR			Culex	species	Culex quinquefasciatus	Culex quinquefasciatus	NA	NA	39	3	1	NA	NA	8.45	NA	10101010101	NA	1
2563	West Nile Virus	Unlu et al. 2009	2005	North America	United States	Louisiana	East Baton Rouge Parish	IV	30.4582	-91.1401	Neartic	May-Nov	Gravid traps	RT-PCR			Culex	species	Culex quinquefasciatus	Culex quinquefasciatus	NA	NA	90	11	1	NA	NA	3.3	NA	10101010101	NA	1
2564	West Nile Virus	Unlu et al. 2009	2005	North America	United States	Louisiana	East Baton Rouge Parish	IV	30.4582	-91.1401	Neartic	May-Nov	SCB	RT-PCR			Culex	species	Culex quinquefasciatus	Culex quinquefasciatus	NA	NA	41	1	1	NA	NA	1.43	NA	10101010101	NA	1
2565	West Nile Virus	Unlu et al. 2009	2005	North America	United States	Louisiana	East Baton Rouge Parish	IV	30.4582	-91.1401	Neartic	May-Nov	SCB	RT-PCR			Culex	genera	Culex sp.	Culex sp.	NA	NA	23	1	1	NA	NA	1.61	NA	10101010101	NA	1
2566	West Nile Virus	Unlu et al. 2009	2006	North America	United States	Louisiana	East Baton Rouge Parish	III	30.4582	-91.1401	Neartic	May-Nov	SCB	RT-PCR			Culex	genera	Culex quinquefasciatus	Culex quinquefasciatus	NA	NA	26	1	1	NA	NA	0.83	NA	10101010101	NA	1
2567	West Nile Virus	Unlu et al. 2009	2006	North America	United States	Louisiana	East Baton Rouge Parish	II	30.4582	-91.1401	Neartic	May-Nov	SCB	RT-PCR			Culex	species	Culex quinquefasciatus	Culex quinquefasciatus	NA	NA	19	2	1	NA	NA	5.18	NA	10101010101	NA	1
2568	West Nile Virus	Unlu et al. 2009	2006	North America	United States	Louisiana	East Baton Rouge Parish	IV	30.4582	-91.1401	Neartic	May-Nov	SCB	RT-PCR			Culex	genera	Culex sp.	Culex sp.	NA	NA	13	1	1	NA	NA	2.74	NA	10101010101	NA	1
2572	West Nile Virus	Vazquez et al. 2011	2008-2009	Europe	Spain	NA	Guadalquivir marshes and adjoining wetlands	NA	37.0667	-6.37083	Paleartic	all year	CDC-light traps supplied with CO 2 and Gravid-traps	RT-PCR			Culex	species	Culex pipiens	Culex pipiens	9747	NA	851	0	0	NA	NA	NA	NA	10101010101		1
2573	West Nile Virus	Vazquez et al. 2011	2008-2009	Europe	Spain	NA	Guadalquivir marshes and adjoining wetlands	NA	37.0667	-6.37083	Paleartic	all year	CDC-light traps supplied with CO 2 and Gravid-traps	RT-PCR			Culex	species	Culex theileri	Culex theileri	4259	NA	273	0	0	NA	NA	NA	NA	10101010101		1
2574	West Nile Virus	Vazquez et al. 2011	2008-2009	Europe	Spain	NA	Guadalquivir marshes and adjoining wetlands	NA	37.0667	-6.37083	Paleartic	all year	CDC-light traps supplied with CO 2 and Gravid-traps	RT-PCR			Culex	species	Culex modestus	Culex modestus	13222	NA	578	0	0	Lineage 1	NA	NA	NA	10101010101	HU6365/08	1
2575	West Nile Virus	Vazquez et al. 2011	2008-2009	Europe	Spain	NA	Guadalquivir marshes and adjoining wetlands	NA	37.0667	-6.37083	Paleartic	all year	CDC-light traps supplied with CO 2 and Gravid-traps	RT-PCR			Culex	species	Culex perexiguus	Culex perexiguus	5731	NA	361	7	1	NA	NA	NA	NA	10101010101		1
2585	Usutu Virus	Vazquez et al. 2011	2008-2009	Europe	Spain	NA	Guadalquivir marshes and adjoining wetlands	NA	37.0667	-6.37083	Paleartic	all year	CDC-light traps supplied with CO 2 and Gravid-traps	RT-PCR			Culex	species	Culex pipiens	Culex pipiens	9747	NA	851	0	0	NA	NA	NA	NA	10101010101		1
2586	Usutu Virus	Vazquez et al. 2011	2008-2009	Europe	Spain	NA	Guadalquivir marshes and adjoining wetlands	NA	37.0667	-6.37083	Paleartic	all year	CDC-light traps supplied with CO 2 and Gravid-traps	RT-PCR			Culex	species	Culex theileri	Culex theileri	4259	NA	273	0	0	NA	NA	NA	NA	10101010101		1
2587	Usutu Virus	Vazquez et al. 2011	2008-2009	Europe	Spain	NA	Guadalquivir marshes and adjoining wetlands	NA	37.0667	-6.37083	Paleartic	all year	CDC-light traps supplied with CO 2 and Gravid-traps	RT-PCR			Culex	species	Culex modestus	Culex modestus	13222	NA	578	0	0	NA	NA	NA	NA	10101010101		1
2588	Usutu Virus	Vazquez et al. 2011	2008-2009	Europe	Spain	NA	Guadalquivir marshes and adjoining wetlands	NA	37.0667	-6.37083	Paleartic	all year	CDC-light traps supplied with CO 2 and Gravid-traps	RT-PCR			Culex	species	Culex perexiguus	Culex perexiguus	5731	NA	361	1	1	NA	NA	NA	NA	10101010101	HU10279/09	1
2595	Usutu Virus	Vilibic‐Cavlek et al. 2018	2018	Asia	Croatia	Zagreb	NA	NA	45.815	15.9819	Paleartic	May to November	BGSentinel traps, CDC traps	RT-PCR			Culex	species	Culex pipiens	Culex pipiens	1489	40	177	1	1	Lineage 2	USU/Croatia/Zagreb-102/2018	NA	NA	10101010101	NA	1
2596	West Nile Virus	Vilibic‐Cavlek et al. 2018	2018	Asia	Croatia	Zagreb	NA	NA	45.815	15.9819	Paleartic	May to November	BGSentinel traps, CDC traps	RT-PCR			Culex	species	Culex pipiens	Culex pipiens	1489	0	177	NA	0	NA	NA	0	NA	0	NA	1	complete
2597	West Nile Virus	Vitek et al. 2008	2004-2006	North America	United States	Florida	Duval County	NA	30.3472	-81.8769	Neartic	June to November	chicken-baited lard can mosquito traps	Isolation & RT-PCR			Culex	species	Culex nigripalpus	Culex nigripalpus	42973	NA	NA	0	0	NA	NA	0	NA	0	NA	1	complete
2599	West Nile Virus	Vitek et al. 2008	2004-2006	North America	United States	Florida	Duval County	NA	30.3472	-81.8769	Neartic	June to November	chicken-baited lard can mosquito traps	Isolation & RT-PCR			Culex	species	Culex erraticus	Culex erraticus	55	NA	NA	0	0	NA	NA	0	NA	0	NA	1	complete
2603	West Nile Virus	Vitek et al. 2008	2004-2006	North America	United States	Florida	Duval County	NA	30.3472	-81.8769	Neartic	June to November	chicken-baited lard can mosquito traps	Isolation & RT-PCR			Culex	species	Culex salinarius	Culex salinarius	92	NA	NA	0	0	NA	NA	0	NA	0	NA	1	complete
2605	West Nile Virus	Vitek et al. 2008	2004-2006	North America	United States	Florida	Indian River County	NA	27.5742	-80.4364	Neartic	June to November	chicken-baited lard can mosquito traps	Isolation & RT-PCR			Culex	species	Culex nigripalpus	Culex nigripalpus	103552	NA	NA	1	1	NA	NA	NA	NA	10101010101	NA	1
2607	West Nile Virus	Vitek et al. 2008	2004-2006	North America	United States	Florida	Indian River County	NA	27.5742	-80.4364	Neartic	June to November	chicken-baited lard can mosquito traps	Isolation & RT-PCR			Culex	species	Culex erraticus	Culex erraticus	229	NA	NA	0	0	NA	NA	0	NA	0	NA	1	complete
2612	West Nile Virus	Vitek et al. 2008	2004-2006	North America	United States	Florida	Indian River County	NA	27.5742	-80.4364	Neartic	June to November	chicken-baited lard can mosquito traps	Isolation & RT-PCR			Culex	species	Culex salinarius	Culex salinarius	1	NA	NA	0	0	NA	NA	0	NA	0	NA	1	complete
2614	West Nile Virus	Vitek et al. 2008	2004-2006	North America	United States	Florida	Manatee County	NA	27.5736	-82.475	Neartic	June to November	chicken-baited lard can mosquito traps	Isolation & RT-PCR			Culex	species	Culex nigripalpus	Culex nigripalpus	17062	NA	NA	1	1	NA	NA	NA	NA	10101010101	NA	1
2616	West Nile Virus	Vitek et al. 2008	2004-2006	North America	United States	Florida	Manatee County	NA	27.5736	-82.475	Neartic	June to November	chicken-baited lard can mosquito traps	Isolation & RT-PCR			Culex	species	Culex erraticus	Culex erraticus	415	NA	NA	0	0	NA	NA	0	NA	0	NA	1	complete
2621	West Nile Virus	Vitek et al. 2008	2004-2006	North America	United States	Florida	Manatee County	NA	27.5736	-82.475	Neartic	June to November	chicken-baited lard can mosquito traps	Isolation & RT-PCR			Culex	species	Culex nigripalpus	Culex nigripalpus	2975	NA	NA	1	1	NA	NA	0.34	NA	0.34	NA	1	complete
2622	West Nile Virus	Vitek et al. 2008	2004-2006	North America	United States	Florida	Manatee County	NA	27.5736	-82.475	Neartic	June to November	chicken-baited lard can mosquito traps	Isolation & RT-PCR			Culex	species	Culex nigripalpus	Culex nigripalpus	2302	NA	NA	1	1	NA	NA	1.3	NA	1.3	NA	1	complete
2623	West Nile Virus	Vitek et al. 2008	2004-2006	North America	United States	Florida	Manatee County	NA	27.5736	-82.475	Neartic	June to November	chicken-baited lard can mosquito traps	Isolation & RT-PCR			Culex	species	Culex nigripalpus	Culex nigripalpus	2302	NA	NA	1	1	NA	NA	1.3	NA	1.3	NA	1	complete
2624	West Nile Virus	Vitek et al. 2008	2004-2006	North America	United States	Florida	Manatee County	NA	27.5736	-82.475	Neartic	June to November	chicken-baited lard can mosquito traps	Isolation & RT-PCR			Culex	species	Culex nigripalpus	Culex nigripalpus	2302	NA	NA	1	1	NA	NA	1.3	NA	1.3	NA	1	complete
2625	West Nile Virus	Vitek et al. 2008	2004-2006	North America	United States	Florida	Manatee County	NA	27.5736	-82.475	Neartic	June to November	chicken-baited lard can mosquito traps	Isolation & RT-PCR			Culex	species	Culex nigripalpus	Culex nigripalpus	341	NA	NA	1	1	NA	NA	2.93	NA	2.93	NA	1	complete
2626	West Nile Virus	Vitek et al. 2008	2004-2006	North America	United States	Florida	Manatee County	NA	27.5736	-82.475	Neartic	June to November	chicken-baited lard can mosquito traps	Isolation & RT-PCR			Culex	species	Culex nigripalpus	Culex nigripalpus	3247	NA	NA	1	1	NA	NA	0.31	NA	0.31	NA	1	complete
2627	West Nile Virus	Vitek et al. 2008	2004-2006	North America	United States	Florida	Manatee County	NA	27.5736	-82.475	Neartic	June to November	chicken-baited lard can mosquito traps	Isolation & RT-PCR			Culex	species	Culex nigripalpus	Culex nigripalpus	1904	NA	NA	1	1	NA	NA	0.53	NA	0.53	NA	1	complete
2628	West Nile Virus	Vitek et al. 2008	2004-2006	North America	United States	Florida	Manatee County	NA	27.5736	-82.475	Neartic	June to November	chicken-baited lard can mosquito traps	Isolation & RT-PCR			Culex	species	Culex nigripalpus	Culex nigripalpus	83305	NA	NA	1	1	NA	NA	0.12	NA	0.12	NA	1	complete
2629	West Nile Virus	Wasfi et al. 2016	2014	Africa	Tunisia	Sidi Bouzid	Saddaguia and El Felta	NA	35.0833	9.41667	Paleartic	September	CDC light-traps	Real-time RT-PCR			Culex	species	Culex pipiens	Culex pipiens	102	NA	21	7	1	Lineage 1	NA	6.8	NA	6.8	NA	1	complete
2630	Japanese Encephalitis Virus	Weng et al. 2005	2002-2004	Asia	Taiwan	Taipei	Guandu Nature Park	NA	25.1189	121.471	Oriental	September to December	New Jersey Light traps	RT-PCR			Culex	species	Culex tritaeniorhynchus	Culex tritaeniorhynchus	28773	NA	1061	95	1	NA	NA	3.3	NA	3.3	NA	1	complete
2631	Japanese Encephalitis Virus	Weng et al. 2005	2002-2004	Asia	Taiwan	Taipei	Guandu Nature Park	NA	25.1189	121.471	Oriental	September to December	New Jersey Light traps	RT-PCR			Culex	species	Culex sitiens	Culex sitiens	604	NA	34	1	1	NA	NA	1.7	NA	1.7	NA	1	complete
2632	Japanese Encephalitis Virus	Weng et al. 2005	2002-2004	Asia	Taiwan	Taipei	Guandu Nature Park	NA	25.1189	121.471	Oriental	September to December	New Jersey Light traps	RT-PCR			Culex	species	Culex rubithoracis	Culex rubithoracis	130	NA	22	4	1	NA	NA	30.8	NA	30.8	NA	1	complete
2633	Japanese Encephalitis Virus	Weng et al. 2005	2002-2004	Asia	Taiwan	Taipei	Guandu Nature Park	NA	25.1189	121.471	Oriental	September to December	New Jersey Light traps	RT-PCR			Culex	species	Culex quinquefasciatus	Culex quinquefasciatus	464	NA	31	0	0	NA	NA	0	NA	0	NA	1	complete
2634	Japanese Encephalitis Virus	Weng et al. 2005	2002-2004	Asia	Taiwan	Taipei	Guandu Nature Park	NA	25.1189	121.471	Oriental	September to December	New Jersey Light traps	RT-PCR			Culex	species	Culex fuscanus	Culex quinquefasciatus	13	NA	8	0	0	NA	NA	0	NA	0	NA	1	complete
2635	Japanese Encephalitis Virus	Weng et al. 2005	2002-2004	Asia	Taiwan	Taipei	Guandu Nature Park	NA	25.1189	121.471	Oriental	September to December	New Jersey Light traps	RT-PCR			Culex	species	Culex annulus	Culex annulus	5	NA	1	0	0	NA	NA	0	NA	0	NA	1	complete
2650	West Nile Virus	White et al. 2006	2003	North America	United States	Ohio	Lorain County	Orbelin	41.4117	-82.1278	Neartic	June to August	CDC traps, gravid traps	RT-PCR			Culex	genera	Culex pipiens/restuans	Culex sp.	11761	NA	401	9	1	NA	NA	NA	NA	10101010101	NA	1
2660	West Nile Virus	White et al. 2006	2003	North America	United States	Ohio	Lorain County	Orbelin	41.4117	-82.1278	Neartic	June to August	CDC traps, gravid traps	RT-PCR			Culex	species	Culex pipiens/restuans	Culex sp.	657	NA	32	0	0	NA	NA	0	NA	0	NA	1
2661	West Nile Virus	White et al. 2006	2003	North America	United States	Ohio	Lorain County	Orbelin	41.4117	-82.1278	Neartic	June to August	CDC traps, gravid traps	RT-PCR			Culex	species	Culex pipiens/restuans	Culex sp.	3327	NA	75	1	1	NA	NA	0.3	NA	10101010101	NA	1
2662	West Nile Virus	White et al. 2006	2003	North America	United States	Ohio	Lorain County	Orbelin	41.4117	-82.1278	Neartic	June to August	CDC traps, gravid traps	RT-PCR			Culex	species	Culex pipiens/restuans	Culex sp.	2249	NA	61	2	1	NA	NA	0.89	NA	10101010101	NA	1
2663	West Nile Virus	White et al. 2006	2003	North America	United States	Ohio	Lorain County	Orbelin	41.4117	-82.1278	Neartic	June to August	CDC traps, gravid traps	RT-PCR			Culex	species	Culex pipiens/restuans	Culex sp.	1851	NA	54	2	1	NA	NA	1.08	NA	10101010101	NA	1
2664	West Nile Virus	White et al. 2006	2003	North America	United States	Ohio	Lorain County	Orbelin	41.4117	-82.1278	Neartic	June to August	CDC traps, gravid traps	RT-PCR			Culex	species	Culex pipiens/restuans	Culex sp.	465	NA	30	1	1	NA	NA	2.15	NA	10101010101	NA	1
2665	West Nile Virus	White et al. 2006	2003	North America	United States	Ohio	Lorain County	Orbelin	41.4117	-82.1278	Neartic	June to August	CDC traps, gravid traps	RT-PCR			Culex	species	Culex pipiens/restuans	Culex sp.	1766	NA	51	1	1	NA	NA	0.57	NA	10101010101	NA	1
2666	West Nile Virus	White et al. 2006	2003	North America	United States	Ohio	Lorain County	Orbelin	41.4117	-82.1278	Neartic	June to August	CDC traps, gravid traps	RT-PCR			Culex	genera	Culex pipiens/restuans	Culex sp.	1276	NA	41	2	1	NA	NA	1.57	NA	10101010101	NA	1
2667	Japanese Encephalitis Virus	Yang et al. 2010	2005-2008	Asia	Taiwan	Taipei	NA	NA	25.033	121.565	Oriental			one-step SYBR Green I-based real-time RT-PCR assay			Culex	species	Culex tritaeniorhynchus	Culex tritaeniorhynchus	906	NA	NA	25	1	GENOTYPE 3	NA	0.87	NA	0.87	NA	1	complete
2668	Japanese Encephalitis Virus	Yang et al. 2010	2005-2008	Asia	Taiwan	Taipei	NA	NA	25.033	121.565	Oriental			one-step SYBR Green I-based real-time RT-PCR assay			Culex	species	Culex fuscocephala	Culex fuscocephala	44	NA	NA	1	1	GENOTYPE 3	NA	2.56	NA	2.56	NA	1	complete
2669	Japanese Encephalitis Virus	Zhang et al. 2017	2015	Asia	China	Qinghai Tibetan Plateau	NA	NA	34.8175	96.8923	Paleartic	June and September	NA	RT-PCR			Culex	species	Culex tritaeniorhynchus	Culex tritaeniorhynchus	NA	NA	8	5	1	GENOTYPE 3	Tibet-Culex-JEV1-5	NA	NA	10101010101	NA	1
2670	West Nile Virus	Ziyaeyan et al. 2018	2016-2017	Asia	Iran	Khamir	Hormozgan	NA	26.9501	55.5857	Oriental	all year	fixed white curtain and light tr	Real-time RT-PCR			Culex	species	Culex pipiens	Culex pipiens	NA	NA	53	3	1	NA	NA	NA	NA	10101010101	NA	1
2672	West Nile Virus	Ziyaeyan et al. 2018	2016-2017	Asia	Iran	Khamir	Hormozgan	NA	26.9501	55.5857	Oriental	all year	fixed white curtain and light tr	Real-time RT-PCR			Culex	species	Culex quinquefasciatus	Culex quinquefasciatus	NA	NA	23	0	0	NA	NA	0	NA	0	NA	1
2673	West Nile Virus	Ziyaeyan et al. 2018	2016-2017	Asia	Iran	Khamir	Hormozgan	NA	26.9501	55.5857	Oriental	all year	fixed white curtain and light tr	Real-time RT-PCR			Culex	species	Culex tritaeniorhynchus	Culex quinquefasciatus	NA	NA	8	0	0	NA	NA	0	NA	0	NA	1
2676	West Nile Virus	Ziyaeyan et al. 2018	2016-2017	Asia	Iran	Khamir	Hormozgan	NA	26.9501	55.5857	Oriental	all year	fixed white curtain and light tr	Real-time RT-PCR			Culex	species	Culex mimeticus	Culex mimeticus	NA	NA	4	0	0	NA	NA	0	NA	0	NA	1
2677	West Nile Virus	Ziyaeyan et al. 2018	2016-2017	Asia	Iran	Khamir	Hormozgan	NA	26.9501	55.5857	Oriental	all year	fixed white curtain and light tr	Real-time RT-PCR			Culex	species	Culex laticinctus	Culex laticinctus	NA	NA	4	0	0	NA	NA	0	NA	0	NA	1
2681	West Nile Virus	Ziyaeyan et al. 2018	2016-2017	Asia	Iran	Khamir	Hormozgan	NA	26.9501	55.5857	Oriental	all year	fixed white curtain and light tr	Real-time RT-PCR			Culex	species	Culex perexiguus	Culex perexiguus	NA	NA	2	0	0	NA	NA	0	NA	0	NA	1
2682	West Nile Virus	Ziyaeyan et al. 2018	2016-2017	Asia	Iran	Khamir	Hormozgan	NA	26.9501	55.5857	Oriental	all year	fixed white curtain and light tr	Real-time RT-PCR			Culex	species	Culex theileri	Culex theileri	NA	NA	2	0	0	NA	NA	0	NA	0	NA	1

## Sheet: references
NO	REFERENCE
1	Ajamma, YU; Onchuru, TO; Ouso, DO; Omondi, D; Masiga, DK; Villinger, J. Vertical transmission of naturally occurring Bunyamwera and insect-specific flavivirus infections in mosquitoes from islands and mainland shores of Lakes Victoria and Baringo in Kenya. PLOS NEGLECTED TROPICAL DISEASES. 2018. 12 (11 ) - . 10.1371/journal.pntd.0006949
2	Almeida, APG; Galao, RP; Sousa, CA; Novo, MT; Parreira, R; Pinto, J; Piedade, J; Esteves, A. Potential mosquito vectors of arboviruses in Portugal: species, distribution, abundance and West Nile infection. TRANSACTIONS OF THE ROYAL SOCIETY OF TROPICAL MEDICINE AND HYGIENE. 2008. 102 (8)823 - 832. 10.1016/j.trstmh.2008.03.011
3	Amorim, LB; Helvecio, E; de Oliveira, CMF; Ayres, CFJ. Susceptibility status of Culex quinquefasciatus (Diptera: Culicidae) populations to the chemical insecticide temephos in Pernambuco, Brazil. PEST MANAGEMENT SCIENCE. 2013. 69 (12)1307 - 1314. 10.1002/ps.3502
4	Amuzu, HE; Tsyganov, K; Koh, C; Herbert, RI; Powell, DR; McGraw, EA. Wolbachia enhances insect-specific flavivirus infection in Aedes aegypti mosquitoes. ECOLOGY AND EVOLUTION. 2018. 8 (11)5441 - 5454. 10.1002/ece3.4066
5	An SY, Liu JS, Ren Y, Wang ZS, Han Y, Ding J, Guo JQ. [Isolation of the Culex flavivirus from mosquitoes in Liaoning Province, China]. Bing Du Xue Bao. 2012 Sep;28(5):511-6. Chinese. PMID: 23233925.
6	Anderson JF, Vossbrinck CR, Andreadis TG, Iton A, Beckwith WH 3rd, Mayo DR. A phylogenetic approach to following West Nile virus in Connecticut. Proc Natl Acad Sci U S A. 2001 Nov 6;98(23):12885-9. doi: 10.1073/pnas.241472398. Epub 2001 Oct 23. PMID: 11606791; PMCID: PMC60794.
7	Anderson John F., Theodore G. Andreadis, Charles R. Vossbrinck, ShirleyTirrell, Edward M. Wakem, Richard A. French, Antonio E. Garmendia and Herbert J. VanKruiningen. Isolation of West Nile Virus from Mosquitoes, Crows, and a Cooper's Hawk in Connecticut. Science, New Series, Vol. 286, No. 5448 (Dec. 17, 1999), pp. 2331-2333
8	Anderson John F., Theodore G. Andreadis, Andy J. Main, Francis J. Ferrandino, AND Charles R. Vossbrinck. West Nile Virus from Female and Male Mosquitoes (Diptera: Culicidae) in Subterranean, Ground, and Canopy Habitats in Connecticut. J. Med. Entomol. 43(5): 1010Ð1019 (2006)
9	Andreadis Theodore G., John F. Anderson, and Charles R. Vossbrinck. 2001. Mosquito Surveillance for West Nile Virus in Connecticut, 2000: Isolation from Culex pipiens, Cx. restuans, Cx. salinarius, and Culiseta melanura. Emerging Infectious Diseases Vol. 7, No. 4, 2001
10	Andreadis Theodore G., John F. Anderson, Charles R. Vossbrinck , and Andrew J. Main. 2004. Epidemiology of West Nile Virus in Connecticut: A Five-Year Analysis of Mosquito Data 1999–2003
11	Andreadis Theodore G., Philip M. Armstrong, and Waheed I. Bajwa. Studies on Hibernating Populations of Culex pipiens from a West Nile Virus Endemic Focus in New York City: Parity Rates and Isolation of West Nile Virus. Journal of the American Mosquito Control Association, 26(3):257-264. 2010. DOI: http://dx.doi.org/10.2987/10-6004.1
12	Apperson, CS; Harrison, BA; Unnasch, TR; Hassan, HK; Irby, WS; Savage, HM; Aspen, SE; Watson, DW; Rueda, LM; Engber, BR; Nasci, RS. Host-feeding habits of Culex and other mosquitoes (Diptera : Culicidae) in the Borough of Queens in New York City, with characters and techniques for identification of Culex mosquitoes. JOURNAL OF MEDICAL ENTOMOLOGY. 2002. 39 (5)777 - 785. 10.1603/0022-2585-39.5.777
13	Aranda, C; Sanchez-Seco, MP; Caceres, F; Escosa, R; Galvez, JC; Masia, M; Marques, E; Ruiz, S; Alba, A; Busquets, N; Vazquez, A; Castella, J; Tenorio, A. Detection and Monitoring of Mosquito Flaviviruses in Spain between 2001 and 2005. VECTOR-BORNE AND ZOONOTIC DISEASES. 2009. 9 (2)171 - 178. 10.1089/vbz.2008.0073
14	Asigau, S; Salah, S; Parker, PG. Assessing the blood meal hosts of Culex quinquefasciatus and Aedes taeniorhynchus in Isla Santa Cruz, Galapagos. PARASITES & VECTORS. 2019. 12 (1) - . 10.1186/s13071-019-3835-7
15	Assaid Najlaa, Laurence Mousson , Sara Moutailler , Soukaina Arich , Khadija Akarid , Maelle Monier , C ¨ ecile Beck , Sylvie Lecollinet , Anna-Bella Failloux , ´ M’hammed Sarih. Evidence of circulation of West Nile virus in Culex pipiens mosquitoes and horses in Morocco. Acta Tropica (2020), doi: https://doi.org/10.1016/j.actatropica.2020.105414
16	Azizoglu, U; Yilmaz, S; Ayvaz, A; Karaborklu, S; Atciyurt, ZB. Mosquitocidal Potential of Native Bacillus thuringiensis Strain SY49-1 against Disease Vector, Culex pipiens (Diptera: Culicidae). TROPICAL BIOMEDICINE. 2017. 34 (2)256 - 269.
17	Baak-Baak, CM; Cigarroa-Toledo, N; Pech-May, A; Cruz-Escalona, GA; Cetina-Trejo, RC; Tzuc-Dzul, JC; Talavera-Aguilar, LG; Flores-Ruiz, S; Machain-Williams, C; Torres-Chable, OM; Blitvich, BJ; Mendez-Galvan, J; Garcia-Rejon, JE. Entomological and virological surveillance for dengue virus in churches in Merida, Mexico. REVISTA DO INSTITUTO DE MEDICINA TROPICAL DE SAO PAULO. 2019. 61 () - . 10.1590/…
18	Bagheri, M; Terenius, O; Oshaghi, MA; Motazakker, M; Asgari, S; Dabiri, F; Vatandoost, H; Bavani, MM; Chavshin, AR. West Nile Virus in Mosquitoes of Iranian Wetlands. VECTOR-BORNE AND ZOONOTIC DISEASES. 2015. 15 (12)750 - 754. 10.1089/vbz.2015.1778
19	Balenghien, T; Vazeille, M; Grandadam, M; Schaffner, F; Zeller, H; Reiter, P; Sabatier, P; Fouque, F; Bicout, DJ. Vector Competence of Some French Culex and Aedes Mosquitoes for West Nile Virus. VECTOR-BORNE AND ZOONOTIC DISEASES. 2008. 8 (5)589 - 595. 10.1089/vbz.2007.0266
20	Bara, JJ; Muturi, EJ. Effect of mixed infections of Sindbis and La Crosse viruses on replication of each virus in vitro. ACTA TROPICA. 2014. 130 ()71 - 75. 10.1016/j.actatropica.2013.10.016
21	Barker, CM; Bolling, BG; Black, WC; Moore, CG; Eisen, L. Mosquitoes and West Nile virus along a river corridor from prairie to montane habitats in eastern Colorado. JOURNAL OF VECTOR ECOLOGY. 2009. 34 (2)276 - 293.
22	Barrera Roberto, Elizabeth Hunsperger, Jorge L. Muñoz-Jordán, Manuel Amador, Annette Diaz, Joshua Smith, Kovi Bessoff, Manuela Beltran, Edgardo Vergne, Mark Verduin, Amy Lambert, and Wellington Sun. First isolation of West Nile Virus in the Caribbean. Am. J. Trop. Med. Hyg., 78(4), 2008, pp. 666–668
23	BARRERA R., A. MACKAY, M. AMADOR, J. VASQUEZ, J. SMITH, A. DIAZ, V. ACEVEDO, B. CABA´ N, E. A. HUNSPERGER, AND J. L. MUÑOZ-JORDA´N. Mosquito Vectors of West Nile Virus During an Epizootic Outbreak in Puerto Rico. J. Med. Entomol. 47(6): 1185Ð1195 (2010); DOI: 10.1603/ME10038
24	Barrio-Nuevo KM, Cunha MS, Luchs A, Fernandes A, Rocco IM, Mucci LF, de Souza RP, Medeiros-Sousa AR, Ceretti-Junior W, Marrelli MT. Detection of Zika and dengue viruses in wild-caught mosquitoes collected during field surveillance in an environmental protection area in São Paulo, Brazil. PLoS One. 2020 Oct 16;15(10):e0227239. doi: 10.1371/journal.pone.0227239. PMID: 33064724; PMCID: PMC7567345.
25	Beebe, NW; Van Den Hurk, AF; Chapman, HF; Frances, SP; Williams, CR; Cooper, RD. Development and evaluation of a species diagnostic polymerase chain reaction-restriction fragment-length polymorphism procedure for cryptic members of the Culex sitiens (Diptera : Culicidae) subgroup in Australia and the southwest Pacific. JOURNAL OF MEDICAL ENTOMOLOGY. 2002. 39 (2)362 - 369. 10.1603/0022-2585-39.2.3…
26	BELL JEFFREY A., NATHAN J. MICKELSON, and JEFFERSON A. VAUGHAN. West Nile Virus in Host-Seeking Mosquitoes within a Residential Neighborhood in Grand Forks, North Dakota. VECTOR-BORNE AND ZOONOTIC DISEASES Volume 5, Number 4, 2005
27	Bellini, R; Calzolari, M; Mattivi, A; Tamba, M; Angelini, P; Bonilauri, P; Albieri, A; Cagarelli, R; Carrieri, M; Dottori, M; Finarelli, AC; Gaibani, P; Landini, MP; Natalini, S; Pascarelli, N; Rossini, G; Velati, C; Vocale, C; Bedeschi, E. The experience of West Nile virus integrated surveillance system in the Emilia- Romagna region: five years of implementation, Italy, 2009 to 2013. EUROSURVEIL…
28	Benbetka, S; Hachid, A; Benallal, KE; Benbetka, C; Khaldi, A; Bitam, I; Harrat, Z. First field evidence infection of Culex perexiguus by West Nile virus in Sahara Oasis of Algeria. JOURNAL OF VECTOR BORNE DISEASES. 2018. 55 (4)305 - 309. 10.4103/0972-9062.256566
29	Bernard Kristen A., Joseph G. Maffei, Susan A. Jones, Elizabeth B. Kauffman, Gregory D. Ebel, Alan P. Dupuis II, Kiet A. Ngo, David C. Nicholas, Donna M. Young, Pei-Yong Shi, Varuni L. Kulasekera, Millicent Eidson, Dennis J. White, Ward B. Stone, NY State West Nile Virus Surveillance Team, and Laura D. Kramer. West Nile Virus Infection in Birds and Mosquitoes, New York State, 2000. Emerging Infec…
30	Birnberg, L; Talavera, S; Aranda, C; Nunez, AI; Napp, S; Busquets, N. Field-captured Aedes vexans (Meigen, 1830) is a competent vector for Rift Valley fever phlebovirus in Europe. PARASITES & VECTORS. 2019. 12 (1) - . 10.1186/s13071-019-3728-9
31	Birnberg, L; Temmam, S; Aranda, C; Correa-Fiz, F; Talavera, S; Bigot, T; Eloit, M; Busquets, N. Viromics on Honey-Baited FTA Cards as a New Tool for the Detection of Circulating Viruses in Mosquitoes. VIRUSES-BASEL. 2020. 12 (3) - . 10.3390/v12030274
32	Bkhache, M; Tmimi, FZ; Charafeddine, O; Faraj, C; Failloux, AB; Sarih, M. First report of L1014F-kdr mutation in Culex pipiens complex from Morocco. PARASITES & VECTORS. 2016. 9 () - . 10.1186/s13071-016-1931-5
33	BLACKMORE CARINA G. M., LILLIAN M. STARK, WILLIAM C. JETER, ROBIN L. OLIVERI, ROBERT G. BROOKS, LISA A. CONTI, AND STEVEN T. WIERSMA. SURVEILLANCE RESULTS FROM THE FIRST WEST NILE VIRUS TRANSMISSION SEASON IN FLORIDA, 2001. Am. J. Trop. Med. Hyg., 69(2), 2003, pp. 141–150
34	Blitvich, BJ; Lin, M; Dorman, KS; Soto, V; Hovav, E; Tucker, BJ; Staley, M; Platt, KB; Bartholomay, LC. Genomic Sequence and Phylogenetic Analysis of Culex Flavivirus, an Insect-Specific Flavivirus, Isolated From Culex pipiens (Diptera: Culicidae) in Iowa. JOURNAL OF MEDICAL ENTOMOLOGY. 2009. 46 (4)934 - 941. 10.1603/033.046.0428
35	BOLLING B.G., C.G. MOORE, S.L. ANDERSON, C.D. BLAIR, and B.J. BEATY. 2007. ENTOMOLOGICAL STUDIES ALONG THE COLORADO FRONT RANGE DURING A PERIOD OF INTENSE WEST NILE VIRUS ACTIVITY. Journal of the American Mosquito Control Association, 23(1):37-46.
36	Bolling, BG; Eisen, L; Moore, CG; Blair, CD. Insect-Specific Flaviviruses from Culex Mosquitoes in Colorado, with Evidence of Vertical Transmission. AMERICAN JOURNAL OF TROPICAL MEDICINE AND HYGIENE. 2011. 85 (1)169 - 177. 10.4269/ajtmh.2011.10-0474
37	Boothe, E; Medeiros, MCI; Kitron, UD; Brawn, JD; Ruiz, MO; Goldberg, TL; Walker, ED; Hamer, GL. Identification of Avian and Hemoparasite DNA in Blood-Engorged Abdomens of Culex pipiens (Diptera; Culicidae) from a West Nile Virus Epidemic region in Suburban Chicago, Illinois. JOURNAL OF MEDICAL ENTOMOLOGY. 2015. 52 (3)461 - 468. 10.1093/jme/tjv029
38	Bozorg-Omid, F; Oshaghi, MA; Vahedi, M; Karimian, F; Seyyed-Zadeh, SJ; Chavshin, AR. Wolbachia infection in West Nile Virus vectors of northwest Iran. APPLIED ENTOMOLOGY AND ZOOLOGY. 2020. 55 (1)105 - 113. 10.1007/s13355-019-00658-6
39	Bradford Carrie M., Marc A. Nascarella, Teresa H. Burns, John R. Montford, Eric J. Marsland, Christopher B. Pepper, and Steven M. Presley. FIRST REPORT OF WEST NILE VIRUS IN MOSQUITOES FROM LUBBOCK COUNTY, TEXAS. Journal of the American Mosquito Control Association, 21(1):102-105.
40	Brugman, VA; Hernandez-Triana, LM; England, ME; Medlock, JM; Mertens, PPC; Logan, JG; Wilson, AJ; Fooks, AR; Johnson, N; Carpenter, S. Blood-feeding patterns of native mosquitoes and insights into their potential role as pathogen vectors in the Thames estuary region of the United Kingdom. PARASITES & VECTORS. 2017. 10 () - . 10.1186/s13071-017-2098-4
41	Brustolin, M; Talavera, S; Santamaria, C; Rivas, R; Pujol, N; Aranda, C; Marques, E; Valle, M; Verdun, M; Pages, N; Busquets, N. Culex pipiens and Stegomyia albopicta (=Aedes albopictus) populations as vectors for lineage 1 and 2 West Nile virus in Europe. MEDICAL AND VETERINARY ENTOMOLOGY. 2016. 30 (2)166 - 173. 10.1111/mve.12164
42	Burkett-Cadena, ND; Bingham, AM; Porterfield, C; Unnasch, TR. Innate preference or opportunism: mosquitoes feeding on birds of prey at the Southeastern Raptor Center. JOURNAL OF VECTOR ECOLOGY. 2014. 39 (1)21 - 31. 10.1111/j.1948-7134.2014.12066.z
43	Burkhalter KL, Horiuchi K, Biggerstaff BJ, Savage HM, Nasci RS. Evaluation of a rapid analyte measurement platform and real-time reverse-transcriptase polymerase chain reaction assay West Nile virus detection system in mosquito pools. J Am Mosq Control Assoc. 2014 Mar;30(1):21-30. doi: 10.2987/13-6386.1. PMID: 24772673; PMCID: PMC7111561.
44	Burkhalter KL, Wiggins K, Burkett-Cadena N, Alto BW. Laboratory Evaluation of Commercially Available Platforms to Detect West Nile and Zika Viruses From Honey Cards. J Med Entomol. 2018 May 4;55(3):717-722. doi: 10.1093/jme/tjy005. PMID: 29462341; PMCID: PMC7147935
45	Cabanová Viktória, Silvie Šikutová, Petra Straková, Oldrˇich Šebesta, Bronislava Vichová, Dana Zubríková, Martina Miterpáková, Jan Mendel, Zuzana Hurníková, Zdenˇek Hubálek and Ivo Rudolf. Co-Circulation of West Nile and Usutu Flaviviruses in Mosquitoes in Slovakia, 2018
46	Cabanova, V; Miterpakova, M; Valentova, D; Blazejova, H; Rudolf, I; Stloukal, E; Hurnikova, Z; Dzidova, M. Urbanization impact on mosquito community and the transmission potential of filarial infection in central Europe. PARASITES & VECTORS. 2018. 11 () - . 10.1186/s13071-018-2845-1
47	Calistri, P; Savini, L; Candeloro, L; Di Sabatino, D; Cito, F; Bruno, R; Danzetta, ML. A Transitional Model for the Evaluation of West Nile Virus Transmission in Italy. TRANSBOUNDARY AND EMERGING DISEASES. 2016. 63 (5)485 - 496. 10.1111/tbed.12290
48	Calzolari, M; Bonilauri, P; Bellini, R; Albieri, A; Defilippo, F; Maioli, G; Galletti, G; Gelati, A; Barbieri, I; Tamba, M; Lelli, D; Carra, E; Cordioli, P; Angelini, P; Dottori, M. Evidence of Simultaneous Circulation of West Nile and Usutu Viruses in Mosquitoes Sampled in Emilia-Romagna Region (Italy) in 2009. PLOS ONE. 2010. 5 (12) - . 10.1371/journal.pone.0014324
49	Calzolari Mattia , Paolo Bonilauri, Romeo Bellini, Marco Caimi, Francesco Defilippo, Giulia Maioli, Alessandro Albieri, Anna Medici, Rodolfo Veronesi, Roberto Pilani, Antonio Gelati, Paola Angelini, Valentina Parco, Massimo Fabbi, Ilaria Barbieri, Davide Lelli, Antonio Lavazza, Paolo Cordioli, and Michele Dottori. Arboviral Survey of Mosquitoes in Two Northern Italian Regions in 2007 and 2008
50	Calzolari, M; Gaibani, P; Bellini, R; Defilippo, F; Pierro, A; Albieri, A; Maioli, G; Luppi, A; Rossini, G; Balzani, A; Tamba, M; Galletti, G; Gelati, A; Carrieri, M; Poglayen, G; Cavrini, F; Natalini, S; Dottori, M; Sambri, V; Angelini, P; Bonilauri, P. Mosquito, Bird and Human Surveillance of West Nile and Usutu Viruses in Emilia-Romagna Region (Italy) in 2010. PLOS ONE. 2012. 7 (5) - . 10.1371…
51	Calzolari, M; Bonilauri, P; Bellini, R; Albieri, A; Defilippo, F; Tamba, M; Tassinari, M; Gelati, A; Cordioli, P; Angelini, P; Dottori, M. Usutu Virus Persistence and West Nile Virus Inactivity in the Emilia-Romagna Region (Italy) in 2011. PLOS ONE. 2013. 8 (5) - . 10.1371/journal.pone.0063978
52	Calzolari, M; Pautasso, A; Montarsi, F; Albieri, A; Bellini, R; Bonilauri, P; Defilippo, F; Lelli, D; Moreno, A; Chiari, M; Tamba, M; Zanoni, M; Varisco, G; Bertolini, S; Modesto, P; Radaelli, MC; Iulini, B; Prearo, M; Ravagnan, S; Cazzin, S; Mulatti, P; Monne, I; Bonfanti, L; Marangon, S; Goffredo, M; Savini, G; Martini, S; Mosca, A; Farioli, M; Brenzoni, LG; Palei, M; Russo, F; Natalini, S; Ang…
53	Calzolari, M; Angelini, P; Bolzoni, L; Bonilauri, P; Cagarelli, R; Canziani, S; Cereda, D; Cerioli, MP; Chiari, M; Galletti, G; Moirano, G; Tamba, M; Torri, D; Trogu, T; Albieri, A; Bellini, R; Lelli, D. Enhanced West Nile Virus Circulation in the Emilia-Romagna and Lombardy Regions (Northern Italy) in 2018 Detected by Entomological Surveillance. FRONTIERS IN VETERINARY SCIENCE. 2020. 7 () - . 10…
54	Calzolari, M; Bonilauri, P; Bellini, R; Becker, S; Dottori, M. Wide recognition of Culex pipiens and lack of detection of Culex torrentium through biomolecular differentiation of mosquitoes in the Emilia-Romagna region, Northern Italy. MEDICAL AND VETERINARY ENTOMOLOGY. 2016. 30 (4)435 - 438. 10.1111/mve.12186
55	Camp, JV; Karuvantevida, N; Chouhna, H; Safi, E; Shah, JN; Nowotny, N. Mosquito biodiversity and mosquito-borne viruses in the United Arab Emirates. PARASITES & VECTORS. 2019. 12 () - . 10.1186/s13071-019-3417-8
56	Capelli, G; Ravagnan, S; Montarsi, F; Ciocchetta, S; Cazzin, S; Bonfanti, L; Di Gennaro, A; Portanti, O; Mulatti, P; Monne, I; Cattoli, G; Cester, G; Russo, F; Savini, G; Marangon, S. Further evidence of lineage 2 West Nile Virus in Culex pipiens of North-Eastern Italy. VETERINARIA ITALIANA. 2013. 49 (3)263 - 268.
57	Carapeta, S; do Bem, B; McGuinness, J; Esteves, A; Abecasis, A; Lopes, A; de Matos, AP; Piedade, J; de Almeida, APG; Parreira, R. Negeviruses found in multiple species of mosquitoes from southern Portugal: Isolation, genetic diversity, and replication in insect cell culture. VIROLOGY. 2015. 483 ()318 - 328. 10.1016/j.virol.2015.04.021
[truncated: 302 more rows]
