# Supplementary material for: Worldwide transmission and infection risk of mosquito vectors of West Nile, St. Louis encephalitis, Usutu and Japanese encephalitis viruses: a systematic review
Source: Sci Rep. 2023 Jan 6;13:308. doi: 10.1038/s41598-022-27236-1 (PMC9822987; doi:10.1038/s41598-022-27236-1)
Supplement: Supplementary file 3 — Supplementary Information 3. [file 41598_2022_27236_MOESM3_ESM.xlsx]

## Sheet: data base
row	flavivirus	reference	continent	country	state.province	locality	latitud	longitud	bioregion	year	genus	mosquito.species.article	mosquito.species.standarized	virus.lineage	virus.strain	Genbank	infection.type	viral.titer.standarized	temperature °C	days.postincubation	diagnostic.method	individuals.tested.infection	individuals.tested.transmission	individuals.tested.transmission.positive	transmission	transmission.proportion	transmission.efficiency	susceptibility	record	data.quality
1	West Nile Virus	Alto et al. 2014	North America	United States	Florida	Indian River County	27.6948	-80.5438	Neartic	2011	Culex	Culex coronator	Culex coronator	Lin-1	NY99	NA	oral	log10 7.1 PFU/ml	25	4	q RT-PCR	25	NA	NA	1e-05	1e-07		NA	1
2	West Nile Virus	Alto et al. 2014	North America	United States	Florida	Indian River County	27.6948	-80.5438	Neartic	2011	Culex	Culex coronator	Culex coronator	Lin-1	NY99	NA	oral	log10 7.1 PFU/ml	25	9	q RT-PCR	24	NA	NA	1e-05	1e-07		NA	1
3	West Nile Virus	Alto et al. 2014	North America	United States	Florida	Indian River County	27.6948	-80.5438	Neartic	2011	Culex	Culex coronator	Culex coronator	Lin-1	NY99	NA	oral	log10 7.1 PFU/ml	25	14	q RT-PCR	15	10	1	9	0.09	0.0666667	1	1	complete
4	West Nile Virus	Alto et al. 2014	North America	United States	Florida	Indian River County	27.6948	-80.5438	Neartic	2011	Culex	Culex coronator	Culex coronator	Lin-1	NY99	NA	oral	log10 7.1 PFU/ml	25	18	q RT-PCR	21	6	4	66	0.66	0.190476	1	1	complete
5	West Nile Virus	Alto et al. 2014	North America	United States	Florida	Indian River County	27.6948	-80.5438	Neartic	2011	Culex	Culex coronator	Culex coronator	Lin-1	NY99	NA	oral	log10 7.1 PFU/ml	28	4	q RT-PCR	16	5	NA	1e-05	1e-07		NA	1
6	West Nile Virus	Alto et al. 2014	North America	United States	Florida	Indian River County	27.6948	-80.5438	Neartic	2011	Culex	Culex coronator	Culex coronator	Lin-1	NY99	NA	oral	log10 7.1 PFU/ml	28	9	q RT-PCR	11	2	1	50	0.5	0.0909091	1	1	complete
7	West Nile Virus	Alto et al. 2014	North America	United States	Florida	Indian River County	27.6948	-80.5438	Neartic	2011	Culex	Culex coronator	Culex coronator	Lin-1	NY99	NA	oral	log10 7.1 PFU/ml	28	14	q RT-PCR	85	24	4	16	0.16	0.0470588	1	1	complete
8	West Nile Virus	Alto et al. 2014	North America	United States	Florida	Indian River County	27.6948	-80.5438	Neartic	2011	Culex	Culex coronator	Culex coronator	Lin-1	NY99	NA	oral	log10 7.1 PFU/ml	28	18	q RT-PCR	25	25	7	28	0.28	0.28	1	1	complete
9	West Nile Virus	Anderson et al. 2010	NA	NA	NA	NA	NA	NA	NA	NA	Culex	Culex pipiens quinquefasciatus	Culex quinquefasciatus	NA	NA	NA	oral	log10 7.1 PFU/ml	28	13	RT-PCR	24	3	NA	13	0.13		1	1
10	West Nile Virus	Anderson et al. 2010	NA	NA	NA	NA	NA	NA	NA	NA	Culex	Culex pipiens quinquefasciatus	Culex quinquefasciatus	NA	NA	NA	oral	log10 6.9 PFU/ml	28	14	RT-PCR	100	29	NA	29	0.29		1	1
11	West Nile Virus	Bakhshi et al. 2020	Asia	Irán	Golestan	Ghorogh	36.8333	54.4333	Paleartic	2015	Culex	Culex pipiens pipiens	Culex pipiens	Lin-1	PaAn001	AY268132	oral	log10 7.3 PFU/ml	27	7	RT-qPCR method	NA	NA	NA	NA	NA		NA	1
12	West Nile Virus	Bakhshi et al. 2020	Asia	Irán	Golestan	Ghorogh	36.8333	54.4333	Paleartic	2015	Culex	Culex pipiens pipiens	Culex pipiens	Lin-1	PaAn001	AY268132	oral	log10 7.3 PFU/ml	27	14	RT-qPCR method	NA	NA	NA	NA	NA		NA	1
13	West Nile Virus	Bakhshi et al. 2020	Asia	Irán	Golestan	Ghorogh	36.8333	54.4333	Paleartic	2015	Culex	Culex pipiens pipiens	Culex pipiens	Lin-1	PaAn001	AY268132	oral	log10 7.3 PFU/ml	27	21	RT-qPCR method	NA	31	24	75	0.75	NA	1	1
14	West Nile Virus	Balenghien et al. 2007	Europe	France	Lattes	Hérault	43.5912	3.25836	Paleartic	2005	Culex	Culex modestus	Culex modestus	Lin-1	PaAn001	AY268132	oral	log10 10.3 PFU/ml	26	14	IFA	NA	2	0	0	0		0	1
15	West Nile Virus	Balenghien et al. 2007	Europe	France	Lattes	Hérault	43.5912	3.25836	Paleartic	2005	Culex	Culex modestus	Culex modestus	Lin-1	PaAn001	AY268132	oral	log10 10.3 PFU/ml	26	14	IFA	NA	1	0	0	0		0	1
16	West Nile Virus	Balenghien et al. 2007	Europe	France	Lattes	Hérault	43.5912	3.25836	Paleartic	2005	Culex	Culex modestus	Culex modestus	Lin-1	PaAn001	AY268132	oral	log10 10.3 PFU/ml	26	14	IFA	NA	2	2	100	1		1	1
17	West Nile Virus	Balenghien et al. 2007	Europe	France	Lattes	Hérault	43.5912	3.25836	Paleartic	2005	Culex	Culex modestus	Culex modestus	Lin-1	PaAn001	AY268132	oral	log10 10.3 PFU/ml	26	14	IFA	NA	1e-05	NA	1e-05	1e-07		NA	1
18	West Nile Virus	Balenghien et al. 2008	Europe	France	Camargue	Bouches-du-Rhône	43.5912	5.31025	Paleartic	2005	Culex	Culex pipiens	Culex pipiens	Lin-1	PaAn001	AY268132	oral	log10 10.3 PFU/ml	26	14	IFA	NA	1e-05	NA	1e-05	1e-07		NA	1
19	West Nile Virus	Balenghien et al. 2008	Europe	France	Camargue	Bouches-du-Rhône	43.5912	5.31025	Paleartic	2005	Culex	Culex pipiens	Culex pipiens	Lin-1	PaAn001	AY268132	oral	log10 10.3 PFU/ml	26	14	IFA	NA	1e-05	NA	1e-05	1e-07		NA	1
20	West Nile Virus	Balenghien et al. 2008	Europe	France	Camargue	Hérault	43.5912	3.25836	Paleartic	2005	Culex	Culex modestus	Culex modestus	Lin-1	PaAn001	AY268132	oral	log10 10.3 PFU/ml	26	14	IFA	NA	1e-05	NA	1e-05	1e-07		NA	1
21	West Nile Virus	Balenghien et al. 2008	Europe	France	Camargue	Hérault	43.5912	3.25836	Paleartic	2005	Culex	Culex modestus	Culex modestus	Lin-1	PaAn001	AY268132	oral	log10 10.3 PFU/ml	26	14	IFA	NA	1e-05	NA	1e-05	1e-07		NA	1
22	West Nile Virus	Balenghien et al. 2008	Europe	France	Camargue	Hérault	43.5912	3.25836	Paleartic	2005	Culex	Culex modestus	Culex modestus	Lin-1	PaAn001	AY268132	oral	log10 10.3 PFU/ml	26	14	IFA	NA	1e-05	NA	1e-05	1e-07		NA	1
24	West Nile Virus	Balenghien et al. 2008	Europe	France	Camargue	Bouches-du-Rhône	43.5912	5.31025	Paleartic	2005	Culex	Culex pipiens	Culex pipiens	Lin-1	PaAn001	AY268132	oral	log10 10.3 PFU/ml	26	21	IFA	NA	1e-05	NA	1e-05	1e-07		NA	1
25	West Nile Virus	Balenghien et al. 2008	Europe	France	Camargue	Bouches-du-Rhône	43.5912	5.31025	Paleartic	2005	Culex	Culex pipiens	Culex pipiens	Lin-1	PaAn001	AY268132	oral	log10 10.3 PFU/ml	26	21	IFA	NA	1e-05	NA	1e-05	1e-07		NA	1
27	West Nile Virus	Balenghien et al. 2008	Europe	France	Camargue	Bouches-du-Rhône	43.5912	5.31025	Paleartic	2005	Culex	Culex pipiens	Culex pipiens	Lin-1	PaAn001	AY268132	oral	log10 10.3 PFU/ml	26	14	real time RT-PCR	NA	57	NA	15.8	0.158		1	1
28	West Nile Virus	Balenghien et al. 2008	Europe	France	Camargue	Hérault	43.5912	3.25836	Paleartic	2005	Culex	Culex modestus	Culex modestus	Lin-1	PaAn001	AY268132	oral	log10 10.3 PFU/ml	26	14	real time RT-PCR	NA	6	NA	66.7	0.667		1	1
29	West Nile Virus	Balenghien et al. 2008	Europe	France	Camargue	Hérault	43.5912	3.25836	Paleartic	2005	Culex	Culex modestus	Culex modestus	Lin-1	PaAn001	AY268132	oral	log10 10.3 PFU/ml	26	14	real time RT-PCR	NA	3	NA	33.3	0.333		1	1
30	West Nile Virus	Balenghien et al. 2008	Europe	France	Camargue	Hérault	43.5912	3.25836	Paleartic	2005	Culex	Culex modestus	Culex modestus	Lin-1	PaAn001	AY268132	oral	log10 10.3 PFU/ml	26	14	real time RT-PCR	NA	10	NA	50	0.5		1	1
31	West Nile Virus	Balenghien et al. 2008	Europe	France	Camargue	Hérault	43.5912	3.25836	Paleartic	2005	Culex	Culex modestus	Culex modestus	Lin-1	PaAn001	AY268132	oral	log10 10.3 PFU/ml	26	14	real time RT-PCR	NA	3	NA	66.7	0.667		1	1
33	St. Louis Encephalitis Virus	Beranek et al. 2020	South America	Argentina	Cordova	Bajo Grande sewage treatment plant	-31.4201	-64.1888	Neartic	NA	Culex	Culex quinquefasciatus	Culex quinquefasciatus	NA	CbaAr-4005	NA	oral	log10 2.9 PFU/ml	27	14	plaque assay	39	39	7	18	0.18	0.179487	1	1	complete
34	St. Louis Encephalitis Virus	Beranek et al. 2020	South America	Argentina	Cordova	Bajo Grande sewage treatment plant	-31.4201	-64.1888	Neartic	NA	Culex	Culex interfor	Culex interfor	NA	CbaAr-4005	NA	oral	log10 3.5 PFU/ml	27	14	plaque assay	25	25	5	20	0.2	0.2	1	1	complete
35	St. Louis Encephalitis Virus	Beranek et al. 2020	South America	Argentina	Cordova	Bajo Grande sewage treatment plant	-31.4201	-64.1888	Neartic	NA	Culex	Culex saltanensis	Culex saltanensis	NA	CbaAr-4005	NA	oral	log10 3.2 PFU/ml	27	14	plaque assay	12	12	2	17	0.17	0.166667	1	1	complete
36	Usutu Virus	Birgit et al. 2012	Africa	Senegal	Ferlo	Barkedji	15.2833	-14.8833	Afrotropical	NA	Culex	Culex neavei	Culex neavei	NA	SAAR-1776	NA	oral		27	14	IFA & RT-PCR	3	1e-05	NA	1e-05	1e-07		NA	1
37	Usutu Virus	Birgit et al. 2012	Africa	Senegal	Ferlo	Barkedji	15.2833	-14.8833	Afrotropical	NA	Culex	Culex neavei	Culex neavei	NA	SAAR-1776	NA	oral		27	14	IFA & RT-PCR	9	1e-05	NA	1e-05	1e-07		NA	1
38	Usutu Virus	Birgit et al. 2012	Africa	Senegal	Ferlo	Barkedji	15.2833	-14.8833	Afrotropical	NA	Culex	Culex neavei	Culex neavei	NA	SAAR-1776	NA	oral		27	14	IFA & RT-PCR	1	1e-05	NA	1e-05	1e-07		NA	1
39	Usutu Virus	Birgit et al. 2012	Africa	Senegal	Ferlo	Barkedji	15.2833	-14.8833	Afrotropical	NA	Culex	Culex neavei	Culex neavei	NA	SAAR-1776	NA	oral	log10 8.3 PFU/ml	27	14	IFA & RT-PCR	44	16	13	81.3	0.813	0.295455	1	1	complete
40	West Nile Virus	Brustolin et al. 2016	Europe	Spain	Catalonia	Empuriabrava	42.2453	3.12644	Paleartic	2011	Culex	Culex pipiens molestus	Culex pipiens	Lin-1	PaAn001	NA	oral	log10 5 TCID50/ml	25.7	12	real time q RT-PCR	63	1e-05	NA	1e-05	1e-07		NA	1
41	West Nile Virus	Brustolin et al. 2016	Europe	Spain	Catalonia	Empuriabrava	42.2453	3.12644	Paleartic	2011	Culex	Culex pipiens molestus	Culex pipiens	Lin-2	178907/2013	NA	oral	log10 5 TCID50/ml	25.7	12	real time q RT-PCR	68	1e-05	NA	1e-05	1e-07		NA	1
42	West Nile Virus	Brustolin et al. 2016	Europe	Spain	Catalonia	Gavà	41.2988	1.99305	Paleartic	2012	Culex	Culex pipiens hybrid	Culex pipiens	Lin-1	PaAn001	NA	oral	log10 5 TCID50/ml	25.7	12	real time q RT-PCR	54	1e-05	NA	1e-05	1e-07		NA	1
43	West Nile Virus	Brustolin et al. 2016	Europe	Spain	Catalonia	Gavà	41.2988	1.99305	Paleartic	2012	Culex	Culex pipiens hybrid	Culex pipiens	Lin-2	178907/2013	NA	oral	log10 5 TCID50/ml	25.7	12	real time q RT-PCR	54	1e-05	NA	1e-05	1e-07		NA	1
46	West Nile Virus	Brustolin et al. 2016	Europe	Spain	Catalonia	Empuriabrava	42.2453	3.12644	Paleartic	2011	Culex	Culex pipiens molestus	Culex pipiens	Lin-1	PaAn001	NA	oral	log10 7 TCID50/ml	25.7	12	real time q RT-PCR	36	1e-05	NA	1e-05	1e-07		NA	1
47	West Nile Virus	Brustolin et al. 2016	Europe	Spain	Catalonia	Empuriabrava	42.2453	3.12644	Paleartic	2011	Culex	Culex pipiens molestus	Culex pipiens	Lin-2	178907/2013	NA	oral	log10 7 TCID50/ml	25.7	12	real time q RT-PCR	22	1e-05	NA	1e-05	1e-07		NA	1
48	West Nile Virus	Brustolin et al. 2016	Europe	Spain	Catalonia	Gavà	41.2988	1.99305	Paleartic	2012	Culex	Culex pipiens hybrid	Culex pipiens	Lin-1	PaAn001	NA	oral	log10 7 TCID50/ml	25.7	12	real time q RT-PCR	23	1e-05	NA	1e-05	1e-07		NA	1
49	West Nile Virus	Brustolin et al. 2016	Europe	Spain	Catalonia	Gavà	41.2988	1.99305	Paleartic	2012	Culex	Culex pipiens hybrid	Culex pipiens	Lin-2	178907/2013	NA	oral	log10 7 TCID50/ml	25.7	12	real time q RT-PCR	21	1e-05	NA	1e-05	1e-07		NA	1
52	Japanese Encephalitis Virus	Chapman et al. 2020	Europe	England	Widral Peninsula	University of Liverpool, Leahurst Campus Neston	53.2904	-3.02497	Paleartic	NA	Culex	Culex pipiens	Culex pipiens	NA	CNS138-11	NA	oral	log10 5 PFU/ml	18	21	qPCR	NA	18	13	72.22	0.7222	NA	1	1
53	West Nile Virus	Ciota et al. 2013	North America	United States	Pennsylvania	NA	41.2033	77.1945	Neartic	2004	Culex	Culex pipiens	Culex pipiens	Lin-1	WNV02-1956	NA	oral	NA	27	7	NA	NA	1e-05	NA	3	0.03		1	1
54	West Nile Virus	Ciota et al. 2013	North America	United States	Pennsylvania	NA	41.2033	77.1945	Neartic	2004	Culex	Culex pipiens	Culex pipiens	Lin-1	WNV02-1956	NA	oral	NA	27	14	NA	NA	1e-05	NA	34.4	0.344		1	1
55	West Nile Virus	Ciota et al. 2013	North America	United States	Pennsylvania	NA	41.2033	77.1945	Neartic	2004	Culex	Culex quinquefasciatus	Culex quinquefasciatus	Lin-1	WNV02-1956	NA	oral	NA	27	7	NA	NA	1e-05	NA	24	0.24		1	1
56	West Nile Virus	Ciota et al. 2013	North America	United States	Pennsylvania	NA	41.2033	77.1945	Neartic	2004	Culex	Culex quinquefasciatus	Culex quinquefasciatus	Lin-1	WNV02-1956	NA	oral	NA	27	14	NA	NA	1e-05	NA	63.4	0.634		1	1
57	West Nile Virus	Ciota et al. 2013	North America	United States	Pennsylvania	NA	41.2033	77.1945	Neartic	2004	Culex	Culex molestus	Culex molestus	Lin-1	WNV02-1956	NA	oral	NA	27	7	NA	NA	1e-05	NA	16.7	0.167		1	1
58	West Nile Virus	Ciota et al. 2013	North America	United States	Pennsylvania	NA	41.2033	77.1945	Neartic	2004	Culex	Culex molestus	Culex molestus	Lin-1	WNV02-1956	NA	oral	NA	27	14	NA	NA	1e-05	NA	37.5	0.375		1	1
62	West Nile Virus	Colton et al. 2005	North America	United States	Tennessee	Memphis	35.1495	-90.049	Neartic	2002	Culex	Culex quinquefasciatus	Culex quinquefasciatus	Lin-1	NY99	NA	intrathoracic				plaque assay & RT-PCR	NA	1e-05	NA	1e-05			NA	1
63	West Nile Virus	Colton et al. 2005	North America	United States	Tennessee	Memphis	35.1495	-90.049	Neartic	2002	Culex	Culex pipiens	Culex pipiens	Lin-1	NY99	NA	intrathoracic				plaque assay & RT-PCR	NA	1e-05	NA	1e-05			NA	1
64	West Nile Virus	Colton et al. 2006	North America	United States	Tennessee	Memphis	35.1495	-90.049	Neartic	2004	Culex	Culex restuans	Culex restuans	Lin-1	NY99	NA	intrathoracic	log10 3 PFU/ml	27	5	plaque assay & RT-PCR	NA	26	25	96.2	0.962		1	1
65	West Nile Virus	Colton et al. 2006	North America	United States	Texas	Houston	29.7604	-95.3698	Neartic	2004	Culex	Culex quinquefasciatus	Culex quinquefasciatus	Lin-1	NY99	NA	intrathoracic	log10 3 PFU/ml	27	5	plaque assay & RT-PCR	NA	40	38	95	0.95		1	1
66	West Nile Virus	Colton et al. 2006	North America	United States	Los Angeles	Slidell	30.2752	-89.7812	Neartic	2004	Culex	Culex quinquefasciatus	Culex quinquefasciatus	Lin-1	NY99	NA	intrathoracic	log10 3 PFU/ml	27	5	plaque assay & RT-PCR	NA	35	34	97	0.97		1	1
67	West Nile Virus	Colton et al. 2006	North America	United States	Los Angeles	Slidell	30.2752	-89.7812	Neartic	2004	Culex	Culex quinquefasciatus	Culex quinquefasciatus	Lin-1	NY99	NA	intrathoracic	log10 3 PFU/ml	27	5	plaque assay & RT-PCR	NA	44	43	97.7	0.977		1	1
68	West Nile Virus	Colton et al. 2006	North America	United States	Tennessee	Memphis	35.1495	-90.049	Neartic	2004	Culex	Culex pipiens complex	Culex pipiens	Lin-1	NY99	NA	intrathoracic	log10 3 PFU/ml	27	5	plaque assay & RT-PCR	NA	35	32	91.4	0.914		1	1
69	West Nile Virus	Colton et al. 2006	North America	United States	Florida	Vero Beach	27.6386	-80.3973	Neartic	2004	Culex	Culex quinquefasciatus	Culex quinquefasciatus	Lin-1	NY99	NA	intrathoracic	log10 3 PFU/ml	27	5	plaque assay & RT-PCR	NA	25	21	84	0.84		1	1
70	West Nile Virus	Colton et al. 2006	North America	United States	Florida	Florida Keys	24.5119	-81.7865	Neartic	2004	Culex	Culex nigripalpus	Culex nigripalpus	Lin-1	NY99	NA	intrathoracic	log10 3 PFU/ml	27	5	plaque assay & RT-PCR	NA	43	42	97.7	0.977		1	1
71	Usutu Virus	Cook et al. 2018	North America	United States	Florida	Vero Beach	27.6386	-80.3973	Neartic	2015	Culex	Culex pipiens	Culex pipiens	NA	SAAR-1776	NA	oral		28	7	plaque assay & RT-PCR	16	1e-05	NA	1e-05	1e-07		NA	1
72	Usutu Virus	Cook et al. 2018	North America	United States	Florida	Vero Beach	27.6386	-80.3973	Neartic	2015	Culex	Culex quinquefasciatus	Culex quinquefasciatus	NA	SAAR-1776	NA	oral		28	7	plaque assay & RT-PCR	15	1e-05	NA	1e-05	1e-07		NA	1
74	Usutu Virus	Cook et al. 2018	North America	United States	Florida	Vero Beach	27.6386	-80.3973	Neartic	2015	Culex	Culex pipiens	Culex pipiens	NA	SAAR-1776	NA	oral	log10 7.36 PFU/ml	28	14	plaque assay & RT-PCR	29	17	4	23.5	0.235	0.137931	1	1	complete
75	Usutu Virus	Cook et al. 2018	North America	United States	Florida	Vero Beach	27.6386	-80.3973	Neartic	2015	Culex	Culex quinquefasciatus	Culex quinquefasciatus	NA	SAAR-1776	NA	oral	log10 7.36 PFU/ml	28	14	plaque assay & RT-PCR	30	21	4	19	0.19	0.133333	1	1	complete
77	West Nile Virus	Cornel et al. 1993	Africa	South Africa	Johanesburg	NA	-26.2041	28.0473	Afrotropical	NA	Culex	Culex univittatus	Culex univittatus	NA	H442	NA	oral		30	4	titulation	NA	1e-05	NA	0			0	1
78	West Nile Virus	Cornel et al. 1993	Africa	South Africa	Johanesburg	NA	-26.2041	28.0473	Afrotropical	NA	Culex	Culex univittatus	Culex univittatus	NA	H442	NA	oral		30	5	titulation	NA	1e-05						1
79	West Nile Virus	Cornel et al. 1993	Africa	South Africa	Johanesburg	NA	-26.2041	28.0473	Afrotropical	NA	Culex	Culex univittatus	Culex univittatus	NA	H442	NA	oral		30	6	titulation	NA	1e-05						1
80	West Nile Virus	Cornel et al. 1993	Africa	South Africa	Johanesburg	NA	-26.2041	28.0473	Afrotropical	NA	Culex	Culex univittatus	Culex univittatus	NA	H442	NA	oral		30	7	titulation	NA	1e-05						1
81	West Nile Virus	Cornel et al. 1993	Africa	South Africa	Johanesburg	NA	-26.2041	28.0473	Afrotropical	NA	Culex	Culex univittatus	Culex univittatus	NA	H442	NA	oral		30	9	titulation	NA	1e-05						1
82	West Nile Virus	Cornel et al. 1993	Africa	South Africa	Johanesburg	NA	-26.2041	28.0473	Afrotropical	NA	Culex	Culex univittatus	Culex univittatus	NA	H442	NA	oral		30	11	titulation	NA	1e-05						1
83	West Nile Virus	Cornel et al. 1993	Africa	South Africa	Johanesburg	NA	-26.2041	28.0473	Afrotropical	NA	Culex	Culex univittatus	Culex univittatus	NA	H442	NA	oral		30	13	titulation	NA	1e-05						1
84	West Nile Virus	Cornel et al. 1993	Africa	South Africa	Johanesburg	NA	-26.2041	28.0473	Afrotropical	NA	Culex	Culex univittatus	Culex univittatus	NA	H442	NA	oral		30	15	titulation	NA	1e-05						1
85	West Nile Virus	Cornel et al. 1993	Africa	South Africa	Johanesburg	NA	-26.2041	28.0473	Afrotropical	NA	Culex	Culex univittatus	Culex univittatus	NA	H442	NA	oral		30	17	titulation	NA	1e-05						1
86	West Nile Virus	Cornel et al. 1993	Africa	South Africa	Johanesburg	NA	-26.2041	28.0473	Afrotropical	NA	Culex	Culex univittatus	Culex univittatus	NA	H442	NA	oral		30	19	titulation	NA	1e-05						1
87	West Nile Virus	Cornel et al. 1993	Africa	South Africa	Johanesburg	NA	-26.2041	28.0473	Afrotropical	NA	Culex	Culex univittatus	Culex univittatus	NA	H442	NA	oral		30	21	titulation	NA	1e-05						1
88	West Nile Virus	Cornel et al. 1993	Africa	South Africa	Johanesburg	NA	-26.2041	28.0473	Afrotropical	NA	Culex	Culex univittatus	Culex univittatus	NA	H442	NA	oral		30	23	titulation	NA	1e-05						1
89	West Nile Virus	Cornel et al. 1993	Africa	South Africa	Johanesburg	NA	-26.2041	28.0473	Afrotropical	NA	Culex	Culex univittatus	Culex univittatus	NA	H442	NA	oral		26	4	titulation	NA	1e-05						1
90	West Nile Virus	Cornel et al. 1993	Africa	South Africa	Johanesburg	NA	-26.2041	28.0473	Afrotropical	NA	Culex	Culex univittatus	Culex univittatus	NA	H442	NA	oral		26	5	titulation	NA	1e-05						1
91	West Nile Virus	Cornel et al. 1993	Africa	South Africa	Johanesburg	NA	-26.2041	28.0473	Afrotropical	NA	Culex	Culex univittatus	Culex univittatus	NA	H442	NA	oral		26	6	titulation	NA	1e-05						1
92	West Nile Virus	Cornel et al. 1993	Africa	South Africa	Johanesburg	NA	-26.2041	28.0473	Afrotropical	NA	Culex	Culex univittatus	Culex univittatus	NA	H442	NA	oral		26	7	titulation	NA	1e-05						1
93	West Nile Virus	Cornel et al. 1993	Africa	South Africa	Johanesburg	NA	-26.2041	28.0473	Afrotropical	NA	Culex	Culex univittatus	Culex univittatus	NA	H442	NA	oral		26	9	titulation	NA	1e-05						1
94	West Nile Virus	Cornel et al. 1993	Africa	South Africa	Johanesburg	NA	-26.2041	28.0473	Afrotropical	NA	Culex	Culex univittatus	Culex univittatus	NA	H442	NA	oral		26	11	titulation	NA	1e-05						1
95	West Nile Virus	Cornel et al. 1993	Africa	South Africa	Johanesburg	NA	-26.2041	28.0473	Afrotropical	NA	Culex	Culex univittatus	Culex univittatus	NA	H442	NA	oral		26	13	titulation	NA	1e-05						1
96	West Nile Virus	Cornel et al. 1993	Africa	South Africa	Johanesburg	NA	-26.2041	28.0473	Afrotropical	NA	Culex	Culex univittatus	Culex univittatus	NA	H442	NA	oral		26	15	titulation	NA	1e-05						1
97	West Nile Virus	Cornel et al. 1993	Africa	South Africa	Johanesburg	NA	-26.2041	28.0473	Afrotropical	NA	Culex	Culex univittatus	Culex univittatus	NA	H442	NA	oral		26	17	titulation	NA	1e-05						1
98	West Nile Virus	Cornel et al. 1993	Africa	South Africa	Johanesburg	NA	-26.2041	28.0473	Afrotropical	NA	Culex	Culex univittatus	Culex univittatus	NA	H442	NA	oral		26	20	titulation	NA	1e-05						1
99	West Nile Virus	Cornel et al. 1993	Africa	South Africa	Johanesburg	NA	-26.2041	28.0473	Afrotropical	NA	Culex	Culex univittatus	Culex univittatus	NA	H442	NA	oral		26	24	titulation	NA	1e-05						1
100	West Nile Virus	Cornel et al. 1993	Africa	South Africa	Johanesburg	NA	-26.2041	28.0473	Afrotropical	NA	Culex	Culex univittatus	Culex univittatus	NA	H442	NA	oral		26	31	titulation	NA	1e-05						1
101	West Nile Virus	Cornel et al. 1993	Africa	South Africa	Johanesburg	NA	-26.2041	28.0473	Afrotropical	NA	Culex	Culex univittatus	Culex univittatus	NA	H442	NA	oral		18		titulation	NA	1e-05						1
102	West Nile Virus	Cornel et al. 1993	Africa	South Africa	Johanesburg	NA	-26.2041	28.0473	Afrotropical	NA	Culex	Culex univittatus	Culex univittatus	NA	H442	NA	oral		18		titulation	NA	1e-05						1
103	West Nile Virus	Cornel et al. 1993	Africa	South Africa	Johanesburg	NA	-26.2041	28.0473	Afrotropical	NA	Culex	Culex univittatus	Culex univittatus	NA	H442	NA	oral		18		titulation	NA	1e-05						1
104	West Nile Virus	Cornel et al. 1993	Africa	South Africa	Johanesburg	NA	-26.2041	28.0473	Afrotropical	NA	Culex	Culex univittatus	Culex univittatus	NA	H442	NA	oral		18		titulation	NA	1e-05						1
105	West Nile Virus	Cornel et al. 1993	Africa	South Africa	Johanesburg	NA	-26.2041	28.0473	Afrotropical	NA	Culex	Culex univittatus	Culex univittatus	NA	H442	NA	oral		18		titulation	NA	1e-05						1
106	West Nile Virus	Cornel et al. 1993	Africa	South Africa	Johanesburg	NA	-26.2041	28.0473	Afrotropical	NA	Culex	Culex univittatus	Culex univittatus	NA	H442	NA	oral		18		titulation	NA	1e-05						1
107	West Nile Virus	Cornel et al. 1993	Africa	South Africa	Johanesburg	NA	-26.2041	28.0473	Afrotropical	NA	Culex	Culex univittatus	Culex univittatus	NA	H442	NA	oral		18		titulation	NA	1e-05						1
108	West Nile Virus	Cornel et al. 1993	Africa	South Africa	Johanesburg	NA	-26.2041	28.0473	Afrotropical	NA	Culex	Culex univittatus	Culex univittatus	NA	H442	NA	oral		18		titulation	NA	1e-05						1
109	West Nile Virus	Cornel et al. 1993	Africa	South Africa	Johanesburg	NA	-26.2041	28.0473	Afrotropical	NA	Culex	Culex univittatus	Culex univittatus	NA	H442	NA	oral		18		titulation	NA	1e-05						1
110	West Nile Virus	Cornel et al. 1993	Africa	South Africa	Johanesburg	NA	-26.2041	28.0473	Afrotropical	NA	Culex	Culex univittatus	Culex univittatus	NA	H442	NA	oral		18		titulation	NA	1e-05						1
111	West Nile Virus	Cornel et al. 1993	Africa	South Africa	Johanesburg	NA	-26.2041	28.0473	Afrotropical	NA	Culex	Culex univittatus	Culex univittatus	NA	H442	NA	oral		14		titulation	NA							1
112	West Nile Virus	Cornel et al. 1993	Africa	South Africa	Johanesburg	NA	-26.2041	28.0473	Afrotropical	NA	Culex	Culex univittatus	Culex univittatus	NA	H442	NA	oral		14		titulation	NA							1
113	West Nile Virus	Cornel et al. 1993	Africa	South Africa	Johanesburg	NA	-26.2041	28.0473	Afrotropical	NA	Culex	Culex univittatus	Culex univittatus	NA	H442	NA	oral		14		titulation	NA							1
114	West Nile Virus	Cornel et al. 1993	Africa	South Africa	Johanesburg	NA	-26.2041	28.0473	Afrotropical	NA	Culex	Culex univittatus	Culex univittatus	NA	H442	NA	oral		14		titulation	NA							1
115	West Nile Virus	Cornel et al. 1993	Africa	South Africa	Johanesburg	NA	-26.2041	28.0473	Afrotropical	NA	Culex	Culex univittatus	Culex univittatus	NA	H442	NA	oral		14		titulation	NA							1
116	West Nile Virus	Cornel et al. 1993	Africa	South Africa	Johanesburg	NA	-26.2041	28.0473	Afrotropical	NA	Culex	Culex univittatus	Culex univittatus	NA	H442	NA	oral		14		titulation	NA							1
117	West Nile Virus	Cornel et al. 1993	Africa	South Africa	Johanesburg	NA	-26.2041	28.0473	Afrotropical	NA	Culex	Culex univittatus	Culex univittatus	NA	H442	NA	oral		14		titulation	NA							1
118	West Nile Virus	Cornel et al. 1993	Africa	South Africa	Johanesburg	NA	-26.2041	28.0473	Afrotropical	NA	Culex	Culex univittatus	Culex univittatus	NA	H442	NA	oral		14		titulation	NA							1
119	West Nile Virus	Cornel et al. 1993	Africa	South Africa	Johanesburg	NA	-26.2041	28.0473	Afrotropical	NA	Culex	Culex univittatus	Culex univittatus	NA	H442	NA	oral		14		titulation	NA							1
120	West Nile Virus	Cornel et al. 1993	Africa	South Africa	Johanesburg	NA	-26.2041	28.0473	Afrotropical	NA	Culex	Culex univittatus	Culex univittatus	NA	H442	NA	oral		14		titulation	NA							1
121	West Nile Virus	Cornel et al. 1993	Africa	South Africa	Johanesburg	NA	-26.2041	28.0473	Afrotropical	NA	Culex	Culex univittatus	Culex univittatus	NA	H442	NA	oral		14		titulation	NA							1
122	West Nile Virus	Cornel et al. 1993	Africa	South Africa	Johanesburg	NA	-26.2041	28.0473	Afrotropical	NA	Culex	Culex univittatus	Culex univittatus	NA	H442	NA	oral		14		titulation	NA							1
123	West Nile Virus	Cornel et al. 1993	Africa	South Africa	Johanesburg	NA	-26.2041	28.0473	Afrotropical	NA	Culex	Culex univittatus	Culex univittatus	NA	H442	NA	oral		14		titulation	NA							1
124	West Nile Virus	Cornel et al. 1993	Africa	South Africa	Johanesburg	NA	-26.2041	28.0473	Afrotropical	NA	Culex	Culex univittatus	Culex univittatus	NA	H442	NA	oral		14		titulation	NA							1
125	West Nile Virus	Danforth et al. 2015	North America	United States	California	Kern National Wildlife Refuge	35.7623	-119.583	Neartic	2002	Culex	Culex tarsalis	Culex tarsalis	Lin-1	NY99	NA	oral	log10 9.03 PFU/ml	22	10	q RT-PCR	NA	16		100	1		1	1	NA
126	West Nile Virus	Danforth et al. 2015	North America	United States	California	Kern National Wildlife Refuge	35.7623	-119.583	Neartic	2002	Culex	Culex tarsalis	Culex tarsalis	Lin-1	COAV03	NA	oral	log10 9 PFU/ml	22	10	q RT-PCR	NA	14		100	1		1	1	NA
127	West Nile Virus	Danforth et al. 2015	North America	United States	California	Kern National Wildlife Refuge	35.7623	-119.583	Neartic	2002	Culex	Culex tarsalis	Culex tarsalis	Lin-1	KERN11	NA	oral	log10 9.02 PFU/ml	22	10	q RT-PCR	NA	14		93	0.93		1	1	NA
128	West Nile Virus	Danforth et al. 2015	North America	United States	California	Kern National Wildlife Refuge	35.7623	-119.583	Neartic	2002	Culex	Culex tarsalis	Culex tarsalis	Lin-1	NY99	NA	oral	log10 9.03 PFU/ml	30	2	q RT-PCR	NA	21		90	0.9		1	1	NA
129	West Nile Virus	Danforth et al. 2015	North America	United States	California	Kern National Wildlife Refuge	35.7623	-119.583	Neartic	2002	Culex	Culex tarsalis	Culex tarsalis	Lin-1	COAV03	NA	oral	log10 9 PFU/ml	30	2	q RT-PCR	NA	25		76	0.76		1	1	NA
130	West Nile Virus	Danforth et al. 2015	North America	United States	California	Kern National Wildlife Refuge	35.7623	-119.583	Neartic	2002	Culex	Culex tarsalis	Culex tarsalis	Lin-1	KERN11	NA	oral	log10 9.02 PFU/ml	30	2	q RT-PCR	NA	21		100	1		1	1	NA
131	West Nile Virus	Danforth et al. 2015	North America	United States	California	Kern National Wildlife Refuge	35.7623	-119.583	Neartic	2002	Culex	Culex tarsalis	Culex tarsalis	Lin-1	NY99	NA	oral	log10 9.03 PFU/ml	22	12	q RT-PCR	NA	19		95	0.95		1	1	NA
132	West Nile Virus	Danforth et al. 2015	North America	United States	California	Kern National Wildlife Refuge	35.7623	-119.583	Neartic	2002	Culex	Culex tarsalis	Culex tarsalis	Lin-1	COAV03	NA	oral	log10 9 PFU/ml	22	12	q RT-PCR	NA	19		89	0.89		1	1	NA
133	West Nile Virus	Danforth et al. 2015	North America	United States	California	Kern National Wildlife Refuge	35.7623	-119.583	Neartic	2002	Culex	Culex tarsalis	Culex tarsalis	Lin-1	KERN11	NA	oral	log10 9.02 PFU/ml	22	12	q RT-PCR	NA	16		100	1		1	1	NA
134	West Nile Virus	Danforth et al. 2015	North America	United States	California	Kern National Wildlife Refuge	35.7623	-119.583	Neartic	2002	Culex	Culex tarsalis	Culex tarsalis	Lin-1	NY99	NA	oral	log10 9.03 PFU/ml	30	5	q RT-PCR	NA	19		100	1		1	1	NA
135	West Nile Virus	Danforth et al. 2015	North America	United States	California	Kern National Wildlife Refuge	35.7623	-119.583	Neartic	2002	Culex	Culex tarsalis	Culex tarsalis	Lin-1	COAV03	NA	oral	log10 9 PFU/ml	30	4	q RT-PCR	NA	22		77	0.77		1	1	NA
136	West Nile Virus	Danforth et al. 2015	North America	United States	California	Kern National Wildlife Refuge	35.7623	-119.583	Neartic	2002	Culex	Culex tarsalis	Culex tarsalis	Lin-1	KERN11	NA	oral	log10 9.02 PFU/ml	30	5	q RT-PCR	NA	25		84	0.84		1	1	NA
137	West Nile Virus	Danforth et al. 2015	North America	United States	California	Kern National Wildlife Refuge	35.7623	-119.583	Neartic	2002	Culex	Culex tarsalis	Culex tarsalis	Lin-1	NY99	NA	oral	log10 9.03 PFU/ml	22	14	q RT-PCR	NA	5		100	1		1	1	NA
138	West Nile Virus	Danforth et al. 2015	North America	United States	California	Kern National Wildlife Refuge	35.7623	-119.583	Neartic	2002	Culex	Culex tarsalis	Culex tarsalis	Lin-1	COAV03	NA	oral	log10 9 PFU/ml	22	14	q RT-PCR	NA	19		100	1		1	1	NA
139	West Nile Virus	Danforth et al. 2015	North America	United States	California	Kern National Wildlife Refuge	35.7623	-119.583	Neartic	2002	Culex	Culex tarsalis	Culex tarsalis	Lin-1	KERN11	NA	oral	log10 9.02 PFU/ml	22	14	q RT-PCR	NA	18		100	1		1	1	NA
140	West Nile Virus	Danforth et al. 2015	North America	United States	California	Kern National Wildlife Refuge	35.7623	-119.583	Neartic	2002	Culex	Culex tarsalis	Culex tarsalis	Lin-1	COAV03	NA	oral	log10 9 PFU/ml	30	6	q RT-PCR	NA	23		100	1		1	1	NA
141	West Nile Virus	Danforth et al. 2015	North America	United States	California	Kern National Wildlife Refuge	35.7623	-119.583	Neartic	2002	Culex	Culex tarsalis	Culex tarsalis	Lin-1	NY99	NA	oral	log10 9.03 PFU/ml	22	16	q RT-PCR	NA	15		100	1		1	1	NA
142	West Nile Virus	Danforth et al. 2015	North America	United States	California	Kern National Wildlife Refuge	35.7623	-119.583	Neartic	2002	Culex	Culex tarsalis	Culex tarsalis	Lin-1	COAV03	NA	oral	log10 9 PFU/ml	22	16	q RT-PCR	NA	20		55	0.55		1	1	NA
143	West Nile Virus	Danforth et al. 2015	North America	United States	California	Kern National Wildlife Refuge	35.7623	-119.583	Neartic	2002	Culex	Culex tarsalis	Culex tarsalis	Lin-1	KERN11	NA	oral	log10 9.02 PFU/ml	22	16	q RT-PCR	NA	17		100	1		1	1	NA
144	West Nile Virus	Danforth et al. 2015	North America	United States	California	Kern National Wildlife Refuge	35.7623	-119.583	Neartic	2002	Culex	Culex tarsalis	Culex tarsalis	Lin-1	NY99	NA	oral	log10 9.03 PFU/ml	30	8	q RT-PCR	NA	20		100	1		1	1	NA
145	West Nile Virus	Danforth et al. 2015	North America	United States	California	Kern National Wildlife Refuge	35.7623	-119.583	Neartic	2002	Culex	Culex tarsalis	Culex tarsalis	Lin-1	COAV03	NA	oral	log10 9 PFU/ml	30	8	q RT-PCR	NA	21		95	0.95		1	1	NA
146	West Nile Virus	Danforth et al. 2015	North America	United States	California	Kern National Wildlife Refuge	35.7623	-119.583	Neartic	2002	Culex	Culex tarsalis	Culex tarsalis	Lin-1	KERN11	NA	oral	log10 9.02 PFU/ml	30	8	q RT-PCR	NA	21		100	1		1	1	NA
147	West Nile Virus	Danforth et al. 2015	North America	United States	California	Kern National Wildlife Refuge	35.7623	-119.583	Neartic	2002	Culex	Culex tarsalis	Culex tarsalis	Lin-1	NY99	NA	oral	log10 9.03 PFU/ml	22	18	q RT-PCR	NA	14		100	1		1	1	NA
148	West Nile Virus	Danforth et al. 2015	North America	United States	California	Kern National Wildlife Refuge	35.7623	-119.583	Neartic	2002	Culex	Culex tarsalis	Culex tarsalis	Lin-1	COAV03	NA	oral	log10 9 PFU/ml	22	18	q RT-PCR	NA	20		100	1		1	1	NA
149	West Nile Virus	Danforth et al. 2015	North America	United States	California	Kern National Wildlife Refuge	35.7623	-119.583	Neartic	2002	Culex	Culex tarsalis	Culex tarsalis	Lin-1	KERN11	NA	oral	log10 9.02 PFU/ml	22	18	q RT-PCR	NA	20		100	1		1	1	NA
150	West Nile Virus	Danforth et al. 2015	North America	United States	California	Kern National Wildlife Refuge	35.7623	-119.583	Neartic	2002	Culex	Culex tarsalis	Culex tarsalis	Lin-1	NY99	NA	oral	log10 9.03 PFU/ml	30	10	q RT-PCR	NA	16		100	1		1	1	NA
151	West Nile Virus	Danforth et al. 2015	North America	United States	California	Kern National Wildlife Refuge	35.7623	-119.583	Neartic	2002	Culex	Culex tarsalis	Culex tarsalis	Lin-1	COAV03	NA	oral	log10 9 PFU/ml	30	10	q RT-PCR	NA	20		100	1		1	1	NA
152	West Nile Virus	Danforth et al. 2015	North America	United States	California	Kern National Wildlife Refuge	35.7623	-119.583	Neartic	2002	Culex	Culex tarsalis	Culex tarsalis	Lin-1	KERN11	NA	oral	log10 9.02 PFU/ml	30	10	q RT-PCR	NA	20		100	1		1	1	NA
153	West Nile Virus	Danforth et al. 2016	North America	United States	California	Kern National Wildlife Refuge	35.7623	-119.583	Neartic	2002	Culex	Culex tarsalis	Culex tarsalis	Lin-1	KERN11	KR348980	oral	log10 9 PFU/ml	14.2	20	q RT-PCR	18	18	0	0	0	0	0	1	complete
154	West Nile Virus	Danforth et al. 2016	North America	United States	California	Kern National Wildlife Refuge	35.7623	-119.583	Neartic	2002	Culex	Culex tarsalis	Culex tarsalis	Lin-1	KERN11	KR348980	oral	log10 9 PFU/ml	21.5	10	q RT-PCR	19	19	0	0	0	0	0	1	complete
155	West Nile Virus	Danforth et al. 2016	North America	United States	California	Kern National Wildlife Refuge	35.7623	-119.583	Neartic	2002	Culex	Culex tarsalis	Culex tarsalis	Lin-1	KERN11	KR348980	oral	log10 9 PFU/ml	29	2	q RT-PCR	19	19	0	0	0	0	0	1	complete
156	West Nile Virus	Danforth et al. 2016	North America	United States	California	Kern National Wildlife Refuge	35.7623	-119.583	Neartic	2002	Culex	Culex tarsalis	Culex tarsalis	Lin-1	KERN11	KR348980	oral	log10 9 PFU/ml	26.5	6	q RT-PCR	14	14	0	0	0	0	0	1	complete
157	West Nile Virus	Danforth et al. 2016	North America	United States	California	Kern National Wildlife Refuge	35.7623	-119.583	Neartic	2002	Culex	Culex tarsalis	Culex tarsalis	Lin-1	KERN11	KR348980	oral	log10 9 PFU/ml	14.2	20	q RT-PCR	12	12	0	0	0	0	0	1	complete
158	West Nile Virus	Danforth et al. 2016	North America	United States	California	Kern National Wildlife Refuge	35.7623	-119.583	Neartic	2002	Culex	Culex tarsalis	Culex tarsalis	Lin-1	KERN11	KR348980	oral	log10 9 PFU/ml	21.5	10	q RT-PCR	19	19	1	5.3	0.053	0.0526316	1	1	complete
159	West Nile Virus	Danforth et al. 2016	North America	United States	California	Kern National Wildlife Refuge	35.7623	-119.583	Neartic	2002	Culex	Culex tarsalis	Culex tarsalis	Lin-1	KERN11	KR348980	oral	log10 9 PFU/ml	29	2	q RT-PCR	22	22	1	4.5	0.045	0.0454545	1	1	complete
160	West Nile Virus	Danforth et al. 2016	North America	United States	California	Kern National Wildlife Refuge	35.7623	-119.583	Neartic	2002	Culex	Culex tarsalis	Culex tarsalis	Lin-1	KERN11	KR348980	oral	log10 9 PFU/ml	26.5	6	q RT-PCR	13	13	3	23.1	0.231	0.230769	1	1	complete
161	West Nile Virus	Danforth et al. 2016	North America	United States	California	Kern National Wildlife Refuge	35.7623	-119.583	Neartic	2002	Culex	Culex tarsalis	Culex tarsalis	Lin-1	KERN11	KR348980	oral	log10 9 PFU/ml	14.2	20	q RT-PCR	9	9	0	0	0	0	0	1	complete
162	West Nile Virus	Danforth et al. 2016	North America	United States	California	Kern National Wildlife Refuge	35.7623	-119.583	Neartic	2002	Culex	Culex tarsalis	Culex tarsalis	Lin-1	KERN11	KR348980	oral	log10 9 PFU/ml	21.5	10	q RT-PCR	14	14	1	14.3	0.143	0.0714286	1	1	complete
163	West Nile Virus	Danforth et al. 2016	North America	United States	California	Kern National Wildlife Refuge	35.7623	-119.583	Neartic	2002	Culex	Culex tarsalis	Culex tarsalis	Lin-1	KERN11	KR348980	oral	log10 9 PFU/ml	29	2	q RT-PCR	22	22	10	45.5	0.455	0.454545	1	1	complete
164	West Nile Virus	Danforth et al. 2016	North America	United States	California	Kern National Wildlife Refuge	35.7623	-119.583	Neartic	2002	Culex	Culex tarsalis	Culex tarsalis	Lin-1	KERN11	KR348980	oral	log10 9 PFU/ml	26.5	6	q RT-PCR	16	16	3	18.8	0.188	0.1875	1	1	complete
165	West Nile Virus	Danforth et al. 2016	North America	United States	California	Kern National Wildlife Refuge	35.7623	-119.583	Neartic	2002	Culex	Culex tarsalis	Culex tarsalis	Lin-1	KERN11	KR348980	oral	log10 9 PFU/ml	14.2	20	q RT-PCR	18	18	0	0	0	0	0	1	complete
166	West Nile Virus	Danforth et al. 2016	North America	United States	California	Kern National Wildlife Refuge	35.7623	-119.583	Neartic	2002	Culex	Culex tarsalis	Culex tarsalis	Lin-1	KERN11	KR348980	oral	log10 9 PFU/ml	21.5	10	q RT-PCR	16	16	4	25	0.25	0.25	1	1	complete
167	West Nile Virus	Danforth et al. 2016	North America	United States	California	Kern National Wildlife Refuge	35.7623	-119.583	Neartic	2002	Culex	Culex tarsalis	Culex tarsalis	Lin-1	KERN11	KR348980	oral	log10 9 PFU/ml	29	2	q RT-PCR	21	21	14	66.7	0.667	0.666667	1	1	complete
168	West Nile Virus	Danforth et al. 2016	North America	United States	California	Kern National Wildlife Refuge	35.7623	-119.583	Neartic	2002	Culex	Culex tarsalis	Culex tarsalis	Lin-1	KERN11	KR348980	oral	log10 9 PFU/ml	26.5	6	q RT-PCR	17	17	11	64.7	0.647	0.647059	1	1	complete
169	West Nile Virus	Danforth et al. 2016	North America	United States	California	Kern National Wildlife Refuge	35.7623	-119.583	Neartic	2002	Culex	Culex tarsalis	Culex tarsalis	Lin-1	KERN11	KR348980	oral	log10 9 PFU/ml	14.2	20	q RT-PCR	12	12	1	8.3	0.083	0.0833333	1	1	complete
170	West Nile Virus	Danforth et al. 2016	North America	United States	California	Kern National Wildlife Refuge	35.7623	-119.583	Neartic	2002	Culex	Culex tarsalis	Culex tarsalis	Lin-1	KERN11	KR348980	oral	log10 9 PFU/ml	21.5	10	q RT-PCR	14	14	3	21.4	0.214	0.214286	1	1	complete
179	Japanese Encephalitis Virus	de Wispelaere et al. 2017	Europe	France	Montpellier	NA	35.6108	3.87672	Paleartic	2010	Culex	Culex pipiens pipiens	Culex pipiens	genotype III	RP-9 and	NA	oral		26	7	Dot-blot and IFA	24	NA	NA	NA	NA		NA	1
180	Japanese Encephalitis Virus	de Wispelaere et al. 2017	Europe	France	Montpellier	NA	35.6108	3.87672	Paleartic	2010	Culex	Culex pipiens pipiens	Culex pipiens	genotype V	XZ0934	NA	oral		26	7	Dot-blot and IFA	23	NA	NA	NA	NA		NA	1
181	Japanese Encephalitis Virus	de Wispelaere et al. 2017	Europe	France	Montpellier	NA	35.6108	3.87672	Paleartic	2010	Culex	Culex pipiens pipiens	Culex pipiens	genotype III	RP-9 and	NA	oral		26	11	Dot-blot and IFA	16	NA	NA	NA	NA		NA	1
182	Japanese Encephalitis Virus	de Wispelaere et al. 2017	Europe	France	Montpellier	NA	35.6108	3.87672	Paleartic	2010	Culex	Culex pipiens pipiens	Culex pipiens	genotype V	XZ0934	NA	oral		26	11	Dot-blot and IFA	15	NA	NA	NA	NA		NA	1
183	Japanese Encephalitis Virus	de Wispelaere et al. 2017	Europe	France	Montpellier	NA	35.6108	3.87672	Paleartic	2010	Culex	Culex pipiens pipiens	Culex pipiens	genotype III	RP-9 and	NA	oral		26	12	Dot-blot and IFA	17	NA	NA	NA	NA		NA	1
184	Japanese Encephalitis Virus	de Wispelaere et al. 2017	Europe	France	Montpellier	NA	35.6108	3.87672	Paleartic	2010	Culex	Culex pipiens pipiens	Culex pipiens	genotype V	XZ0934	NA	oral		26	12	Dot-blot and IFA	17	NA	NA	NA	NA		NA	1
185	Japanese Encephalitis Virus	de Wispelaere et al. 2017	Europe	France	Montpellier	NA	35.6108	3.87672	Paleartic	2010	Culex	Culex pipiens pipiens	Culex pipiens	genotype III	RP-9 and	NA	oral		26	13	Dot-blot and IFA	17	NA	NA	NA	NA		NA	1
186	Japanese Encephalitis Virus	de Wispelaere et al. 2017	Europe	France	Montpellier	NA	35.6108	3.87672	Paleartic	2010	Culex	Culex pipiens pipiens	Culex pipiens	genotype V	XZ0934	NA	oral		26	13	Dot-blot and IFA	15	NA	NA	NA	NA		NA	1
193	Japanese Encephalitis Virus	de Wispelaere et al. 2017	Europe	France	Montpellier	NA	35.6108	3.87672	Paleartic	2010	Culex	Culex pipiens pipiens	Culex pipiens	genotype III	RP-9 and	NA	oral	log10 6.9	26	11	Dot-blot and IFA	NA	29	NA	17	0.17		1	1	NA
194	Japanese Encephalitis Virus	de Wispelaere et al. 2017	Europe	France	Montpellier	NA	35.6108	3.87672	Paleartic	2010	Culex	Culex pipiens pipiens	Culex pipiens	genotype V	XZ0934	NA	oral	log10 6.9	26	11	Dot-blot and IFA	NA	32	NA	10	0.1		1	1	NA
195	Japanese Encephalitis Virus	de Wispelaere et al. 2017	Europe	France	Montpellier	NA	35.6108	3.87672	Paleartic	2010	Culex	Culex pipiens pipiens	Culex pipiens	genotype III	RP-9 and	NA	oral	log10 6.9	26	12	Dot-blot and IFA	NA	34	NA	27	0.27		1	1	NA
196	Japanese Encephalitis Virus	de Wispelaere et al. 2017	Europe	France	Montpellier	NA	35.6108	3.87672	Paleartic	2010	Culex	Culex pipiens pipiens	Culex pipiens	genotype V	XZ0934	NA	oral	log10 6.9	26	12	Dot-blot and IFA	NA	38	NA	28	0.28		1	1	NA
197	Japanese Encephalitis Virus	de Wispelaere et al. 2017	Europe	France	Montpellier	NA	35.6108	3.87672	Paleartic	2010	Culex	Culex pipiens pipiens	Culex pipiens	genotype III	RP-9 and	NA	oral	log10 6.9	26	13	Dot-blot and IFA	NA	29	NA	41	0.41		1	1	NA
198	Japanese Encephalitis Virus	de Wispelaere et al. 2017	Europe	France	Montpellier	NA	35.6108	3.87672	Paleartic	2010	Culex	Culex pipiens pipiens	Culex pipiens	genotype V	XZ0934	NA	oral	log10 6.9	26	13	Dot-blot and IFA	NA	34	NA	33	0.33		1	1	NA
199	Japanese Encephalitis Virus	de Wispelaere et al. 2017	Europe	France	Montpellier	NA	35.6108	3.87672	Paleartic	2010	Culex	Culex pipiens pipiens	Culex pipiens	genotype III	RP-9 and	NA	oral		26	11	Dot-blot and IFA	NA	1e-05	NA	1e-05	1e-07			1
200	Japanese Encephalitis Virus	de Wispelaere et al. 2017	Europe	France	Montpellier	NA	35.6108	3.87672	Paleartic	2010	Culex	Culex pipiens pipiens	Culex pipiens	genotype V	XZ0934	NA	oral		26	11	Dot-blot and IFA	NA	1e-05	NA	1e-05	1e-07			1
201	Japanese Encephalitis Virus	de Wispelaere et al. 2017	Europe	France	Montpellier	NA	35.6108	3.87672	Paleartic	2010	Culex	Culex pipiens pipiens	Culex pipiens	genotype III	RP-9 and	NA	oral		26	12	Dot-blot and IFA	NA	1e-05	NA	1e-05	1e-07			1
202	Japanese Encephalitis Virus	de Wispelaere et al. 2017	Europe	France	Montpellier	NA	35.6108	3.87672	Paleartic	2010	Culex	Culex pipiens pipiens	Culex pipiens	genotype V	XZ0934	NA	oral		26	12	Dot-blot and IFA	NA	1e-05	NA	1e-05	1e-07			1
203	Japanese Encephalitis Virus	de Wispelaere et al. 2017	Europe	France	Montpellier	NA	35.6108	3.87672	Paleartic	2010	Culex	Culex pipiens pipiens	Culex pipiens	genotype III	RP-9 and	NA	oral		26	13	Dot-blot and IFA	NA	1e-05	NA	1e-05	1e-07			1
204	Japanese Encephalitis Virus	de Wispelaere et al. 2017	Europe	France	Montpellier	NA	35.6108	3.87672	Paleartic	2010	Culex	Culex pipiens pipiens	Culex pipiens	genotype V	XZ0934	NA	oral		26	13	Dot-blot and IFA	NA	1e-05	NA	1e-05	1e-07			1
211	West Nile Virus	Dohm et al. 2001	North America	United States	New York	Westchester	41.122	-73.7949	Neartic	1999	Culex	Culex pipiens	Culex pipiens	Lin-1	NY99	NA	oral	log10 7.2 PFU/ml	10	28	plaque assay	24	1e-05	NA	1e-05	1e-05		NA	1
212	West Nile Virus	Dohm et al. 2001	North America	United States	New York	Westchester	41.122	-73.7949	Neartic	1999	Culex	Culex pipiens	Culex pipiens	Lin-1	NY99	NA	oral	log10 7.2 PFU/ml	10	42	plaque assay	26	1e-05	NA	1e-05	1e-05		NA	1
213	West Nile Virus	Dohm et al. 2001	North America	United States	New York	Westchester	41.122	-73.7949	Neartic	1999	Culex	Culex pipiens	Culex pipiens	Lin-1	NY99	NA	oral	log10 7.2 PFU/ml	10	41	plaque assay	16	1e-05	NA	1e-05	1e-05		NA	1
214	West Nile Virus	Dohm et al. 2001	North America	United States	New York	Westchester	41.122	-73.7949	Neartic	1999	Culex	Culex pipiens	Culex pipiens	Lin-1	NY99	NA	oral	log10 7.2 PFU/ml	10	39	plaque assay	13	1e-05	NA	1e-05	1e-05		NA	1
215	West Nile Virus	Dohm et al. 2001	North America	United States	New York	Westchester	41.122	-73.7949	Neartic	1999	Culex	Culex pipiens	Culex pipiens	Lin-1	NY99	NA	oral	log10 7.2 PFU/ml	10	37	plaque assay	13	1e-05	NA	1e-05	1e-05		NA	1
216	West Nile Virus	Dohm et al. 2001	North America	United States	New York	Westchester	41.122	-73.7949	Neartic	1999	Culex	Culex pipiens	Culex pipiens	Lin-1	NY99	NA	oral	log10 7.2 PFU/ml	10	35	plaque assay	13	1e-05	NA	1e-05	1e-05		NA	1
217	West Nile Virus	Dohm et al. 2001	North America	United States	New York	Westchester	41.122	-73.7949	Neartic	1999	Culex	Culex pipiens	Culex pipiens	Lin-1	NY99	NA	oral	log10 7.2 PFU/ml	10	21	plaque assay	24	1e-05	NA	1e-05	1e-05		NA	1
218	West Nile Virus	Dohm et al. 2001	North America	United States	New York	Westchester	41.122	-73.7949	Neartic	1999	Culex	Culex pipiens	Culex pipiens	Lin-1	NY99	NA	oral	log10 7.2 PFU/ml	26	14	plaque assay	12	1e-05	NA	1e-05	1e-05		NA	1
219	West Nile Virus	Dohm et al. 2001	North America	United States	New York	Westchester	41.122	-73.7949	Neartic	1999	Culex	Culex pipiens	Culex pipiens	Lin-1	NY99	NA	oral	log10 7.2 PFU/ml	26	14	plaque assay	23	1e-05	NA	1e-05	1e-05		NA	1
220	West Nile Virus	Dohm et al. 2002b	North America	United States	New York	Westchester	41.122	-73.7949	Neartic	1999	Culex	Culex pipiens	Culex pipiens	Lin-1	NY99	NA	oral	log10 7.3 PFU/ml	18	6	plaque assay	6	1e-05	NA	1e-05	1e-05		NA	1
221	West Nile Virus	Dohm et al. 2002b	North America	United States	New York	Westchester	41.122	-73.7949	Neartic	1999	Culex	Culex pipiens	Culex pipiens	Lin-1	NY99	NA	oral	log10 7.3 PFU/ml	18	12	plaque assay	5	1e-05	NA	1e-05	1e-05		NA	1
222	West Nile Virus	Dohm et al. 2002b	North America	United States	New York	Westchester	41.122	-73.7949	Neartic	1999	Culex	Culex pipiens	Culex pipiens	Lin-1	NY99	NA	oral	log10 7.3 PFU/ml	18	14	plaque assay	6	1e-05	NA	1e-05	1e-05		NA	1
223	West Nile Virus	Dohm et al. 2002b	North America	United States	New York	Westchester	41.122	-73.7949	Neartic	1999	Culex	Culex pipiens	Culex pipiens	Lin-1	NY99	NA	oral	log10 7.3 PFU/ml	18	18	plaque assay	6	1e-05	NA	1e-05	1e-05		NA	1
224	West Nile Virus	Dohm et al. 2002b	North America	United States	New York	Westchester	41.122	-73.7949	Neartic	1999	Culex	Culex pipiens	Culex pipiens	Lin-1	NY99	NA	oral	log10 7.3 PFU/ml	18	21	plaque assay	6	1e-05	NA	1e-05	1e-05		NA	1
225	West Nile Virus	Dohm et al. 2002b	North America	United States	New York	Westchester	41.122	-73.7949	Neartic	1999	Culex	Culex pipiens	Culex pipiens	Lin-1	NY99	NA	oral	log10 7.3 PFU/ml	18	25	plaque assay	7	1e-05	NA	1e-05	1e-05		NA	1
226	West Nile Virus	Dohm et al. 2002b	North America	United States	New York	Westchester	41.122	-73.7949	Neartic	1999	Culex	Culex pipiens	Culex pipiens	Lin-1	NY99	NA	oral	log10 7.3 PFU/ml	18	28	plaque assay	7	1e-05	NA	1e-05	1e-05		NA	1
227	West Nile Virus	Dohm et al. 2002b	North America	United States	New York	Westchester	41.122	-73.7949	Neartic	1999	Culex	Culex pipiens	Culex pipiens	Lin-1	NY99	NA	oral	log10 7.3 PFU/ml	18	32	plaque assay	7	1e-05	NA	1e-05	1e-05		NA	1
228	West Nile Virus	Dohm et al. 2002b	North America	United States	New York	Westchester	41.122	-73.7949	Neartic	1999	Culex	Culex pipiens	Culex pipiens	Lin-1	NY99	NA	oral	log10 7.3 PFU/ml	20	4	plaque assay	6	1e-05	NA	1e-05	1e-05		NA	1
229	West Nile Virus	Dohm et al. 2002b	North America	United States	New York	Westchester	41.122	-73.7949	Neartic	1999	Culex	Culex pipiens	Culex pipiens	Lin-1	NY99	NA	oral	log10 7.3 PFU/ml	20	6	plaque assay	6	1e-05	NA	1e-05	1e-05		NA	1
230	West Nile Virus	Dohm et al. 2002b	North America	United States	New York	Westchester	41.122	-73.7949	Neartic	1999	Culex	Culex pipiens	Culex pipiens	Lin-1	NY99	NA	oral	log10 7.3 PFU/ml	20	8	plaque assay	8	1e-05	NA	1e-05	1e-05		NA	1
231	West Nile Virus	Dohm et al. 2002b	North America	United States	New York	Westchester	41.122	-73.7949	Neartic	1999	Culex	Culex pipiens	Culex pipiens	Lin-1	NY99	NA	oral	log10 7.3 PFU/ml	20	11	plaque assay	6	1e-05	NA	1e-05	1e-05		NA	1
232	West Nile Virus	Dohm et al. 2002b	North America	United States	New York	Westchester	41.122	-73.7949	Neartic	1999	Culex	Culex pipiens	Culex pipiens	Lin-1	NY99	NA	oral	log10 7.3 PFU/ml	20	14	plaque assay	7	1e-05	NA	1e-05	1e-05		NA	1
233	West Nile Virus	Dohm et al. 2002b	North America	United States	New York	Westchester	41.122	-73.7949	Neartic	1999	Culex	Culex pipiens	Culex pipiens	Lin-1	NY99	NA	oral	log10 7.3 PFU/ml	20	18	plaque assay	8	1e-05	NA	1e-05	1e-05		NA	1
234	West Nile Virus	Dohm et al. 2002b	North America	United States	New York	Westchester	41.122	-73.7949	Neartic	1999	Culex	Culex pipiens	Culex pipiens	Lin-1	NY99	NA	oral	log10 7.3 PFU/ml	20	21	plaque assay	7	1e-05	NA	1e-05	1e-05		NA	1
235	West Nile Virus	Dohm et al. 2002b	North America	United States	New York	Westchester	41.122	-73.7949	Neartic	1999	Culex	Culex pipiens	Culex pipiens	Lin-1	NY99	NA	oral	log10 7.3 PFU/ml	26	4	plaque assay	6	1e-05	NA	1e-05	1e-05		NA	1
236	West Nile Virus	Dohm et al. 2002b	North America	United States	New York	Westchester	41.122	-73.7949	Neartic	1999	Culex	Culex pipiens	Culex pipiens	Lin-1	NY99	NA	oral	log10 7.3 PFU/ml	26	6	plaque assay	12	1e-05	NA	1e-05	1e-05		NA	1
237	West Nile Virus	Dohm et al. 2002b	North America	United States	New York	Westchester	41.122	-73.7949	Neartic	1999	Culex	Culex pipiens	Culex pipiens	Lin-1	NY99	NA	oral	log10 7.3 PFU/ml	26	8	plaque assay	8	1e-05	NA	1e-05	1e-05		NA	1
238	West Nile Virus	Dohm et al. 2002b	North America	United States	New York	Westchester	41.122	-73.7949	Neartic	1999	Culex	Culex pipiens	Culex pipiens	Lin-1	NY99	NA	oral	log10 7.3 PFU/ml	26	11	plaque assay	8	1e-05	NA	1e-05	1e-05		NA	1
239	West Nile Virus	Dohm et al. 2002b	North America	United States	New York	Westchester	41.122	-73.7949	Neartic	1999	Culex	Culex pipiens	Culex pipiens	Lin-1	NY99	NA	oral	log10 7.3 PFU/ml	26	12	plaque assay	6	1e-05	NA	1e-05	1e-05		NA	1
240	West Nile Virus	Dohm et al. 2002b	North America	United States	New York	Westchester	41.122	-73.7949	Neartic	1999	Culex	Culex pipiens	Culex pipiens	Lin-1	NY99	NA	oral	log10 7.3 PFU/ml	26	14	plaque assay	14	1e-05	NA	1e-05	1e-05		NA	1
241	West Nile Virus	Dohm et al. 2002b	North America	United States	New York	Westchester	41.122	-73.7949	Neartic	1999	Culex	Culex pipiens	Culex pipiens	Lin-1	NY99	NA	oral	log10 7.3 PFU/ml	26	18	plaque assay	13	1e-05	NA	1e-05	1e-05		NA	1
242	West Nile Virus	Dohm et al. 2002b	North America	United States	New York	Westchester	41.122	-73.7949	Neartic	1999	Culex	Culex pipiens	Culex pipiens	Lin-1	NY99	NA	oral	log10 7.3 PFU/ml	26	21	plaque assay	13	1e-05	NA	1e-05	1e-05		NA	1
243	West Nile Virus	Dohm et al. 2002b	North America	United States	New York	Westchester	41.122	-73.7949	Neartic	1999	Culex	Culex pipiens	Culex pipiens	Lin-1	NY99	NA	oral	log10 7.3 PFU/ml	26	25	plaque assay	7	1e-05	NA	1e-05	1e-05		NA	1
244	West Nile Virus	Dohm et al. 2002b	North America	United States	New York	Westchester	41.122	-73.7949	Neartic	1999	Culex	Culex pipiens	Culex pipiens	Lin-1	NY99	NA	oral	log10 7.3 PFU/ml	26	28	plaque assay	7	1e-05	NA	1e-05	1e-05		NA	1
245	West Nile Virus	Dohm et al. 2002b	North America	United States	New York	Westchester	41.122	-73.7949	Neartic	1999	Culex	Culex pipiens	Culex pipiens	Lin-1	NY99	NA	oral	log10 7.3 PFU/ml	26	32	plaque assay	7	1e-05	NA	1e-05	1e-05		NA	1
246	West Nile Virus	Dohm et al. 2002b	North America	United States	New York	Westchester	41.122	-73.7949	Neartic	1999	Culex	Culex pipiens	Culex pipiens	Lin-1	NY99	NA	oral	log10 7.3 PFU/ml	30	4	plaque assay	5	1e-05	NA	1e-05	1e-05		NA	1
247	West Nile Virus	Dohm et al. 2002b	North America	United States	New York	Westchester	41.122	-73.7949	Neartic	1999	Culex	Culex pipiens	Culex pipiens	Lin-1	NY99	NA	oral	log10 7.3 PFU/ml	30	6	plaque assay	6	1e-05	NA	1e-05	1e-05		NA	1
248	West Nile Virus	Dohm et al. 2002b	North America	United States	New York	Westchester	41.122	-73.7949	Neartic	1999	Culex	Culex pipiens	Culex pipiens	Lin-1	NY99	NA	oral	log10 7.3 PFU/ml	30	8	plaque assay	8	1e-05	NA	1e-05	1e-05		NA	1
249	West Nile Virus	Dohm et al. 2002b	North America	United States	New York	Westchester	41.122	-73.7949	Neartic	1999	Culex	Culex pipiens	Culex pipiens	Lin-1	NY99	NA	oral	log10 7.3 PFU/ml	30	12	plaque assay	8	1e-05	NA	1e-05	1e-05		NA	1
250	West Nile Virus	Dohm et al. 2002b	North America	United States	New York	Westchester	41.122	-73.7949	Neartic	1999	Culex	Culex pipiens	Culex pipiens	Lin-1	NY99	NA	oral	log10 7.3 PFU/ml	30	14	plaque assay	8	1e-05	NA	1e-05	1e-05		NA	1
251	West Nile Virus	Dohm et al. 2002b	North America	United States	New York	Westchester	41.122	-73.7949	Neartic	1999	Culex	Culex pipiens	Culex pipiens	Lin-1	NY99	NA	oral	log10 7.3 PFU/ml	30	18	plaque assay	6	1e-05	NA	1e-05	1e-05		NA	1
252	West Nile Virus	Dohm et al. 2002b	North America	United States	New York	Westchester	41.122	-73.7949	Neartic	1999	Culex	Culex pipiens	Culex pipiens	Lin-1	NY99	NA	oral	log10 7.3 PFU/ml	30	21	plaque assay	2	1e-05	NA	1e-05	1e-05		NA	1
253	West Nile Virus	Ebel et al. 2005	North America	United States	New York	Staten Island	40.5795	-79.1502	Neartic	2002-2003	Culex	Culex pipiens	Culex pipiens	Lin-1	NY99	3356	oral	log10 6.7 PFU/0.1 ml	27	14	plaque assay	795	112	21	18.8	0.188	0.0264151	1	1	complete
254	West Nile Virus	Ebel et al. 2005	North America	United States	New York	Staten Island	40.5795	-79.1502	Neartic	2002-2003	Culex	Culex restuans	Culex restuans	Lin-1	NY99	3356	oral	log10 6.7 PFU/0.1 ml	27	14	plaque assay	402	44	19	43.2	0.432	0.0472637	1	1	complete
255	West Nile Virus	Fall et al. 2014	Africa	Senegal	Ferlo	Barkedji	15.2833	-14.8833	Afrotropical	NA	Culex	Culex quinquefasciatus	Culex quinquefasciatus	Lin-1	ArD76986	NA	oral		27	8	RT-PCR	4	1e-05	NA	1e-05			NA	1
256	West Nile Virus	Fall et al. 2014	Africa	Senegal	Ferlo	Barkedji	15.2833	-14.8833	Afrotropical	NA	Culex	Culex quinquefasciatus	Culex quinquefasciatus	Lin-1	ArD76986	NA	oral		27	12	RT-PCR	4	1e-05	NA	1e-05			NA	1
257	West Nile Virus	Fall et al. 2014	Africa	Senegal	Ferlo	Barkedji	15.2833	-14.8833	Afrotropical	NA	Culex	Culex quinquefasciatus	Culex quinquefasciatus	Lin-1	ArD76986	NA	oral	log10 6.7 PFU/ml	27	15	RT-PCR	29	4	1	25	0.25	0.0344828	1	1	complete
258	West Nile Virus	Fall et al. 2014	Africa	Senegal	Ferlo	Barkedji	15.2833	-14.8833	Afrotropical	NA	Culex	Culex quinquefasciatus	Culex quinquefasciatus	Lin-2	B956	NA	oral		27	4	RT-PCR	4	1e-05	NA	1e-05	1e-07		NA	1
259	West Nile Virus	Fall et al. 2014	Africa	Senegal	Ferlo	Barkedji	15.2833	-14.8833	Afrotropical	NA	Culex	Culex quinquefasciatus	Culex quinquefasciatus	Lin-2	B956	NA	oral		27	8	RT-PCR	4	1e-05	NA	1e-05	1e-07		NA	1
260	West Nile Virus	Fall et al. 2014	Africa	Senegal	Ferlo	Barkedji	15.2833	-14.8833	Afrotropical	NA	Culex	Culex quinquefasciatus	Culex quinquefasciatus	Lin-2	B956	NA	oral		27	12	RT-PCR	4	1e-05	NA	1e-05	1e-07		NA	1
261	West Nile Virus	Fall et al. 2014	Africa	Senegal	Ferlo	Barkedji	15.2833	-14.8833	Afrotropical	NA	Culex	Culex quinquefasciatus	Culex quinquefasciatus	Lin-2	B956	NA	oral		27	15	RT-PCR	19	1e-05	NA	1e-05	1e-07		NA	1
262	West Nile Virus	Fall et al. 2014	Africa	Senegal	Ferlo	Barkedji	15.2833	-14.8833	Afrotropical	NA	Culex	Culex quinquefasciatus	Culex quinquefasciatus	Koutango	ArD96655	NA	oral		27	4	RT-PCR	2	1e-05	NA	1e-05	1e-07		NA	1
263	West Nile Virus	Fall et al. 2014	Africa	Senegal	Ferlo	Barkedji	15.2833	-14.8833	Afrotropical	NA	Culex	Culex quinquefasciatus	Culex quinquefasciatus	Koutango	ArD96655	NA	oral		27	8	RT-PCR	2	1e-05	NA	1e-05	1e-07		NA	1
264	West Nile Virus	Fall et al. 2014	Africa	Senegal	Ferlo	Barkedji	15.2833	-14.8833	Afrotropical	NA	Culex	Culex quinquefasciatus	Culex quinquefasciatus	Koutango	ArD96655	NA	oral		27	12	RT-PCR	2	1e-05	NA	1e-05	1e-07		NA	1
265	West Nile Virus	Fall et al. 2014	Africa	Senegal	Ferlo	Barkedji	15.2833	-14.8833	Afrotropical	NA	Culex	Culex quinquefasciatus	Culex quinquefasciatus	Koutango	ArD96655	NA	oral		27	15	RT-PCR	14	1e-05	NA	1e-05	1e-07		NA	1
266	West Nile Virus	Fall et al. 2014	Africa	Senegal	Ferlo	Barkedji	15.2833	-14.8833	Afrotropical	NA	Culex	Culex quinquefasciatus	Culex quinquefasciatus	Lin-1	ArD76986	NA	oral		27	4	RT-PCR	4	1e-05	NA	1e-05	1e-07		NA	1
267	West Nile Virus	Fall et al. 2014	Africa	Senegal	Ferlo	Barkedji	15.2833	-14.8833	Afrotropical	NA	Culex	Culex quinquefasciatus	Culex quinquefasciatus	Koutango	ArD96655	NA	oral		27	4	RT-PCR	5	1e-05	NA	1e-05	1e-07		NA	1
268	West Nile Virus	Fall et al. 2014	Africa	Senegal	Ferlo	Barkedji	15.2833	-14.8833	Afrotropical	NA	Culex	Culex quinquefasciatus	Culex quinquefasciatus	Koutango	ArD96655	NA	oral		27	8	RT-PCR	5	1e-05	NA	1e-05	1e-07		NA	1
269	West Nile Virus	Fall et al. 2014	Africa	Senegal	Ferlo	Barkedji	15.2833	-14.8833	Afrotropical	NA	Culex	Culex quinquefasciatus	Culex quinquefasciatus	Koutango	ArD96655	NA	oral		27	12	RT-PCR	6	1e-05	NA	1e-05	1e-07		NA	1
270	West Nile Virus	Fall et al. 2014	Africa	Senegal	Ferlo	Barkedji	15.2833	-14.8833	Afrotropical	NA	Culex	Culex quinquefasciatus	Culex quinquefasciatus	Koutango	ArD96655	NA	oral		27	15	RT-PCR	23	1e-05	NA	1e-05	1e-07		NA	1
271	West Nile Virus	Fall et al. 2014	Africa	Senegal	Ferlo	Barkedji	15.2833	-14.8833	Afrotropical	NA	Culex	Culex quinquefasciatus	Culex quinquefasciatus	Putative 8	ArD94343	NA	oral		27	4	RT-PCR	2	1e-05	NA	1e-05	1e-07		NA	1
272	West Nile Virus	Fall et al. 2014	Africa	Senegal	Ferlo	Barkedji	15.2833	-14.8833	Afrotropical	NA	Culex	Culex quinquefasciatus	Culex quinquefasciatus	Putative 8	ArD94343	NA	oral		27	8	RT-PCR	2	1e-05	NA	1e-05	1e-07		NA	1
273	West Nile Virus	Fall et al. 2014	Africa	Senegal	Ferlo	Barkedji	15.2833	-14.8833	Afrotropical	NA	Culex	Culex quinquefasciatus	Culex quinquefasciatus	Putative 8	ArD94343	NA	oral		27	12	RT-PCR	2	1e-05	NA	1e-05	1e-07		NA	1
274	West Nile Virus	Fall et al. 2014	Africa	Senegal	Ferlo	Barkedji	15.2833	-14.8833	Afrotropical	NA	Culex	Culex quinquefasciatus	Culex quinquefasciatus	Putative 8	ArD94343	NA	oral		27	15	RT-PCR	19	1e-05	NA	1e-05	1e-07		NA	1
275	West Nile Virus	Fall et al. 2014	Africa	Senegal	Ferlo	Barkedji	15.2833	-14.8833	Afrotropical	NA	Culex	Culex quinquefasciatus	Culex quinquefasciatus	Putative 8	ArD94343	NA	oral		27	15	RT-PCR	13	1e-05	NA	1e-05	1e-07		NA	1
276	West Nile Virus	Fall et al. 2014	Africa	Senegal	Ferlo	Barkedji	15.2833	-14.8833	Afrotropical	NA	Culex	Culex neavei	Culex neavei	Lin-1	ArD76986	NA	oral		27	4	RT-PCR		1e-05	NA	1e-05	1e-07		NA	1
277	West Nile Virus	Fall et al. 2014	Africa	Senegal	Ferlo	Barkedji	15.2833	-14.8833	Afrotropical	NA	Culex	Culex neavei	Culex neavei	Lin-1	ArD76986	NA	oral		27	8	RT-PCR		1e-05	NA	1e-05	1e-07		NA	1
278	West Nile Virus	Fall et al. 2014	Africa	Senegal	Ferlo	Barkedji	15.2833	-14.8833	Afrotropical	NA	Culex	Culex neavei	Culex neavei	Lin-1	ArD76986	NA	oral		27	12	RT-PCR		1e-05	NA	1e-05	1e-07		NA	1
279	West Nile Virus	Fall et al. 2014	Africa	Senegal	Ferlo	Barkedji	15.2833	-14.8833	Afrotropical	NA	Culex	Culex neavei	Culex neavei	Lin-1	ArD76986	NA	oral	log10 6.3 PFU/ml	27	15	RT-PCR	20	6	5	83.3	0.833	0.25	1	1	complete
280	West Nile Virus	Fall et al. 2014	Africa	Senegal	Ferlo	Barkedji	15.2833	-14.8833	Afrotropical	NA	Culex	Culex neavei	Culex neavei	Lin-2	B956	NA	oral		27	4	RT-PCR		1e-05	NA	1e-05	1e-07		NA	1
281	West Nile Virus	Fall et al. 2014	Africa	Senegal	Ferlo	Barkedji	15.2833	-14.8833	Afrotropical	NA	Culex	Culex neavei	Culex neavei	Lin-2	B956	NA	oral		27	8	RT-PCR		1e-05	NA	1e-05	1e-07		NA	1
282	West Nile Virus	Fall et al. 2014	Africa	Senegal	Ferlo	Barkedji	15.2833	-14.8833	Afrotropical	NA	Culex	Culex neavei	Culex neavei	Lin-2	B956	NA	oral		27	12	RT-PCR		1e-05	NA	1e-05	1e-07		NA	1
283	West Nile Virus	Fall et al. 2014	Africa	Senegal	Ferlo	Barkedji	15.2833	-14.8833	Afrotropical	NA	Culex	Culex neavei	Culex neavei	Lin-2	B956	NA	oral	log10 5.1	27	15	RT-PCR	30	1	0	0	0	0	0	1	complete
284	West Nile Virus	Fall et al. 2014	Africa	Senegal	Ferlo	Barkedji	15.2833	-14.8833	Afrotropical	NA	Culex	Culex neavei	Culex neavei	Koutango	ArD96655	NA	oral	log10 6.3	27	15	RT-PCR	11	1	0	0	0	0	0	1	complete
285	West Nile Virus	Fall et al. 2014	Africa	Senegal	Ferlo	Barkedji	15.2833	-14.8833	Afrotropical	NA	Culex	Culex neavei	Culex neavei	Koutango	ArD96655	NA	oral		27	4	RT-PCR		1e-05	NA	1e-05	1e-07		NA	1
286	West Nile Virus	Fall et al. 2014	Africa	Senegal	Ferlo	Barkedji	15.2833	-14.8833	Afrotropical	NA	Culex	Culex neavei	Culex neavei	Koutango	ArD96655	NA	oral		27	8	RT-PCR		1e-05	NA	1e-05	1e-07		NA	1
287	West Nile Virus	Fall et al. 2014	Africa	Senegal	Ferlo	Barkedji	15.2833	-14.8833	Afrotropical	NA	Culex	Culex neavei	Culex neavei	Koutango	ArD96655	NA	oral		27	12	RT-PCR		1e-05	NA	1e-05	1e-07		NA	1
288	West Nile Virus	Fall et al. 2014	Africa	Senegal	Ferlo	Barkedji	15.2833	-14.8833	Afrotropical	NA	Culex	Culex neavei	Culex neavei	Koutango	ArD96655	NA	oral		27	15	RT-PCR		1e-05	NA	1e-05	1e-07		NA	1
289	West Nile Virus	Fall et al. 2014	Africa	Senegal	Ferlo	Barkedji	15.2833	-14.8833	Afrotropical	NA	Culex	Culex neavei	Culex neavei	Putative 8	ArD94343	NA	oral		27	4	RT-PCR		1e-05	NA	1e-05	1e-07		NA	1
290	West Nile Virus	Fall et al. 2014	Africa	Senegal	Ferlo	Barkedji	15.2833	-14.8833	Afrotropical	NA	Culex	Culex neavei	Culex neavei	Putative 8	ArD94343	NA	oral		27	8	RT-PCR		1e-05	NA	1e-05	1e-07		NA	1
291	West Nile Virus	Fall et al. 2014	Africa	Senegal	Ferlo	Barkedji	15.2833	-14.8833	Afrotropical	NA	Culex	Culex neavei	Culex neavei	Putative 8	ArD94343	NA	oral		27	12	RT-PCR		1e-05	NA	1e-05	1e-07		NA	1
292	West Nile Virus	Fall et al. 2014	Africa	Senegal	Ferlo	Barkedji	15.2833	-14.8833	Afrotropical	NA	Culex	Culex neavei	Culex neavei	Putative 8	ArD94343	NA	oral	log10 5.6	27	15	RT-PCR	18	1	1	100	1	0.0555556	1	1	complete
293	West Nile Virus	Fortuna et al. 2015	Europe	Italy	Rome	Frascati	41.8062	12.6804	Paleartic	NA	Culex	Culex pipiens	Culex pipiens	Lin-1	Ma V3	NA	oral	log10 7.97 PFU/ml	28	32	plaque assay & q RT-PCR	NA	NA	NA	NA	NA		NA
294	West Nile Virus	Fortuna et al. 2015	Europe	Italy	Rome	Frascati	41.8062	12.6804	Paleartic	NA	Culex	Culex pipiens	Culex pipiens	Lin-1	Ma V3	NA	oral	log10 7.97 PFU/ml	28	32	plaque assay & q RT-PCR	21	19	7	37	0.37		1
295	West Nile Virus	Fortuna et al. 2015	Europe	Italy	Rome	Frascati	41.8062	12.6804	Paleartic	NA	Culex	Culex pipiens	Culex pipiens	Lin-1	Ma V3	NA	oral	log10 7.97 PFU/ml	28	32	plaque assay & q RT-PCR	21	19	7	37	0.37	0.333333	1	1	complete
296	West Nile Virus	Fortuna et al. 2015	Europe	Italy	Padua	Legnaro	45.3368	11.9643	Paleartic	NA	Culex	Culex pipiens	Culex pipiens	Lin-1	Ma V3	NA	oral	log10 7.97 PFU/ml	28	32	plaque assay & q RT-PCR	30	19	9	47	0.47	0.3	1	1	complete
297	West Nile Virus	Fortuna et al. 2015	Europe	Italy	Catania	Zafferana	37.6897	15.1053	Paleartic	NA	Culex	Culex pipiens	Culex pipiens	Lin-1	Ma V3	NA	oral	log10 7.97 PFU/ml	28	32	plaque assay & q RT-PCR	29	16	6	37	0.37	0.206897	1	1	complete
298	West Nile Virus	Fortuna et al. 2015	Europe	Italy	Rome	Caffarella	41.8638	12.5196	Paleartic	NA	Culex	Culex pipiens	Culex pipiens	Lin-1	Ma V3	NA	oral	log10 7.97 PFU/ml	28	32	plaque assay & q RT-PCR	32	24	10	42	0.42	0.3125	1	1	complete
299	West Nile Virus	Fros et al. 2015a	Europe	Netherlands	Brummen	NA	52.0902	6.15801	Paleartic	2010	Culex	Culex pipiens	Culex pipiens	Lin-1	NY99	NA	oral	log10 7.44 PFU/mlL	24	14	NA	67	15	15	22	0.22	0.223881	1	1	complete
300	West Nile Virus	Fros et al. 2015a	North America	United States	NA	NA	52.0902	6.15801	Paleartic	2010	Culex	Culex pipiens	Culex pipiens	Lin-1	NY99	NA	oral	log10 7.44 PFU/mlL	24	14	NA	74	14	19	19	0.19	0.256757	1	1	complete
301	West Nile Virus	Fros et al. 2015a	Europe	Netherlands	Brummen	NA	52.0902	6.15801	Paleartic	2010	Culex	Culex pipiens	Culex pipiens	Lin-2	Greece 2010	NA	oral	log10 7.44 PFU/mlL	24	14	NA	79	19	24	24	0.24	0.303797	1	1	complete
302	West Nile Virus	Fros et al. 2015a	North America	United States	NA	NA	52.0902	6.15801	Paleartic	2010	Culex	Culex pipiens	Culex pipiens	Lin-2	Greece 2010	NA	oral	log10 7.44 PFU/mlL	24	14	NA	102	7	8	8	0.08	0.0784314	1	1	complete
303	West Nile Virus	Fros et al. 2015b	Europe	Netherlands	Brummen	NA	52.0902	6.15801	Paleartic	2010	Culex	Culex pipiens	Culex pipiens	Lin-2	Greece 2010	NA	oral	log10 8.14	23	14	plaque assay & IFA	154	79	19	24	0.24	0.123377	1	1	complete
304	West Nile Virus	Fros et al. 2015b	Europe	Netherlands	Brummen	NA	52.0902	6.15801	Paleartic	2010	Culex	Culex pipiens	Culex pipiens	Lin-2	Greece 2010	NA	oral	log10 8.14	23	14	plaque assay & IFA	102	102	7	8	0.08	0.0686275	1	1	complete
305	West Nile Virus	Fros et al. 2015b	Europe	Netherlands	Brummen	NA	52.0902	6.15801	Paleartic	2010	Culex	Culex pipiens	Culex pipiens	Lin-1	NY99	NA	oral	log10 8.14	23	14	plaque assay & IFA	131	67	15	22	0.22	0.114504	1	1	complete
306	West Nile Virus	Fros et al. 2015b	Europe	Netherlands	Brummen	NA	52.0902	6.15801	Paleartic	2010	Culex	Culex pipiens	Culex pipiens	Lin-1	NY99	NA	oral	log10 8.14	23	14	plaque assay & IFA	87	74	14	19	0.19	0.16092	1	1	complete
307	West Nile Virus	Goddard et al. 2002	North America	United States	California	Yolo	38.733	-121.807	Neartic	2001	Culex	Culex tarsalis	Culex tarsalis	Lin-1	NY99	NA	oral				plaque assay	30	1e-05		60			1	1
308	West Nile Virus	Goddard et al. 2002	North America	United States	California	Yolo	38.733	-121.807	Neartic	2001	Culex	Culex tarsalis	Culex tarsalis	Lin-1	NY99	NA	oral				plaque assay	1	1e-05		100			1	1
309	West Nile Virus	Goddard et al. 2002	North America	United States	California	Kern	35.4937	-118.86	Neartic	2001	Culex	Culex tarsalis	Culex tarsalis	Lin-1	NY99	NA	oral				plaque assay	15	1e-05		40			1	1
310	West Nile Virus	Goddard et al. 2002	North America	United States	California	Kern	35.4937	-118.86	Neartic	2001	Culex	Culex tarsalis	Culex tarsalis	Lin-1	NY99	NA	oral				plaque assay	35	1e-05		60			1	1
311	West Nile Virus	Goddard et al. 2002	North America	United States	California	Riverside	33.9805	-117.376	Neartic	2001	Culex	Culex tarsalis	Culex tarsalis	Lin-1	NY99	NA	oral				plaque assay	49	1e-05		10			1	1
312	West Nile Virus	Goddard et al. 2002	North America	United States	California	Riverside	33.9805	-117.376	Neartic	2001	Culex	Culex tarsalis	Culex tarsalis	Lin-1	NY99	NA	oral				plaque assay	55	1e-05		62			1	1
313	West Nile Virus	Goddard et al. 2002	North America	United States	California	Kern	35.4937	-118.86	Neartic	2001	Culex	Culex pipiens quinquefasciatus	Culex quinquefasciatus	Lin-1	NY99	NA	oral				plaque assay	50	1e-05		4			1	1
314	West Nile Virus	Goddard et al. 2002	North America	United States	California	Kern	35.4937	-118.86	Neartic	2001	Culex	Culex pipiens quinquefasciatus	Culex quinquefasciatus	Lin-1	NY99	NA	oral				plaque assay	50	1e-05		52			1	1
315	West Nile Virus	Goddard et al. 2002	North America	United States	California	Riverside	33.9805	-117.376	Neartic	2001	Culex	Culex pipiens quinquefasciatus	Culex quinquefasciatus	Lin-1	NY99	NA	oral				plaque assay	60	1e-05		0			0	1
316	West Nile Virus	Goddard et al. 2002	North America	United States	California	Riverside	33.9805	-117.376	Neartic	2001	Culex	Culex pipiens quinquefasciatus	Culex quinquefasciatus	Lin-1	NY99	NA	oral				plaque assay	60	1e-05		2			1	1
317	West Nile Virus	Goddard et al. 2002	North America	United States	California	Riverside	33.9805	-117.376	Neartic	2001	Culex	Culex pipiens quinquefasciatus	Culex quinquefasciatus	Lin-1	NY99	NA	oral				plaque assay	58	1e-05		19			1	1
318	West Nile Virus	Goddard et al. 2002	North America	United States	California	Orange	33.7879	-117.853	Neartic	2001	Culex	Culex pipiens quinquefasciatus	Culex quinquefasciatus	Lin-1	NY99	NA	oral				plaque assay	45	1e-05		9			1	1
319	West Nile Virus	Goddard et al. 2002	North America	United States	California	Orange	33.7879	-117.853	Neartic	2001	Culex	Culex pipiens quinquefasciatus	Culex quinquefasciatus	Lin-1	NY99	NA	oral				plaque assay	50	1e-05		36			1	1
320	West Nile Virus	Goddard et al. 2002	North America	United States	California	Shasta	40.5981	-122.491	Neartic	2001	Culex	Culex pipiens pipiens	Culex pipiens	Lin-1	NY99	NA	oral				plaque assay	17	1e-05		0			0	1
321	West Nile Virus	Goddard et al. 2002	North America	United States	California	Shasta	40.5981	-122.491	Neartic	2001	Culex	Culex pipiens pipiens	Culex pipiens	Lin-1	NY99	NA	oral				plaque assay	31	1e-05		71			1	1
322	West Nile Virus	Goddard et al. 2002	North America	United States	California	San Bernardino	34.1083	-117.29	Neartic	2002	Culex	Culex stigmatosoma	Culex stigmatosoma	Lin-1	NY99	NA	oral				plaque assay	15	1e-05		0			0	1
323	West Nile Virus	Goddard et al. 2002	North America	United States	California	San Bernardino	34.1083	-117.29	Neartic	2002	Culex	Culex stigmatosoma	Culex stigmatosoma	Lin-1	NY99	NA	oral				plaque assay	48	1e-05		19			1	1
324	West Nile Virus	Goddard et al. 2002	North America	United States	California	Orange	33.7879	-117.853	Neartic	2002	Culex	Culex erythrothorax	Culex erythrothorax	Lin-1	NY99	NA	oral				plaque assay	15	1e-05		33			1	1
325	West Nile Virus	Goddard et al. 2002	North America	United States	California	Orange	33.7879	-117.853	Neartic	2002	Culex	Culex erythrothorax	Culex erythrothorax	Lin-1	NY99	NA	oral				plaque assay	25	1e-05		64			1	1
334	West Nile Virus	Goddard et al. 2002	North America	United States	California	Yolo	38.733	-121.807	Neartic	2001	Culex	Culex tarsalis	Culex tarsalis	Lin-1	NY99	NA	oral				plaque assay	25	1e-05		0			0	1
335	West Nile Virus	Goddard et al. 2002	North America	United States	California	Yolo	38.733	-121.807	Neartic	2001	Culex	Culex tarsalis	Culex tarsalis	Lin-1	NY99	NA	oral				plaque assay	11	1e-05		82			1	1
336	West Nile Virus	Goddard et al. 2002	North America	United States	California	Kern	35.4937	-118.86	Neartic	2001	Culex	Culex tarsalis	Culex tarsalis	Lin-1	NY99	NA	oral				plaque assay	10	1e-05		10			1	1
337	West Nile Virus	Goddard et al. 2002	North America	United States	California	Kern	35.4937	-118.86	Neartic	2001	Culex	Culex tarsalis	Culex tarsalis	Lin-1	NY99	NA	oral				plaque assay	45	1e-05		0			0	1
338	West Nile Virus	Goddard et al. 2002	North America	United States	California	Riverside	33.9805	-117.376	Neartic	2001	Culex	Culex tarsalis	Culex tarsalis	Lin-1	NY99	NA	oral				plaque assay	40	1e-05		0			0	1
339	West Nile Virus	Goddard et al. 2002	North America	United States	California	Riverside	33.9805	-117.376	Neartic	2001	Culex	Culex tarsalis	Culex tarsalis	Lin-1	NY99	NA	oral				plaque assay	10	1e-05		0			0	1
340	West Nile Virus	Goddard et al. 2002	North America	United States	California	Kern	35.4937	-118.86	Neartic	2001	Culex	Culex pipiens quinquefasciatus	Culex quinquefasciatus	Lin-1	NY99	NA	oral				plaque assay	50	1e-05		0			0	1
341	West Nile Virus	Goddard et al. 2002	North America	United States	California	Kern	35.4937	-118.86	Neartic	2001	Culex	Culex pipiens quinquefasciatus	Culex quinquefasciatus	Lin-1	NY99	NA	oral				plaque assay	50	1e-05		0			0	1
342	West Nile Virus	Goddard et al. 2002	North America	United States	California	Riverside	33.9805	-117.376	Neartic	2001	Culex	Culex pipiens quinquefasciatus	Culex quinquefasciatus	Lin-1	NY99	NA	oral				plaque assay	50	1e-05		0			0	1
343	West Nile Virus	Goddard et al. 2002	North America	United States	California	Riverside	33.9805	-117.376	Neartic	2001	Culex	Culex pipiens quinquefasciatus	Culex quinquefasciatus	Lin-1	NY99	NA	oral				plaque assay	55	1e-05		0			0	1
344	West Nile Virus	Goddard et al. 2002	North America	United States	California	Shasta	40.5981	-122.491	Neartic	2001	Culex	Culex pipiens pipiens	Culex pipiens	Lin-1	NY99	NA	oral				plaque assay	25	1e-05		0			0	1
345	West Nile Virus	Goddard et al. 2002	North America	United States	California	Shasta	40.5981	-122.491	Neartic	2001	Culex	Culex pipiens pipiens	Culex pipiens	Lin-1	NY99	NA	oral				plaque assay	35	1e-05		60			1	1
346	West Nile Virus	Goddard et al. 2002	North America	United States	California	San Bernardino	34.1083	-117.29	Neartic	2002	Culex	Culex stigmatosoma	Culex stigmatosoma	Lin-1	NY99	NA	oral				plaque assay	29	1e-05		34			1	1
347	West Nile Virus	Goddard et al. 2002	North America	United States	California	Orange	33.7879	-117.853	Neartic	2002	Culex	Culex erythrothorax	Culex erythrothorax	Lin-1	NY99	NA	oral				plaque assay	47	1e-05		0			0	1
348	West Nile Virus	Goddard et al. 2002	North America	United States	California	Riverside	33.9805	-117.376	Neartic	2001	Culex	Culex erythrothorax	Culex erythrothorax	Lin-1	NY99	NA	oral				plaque assay	12	1e-05		0			0	1
349	West Nile Virus	Goddard et al. 2002	North America	United States	California	Riverside	33.9805	-117.376	Neartic	2001	Culex	Culex erythrothorax	Culex erythrothorax	Lin-1	NY99	NA	oral				plaque assay	20	1e-05		30			1	1
356	Usutu Virus	Hernández-Triana et al. 2018	Europe	United Kingdom	NA	NA	55.3781	-3.43598	Paleartic	2015	Culex	Culex pipiens	Culex pipiens	NA	SAAR-1776	NA	oral	log10 6 PFU/ml	25	7	plaque assay & RT-PCR	20	20	0	0	0	0	0	1	complete
357	Usutu Virus	Hernández-Triana et al. 2018	Europe	United Kingdom	NA	NA	55.3781	-3.43598	Paleartic	2015	Culex	Culex pipiens	Culex pipiens	NA	SAAR-1776	NA	oral	log10 6 PFU/ml	25	14	plaque assay & RT-PCR	20	1	1	100	1	0.05	1	1	complete
358	Usutu Virus	Hernández-Triana et al. 2018	Europe	United Kingdom	NA	NA	55.3781	-3.43598	Paleartic	2015	Culex	Culex pipiens	Culex pipiens	NA	SAAR-1776	NA	oral	log10 6 PFU/ml	25	21	plaque assay & RT-PCR	7	1	0	0	0	0	0	1	complete
359	Usutu Virus	Hernández-Triana et al. 2018	Europe	United Kingdom	NA	NA	55.3781	-3.43598	Paleartic	2015	Culex	Culex pipiens	Culex pipiens	NA	SAAR-1776	NA	oral	log10 6 PFU/ml	25	7	plaque assay & RT-PCR	14	14	0	0	0	0	0	1	complete
360	Usutu Virus	Hernández-Triana et al. 2018	Europe	United Kingdom	NA	NA	55.3781	-3.43598	Paleartic	2015	Culex	Culex pipiens	Culex pipiens	NA	SAAR-1776	NA	oral	log10 6 PFU/ml	25	14	plaque assay & RT-PCR	18	18	0	0	0	0	0	1	complete
361	Usutu Virus	Hernández-Triana et al. 2018	Europe	United Kingdom	NA	NA	55.3781	-3.43598	Paleartic	2015	Culex	Culex pipiens	Culex pipiens	NA	SAAR-1776	NA	oral	log10 6 PFU/ml	25	21	plaque assay & RT-PCR	18	18	0	0	0	0	0	1	complete
362	West Nile Virus	Holicki et al. 2020	Europe	Germany	Brandenburg	Schoneiche	52.4714	13.7065	Paleartic	2018	Culex	Culex pipiens pipiens	Culex pipiens	Lin-2	NA	MH924836	oral	log10 9.3 TCID50/ ml	25	15	plaque assay & q RT-PCR	20	19	10	52.6	0.526	0.5	1	1	complete
363	West Nile Virus	Holicki et al. 2020	Europe	Germany	Brandenburg	Schoneiche	52.4714	13.7065	Paleartic	2018	Culex	Culex pipiens pipiens	Culex pipiens	Lin-2	NA	MH924836	oral	log10 9.3 TCID50/ ml	25	21	plaque assay & q RT-PCR	17	16	9	60	0.6	0.529412	1	1	complete
364	West Nile Virus	Holicki et al. 2020	Europe	Germany	Brandenburg	Gro Kreutz	52.4038	12.7808	Paleartic	2019	Culex	Culex pipiens pipiens	Culex pipiens	Lin-2	NA	MH924836	oral	log10 9.3 TCID50/ ml	25	15	plaque assay & q RT-PCR	20	10	8	80	0.8	0.4	1	1	complete
365	West Nile Virus	Holicki et al. 2020	Europe	Germany	Brandenburg	Gro Kreutz	52.4038	12.7808	Paleartic	2019	Culex	Culex pipiens pipiens	Culex pipiens	Lin-2	NA	MH924836	oral	log10 9.3 TCID50/ ml	25	21	plaque assay & q RT-PCR	26	16	12	75	0.75	0.461538	1	1	complete
366	West Nile Virus	Holicki et al. 2020	Europe	Germany	Lower Saxony	Wendland	52.9674	11.1583	Paleartic	2012	Culex	Culex pipiens molestus	Culex pipiens	Lin-2	NA	MH924836	oral	log10 9.3 TCID50/ ml	25	15	plaque assay & q RT-PCR	7	6	2	33.3	0.333	0.285714	1	1	complete
367	West Nile Virus	Holicki et al. 2020	Europe	Germany	Lower Saxony	Wendland	52.9674	11.1583	Paleartic	2012	Culex	Culex pipiens molestus	Culex pipiens	Lin-2	NA	MH924836	oral	log10 9.3 TCID50/ ml	25	21	plaque assay & q RT-PCR	15	1	1	100	1	0.0666667	1	1	complete
368	West Nile Virus	Holicki et al. 2020	Europe	Serbia	Novi Sad	NA	45.2671	19.8335	Paleartic	2012	Culex	Culex pipiens molestus	Culex pipiens	Lin-2	NA	MH924836	oral	log10 9.3 TCID50/ ml	25	15	plaque assay & q RT-PCR	31	16	4	25	0.25	0.129032	1	1	complete
369	West Nile Virus	Holicki et al. 2020	Europe	Serbia	Novi Sad	NA	45.2671	19.8335	Paleartic	2012	Culex	Culex pipiens molestus	Culex pipiens	Lin-2	NA	MH924836	oral	log10 9.3 TCID50/ ml	25	21	plaque assay & q RT-PCR	40	4	2	50	0.5	0.05	1	1	complete
372	Japanese Encephalitis Virus	Huang et al. 2015	North America	United States	Georgia	Valdosta	30.8327	-83.2785	Neartic	NA	Culex	Culex quinquefasciatus	Culex quinquefasciatus	genotype III	Taira		oral				plaque assay	12	1e-05	NA	1e-05			NA	1
373	Japanese Encephalitis Virus	Huang et al. 2015	North America	United States	Georgia	Valdosta	30.8327	-83.2785	Neartic	NA	Culex	Culex quinquefasciatus	Culex quinquefasciatus	genotype III	Taira		oral				plaque assay	26	1e-05	NA	1e-05			NA	1
374	Japanese Encephalitis Virus	Huang et al. 2016	North America	United States	Georgia	Valdosta	30.8327	-83.2785	Neartic	NA	Culex	Culex quinquefasciatus	Culex quinquefasciatus		KE-93-83								1e-05		1e-05				1
375	Japanese Encephalitis Virus	Huang et al. 2016	North America	United States	Georgia	Valdosta	30.8327	-83.2785	Neartic	NA	Culex	Culex quinquefasciatus	Culex quinquefasciatus		JE-91								1e-05		1e-05				1
376	West Nile Virus	Jansen et al. 2008	Oceania	Australia	Brisbane	NA	-27.4667	153.017	Australasian	NA	Culex	Culex annulirostris	Culex annulirostris	Lin-1	NY99	NA	oral	log10 3.83	28	14	plaque assay & RT-PCR	27	27	13	48	0.48	0.481481	1	1	complete
377	West Nile Virus	Jansen et al. 2008	Oceania	Australia	Cairns	NA	-16.9167	145.767	Australasian	NA	Culex	Culex annulirostris	Culex annulirostris	Lin-1	NY99	NA	oral	log10 3.83	28	14	plaque assay & RT-PCR	25	25	19	76	0.76	0.76	1	1	complete
378	West Nile Virus	Jansen et al. 2008	Oceania	Australia	Sydney	NA	-33.85	151.2	Australasian	NA	Culex	Culex annulirostris	Culex annulirostris	Lin-1	NY99	NA	oral	log10 3.83	28	14	plaque assay & RT-PCR	25	25	21	84	0.84	0.84	1	1	complete
379	West Nile Virus	Jansen et al. 2008	Oceania	Australia	Sydney	NA	-33.85	151.2	Australasian	NA	Culex	Culex australicus	Culex australicus	Lin-1	NY99	NA	oral	log10 3.83	28	14	plaque assay & RT-PCR	1	1	0	0	0	0	0	1	complete
380	West Nile Virus	Jansen et al. 2008	Oceania	Australia	Cairns	NA	-16.9167	145.767	Australasian	NA	Culex	Culex bitaeniorhynchus	Culex bitaeniorhynchus	Lin-1	NY99	NA	oral	log10 3.83	28	14	plaque assay & RT-PCR	3	3	2	67	0.67	0.666667	1	1	complete
381	West Nile Virus	Jansen et al. 2008	Oceania	Australia	Cairns	NA	-16.9167	145.767	Australasian	NA	Culex	Culex gelidus	Culex gelidus	Lin-1	NY99	NA	oral	log10 3.83	28	14	plaque assay & RT-PCR	29	29	21	72	0.72	0.724138	1	1	complete
382	West Nile Virus	Jansen et al. 2008	Oceania	Australia	Brisbane	NA	-27.4667	153.017	Australasian	NA	Culex	Culex quinquefasciatus	Culex quinquefasciatus	Lin-1	NY99	NA	oral	log10 3.83	28	14	plaque assay & RT-PCR	25	25	13	52	0.52	0.52	1	1	complete
383	West Nile Virus	Jansen et al. 2008	Oceania	Australia	Sydney	NA	-33.85	151.2	Australasian	NA	Culex	Culex quinquefasciatus	Culex quinquefasciatus	Lin-1	NY99	NA	oral	log10 3.83	28	14	plaque assay & RT-PCR	28	28	14	50	0.5	0.5	1	1	complete
384	West Nile Virus	Jansen et al. 2008	Oceania	Australia	Brisbane	NA	-27.4667	153.017	Australasian	NA	Culex	Culex sitiens	Culex sitiens	Lin-1	NY99	NA	oral	log10 3.83	28	14	plaque assay & RT-PCR	11	11	1	9	0.09	0.0909091	1	1	complete
385	West Nile Virus	Jansen et al. 2008	Oceania	Australia	Cairns	NA	-16.9167	145.767	Australasian	NA	Culex	Culex sitiens	Culex sitiens	Lin-1	NY99	NA	oral	log10 3.83	28	14	plaque assay & RT-PCR	20	20	2	10	0.1	0.1	1	1	complete
386	West Nile Virus	Jansen et al. 2008	Oceania	Australia	Sydney	NA	-33.85	151.2	Australasian	NA	Culex	Culex sitiens	Culex sitiens	Lin-1	NY99	NA	oral	log10 3.83	28	14	plaque assay & RT-PCR	1	1	0	0	0	0	0	1	complete
387	West Nile Virus	Jansen et al. 2019	Europe	Germany	Heidelberg	NA	49.1833	8.65	Paleartic	2011	Culex	Culex pipiens molestus	Culex pipiens	Lin-1	TOS-09	NA	oral		18	14	q RT-PCR	29	1e-05	NA	1e-05	1e-07		NA	1
388	West Nile Virus	Jansen et al. 2019	Europe	Germany	Heidelberg	NA	49.1833	8.65	Paleartic	2011	Culex	Culex pipiens molestus	Culex pipiens	Lin-1	TOS-09	NA	oral		24	14	q RT-PCR	31	1e-05	NA	1e-05	1e-07		NA	1
389	West Nile Virus	Jansen et al. 2019	Europe	Germany	Heidelberg	NA	49.1833	8.65	Paleartic	2011	Culex	Culex pipiens molestus	Culex pipiens	Lin-1	TOS-09	NA	oral		27	14	q RT-PCR	31	1e-05	NA	1e-05	1e-07		NA	1
390	West Nile Virus	Jansen et al. 2019	Europe	Germany	Langenlehsten	NA	53.5	10.7333	Paleartic	2016-2017	Culex	Culex pipiens pipiens	Culex pipiens	Lin-1	TOS-09	HM991273/HM641225	oral	log10 7 PFU/ml	18	14	q RT-PCR	32	1	0	0	0	0	0	1	complete
391	West Nile Virus	Jansen et al. 2019	Europe	Germany	Langenlehsten	NA	53.5	10.7333	Paleartic	2016-2017	Culex	Culex pipiens pipiens	Culex pipiens	Lin-1	TOS-09	HM991273/HM641225	oral	log10 7 PFU/ml	21	14	q RT-PCR	30	1	0	0	0	0	0	1	complete
392	West Nile Virus	Jansen et al. 2019	Europe	Germany	Langenlehsten	NA	53.5	10.7333	Paleartic	2016-2017	Culex	Culex pipiens pipiens	Culex pipiens	Lin-1	TOS-09	HM991273/HM641225	oral	log10 7 PFU/ml	24	14	q RT-PCR	30	1	0	0	0	0	0	1	complete
393	West Nile Virus	Jansen et al. 2019	Europe	Germany	Langenlehsten	NA	53.5	10.7333	Paleartic	2016-2017	Culex	Culex pipiens pipiens	Culex pipiens	Lin-1	TOS-09	NA	oral		27	14	q RT-PCR	35	1e-05	NA	1e-05	1e-07		NA	1
394	West Nile Virus	Jansen et al. 2019	Europe	Germany	Langenlehsten	NA	53.5	10.7333	Paleartic	2016-2017	Culex	Culex torrentium	Culex torrentium	Lin-1	TOS-09	HM991273/HM641225	oral	log10 7 PFU/ml	18	14	q RT-PCR	32	2	0	0	0	0	0	1	complete
395	West Nile Virus	Jansen et al. 2019	Europe	Germany	Langenlehsten	NA	53.5	10.7333	Paleartic	2016-2017	Culex	Culex torrentium	Culex torrentium	Lin-1	TOS-09	NA	oral		21	14	q RT-PCR	31	1e-05	NA	1e-05	1e-07		NA	1
396	West Nile Virus	Jansen et al. 2019	Europe	Germany	Langenlehsten	NA	53.5	10.7333	Paleartic	2016-2017	Culex	Culex torrentium	Culex torrentium	Lin-1	TOS-09	HM991273/HM641225	oral	log10 7 PFU/ml	24	14	q RT-PCR	31	2	0	0	0	0	0	1	complete
397	West Nile Virus	Jansen et al. 2019	Europe	Germany	Langenlehsten	NA	53.5	10.7333	Paleartic	2016-2017	Culex	Culex torrentium	Culex torrentium	Lin-1	TOS-09	HM991273/HM641225	oral	log10 7 PFU/ml	27	14	q RT-PCR	34	11	1	9.1	0.091	0.0294118	1	1	complete
398	West Nile Virus	Jansen et al. 2019	Europe	Germany	Heidelberg	NA	49.1833	8.65	Paleartic	2011	Culex	Culex pipiens molestus	Culex pipiens	Lin-1	TOS-09	HM991273/HM641225	oral	log10 7 PFU/ml	18	21	q RT-PCR	29	1	0	0	0	0	0	1	complete
399	West Nile Virus	Jansen et al. 2019	Europe	Germany	Heidelberg	NA	49.1833	8.65	Paleartic	2011	Culex	Culex pipiens molestus	Culex pipiens	Lin-1	TOS-09	HM991273/HM641225	oral	log10 7 PFU/ml	24	21	q RT-PCR	31	1	0	0	0	0	0	1	complete
400	West Nile Virus	Jansen et al. 2019	Europe	Germany	Heidelberg	NA	49.1833	8.65	Paleartic	2011	Culex	Culex pipiens molestus	Culex pipiens	Lin-1	TOS-09	HM991273/HM641225	oral	log10 7 PFU/ml	27	21	q RT-PCR	62	4	1	25	0.25	0.016129	1	1	complete
401	West Nile Virus	Jansen et al. 2019	Europe	Germany	Langenlehsten	NA	53.5	10.7333	Paleartic	2016-2017	Culex	Culex pipiens pipiens	Culex pipiens	Lin-1	TOS-09	HM991273/HM641225	oral	log10 7 PFU/ml	18	21	q RT-PCR	33	2	0	0	0	0	0	1	complete
402	West Nile Virus	Jansen et al. 2019	Europe	Germany	Langenlehsten	NA	53.5	10.7333	Paleartic	2016-2017	Culex	Culex pipiens pipiens	Culex pipiens	Lin-1	TOS-09	HM991273/HM641225	oral	log10 7 PFU/ml	21	21	q RT-PCR	31	3	0	0	0	0	0	1	complete
403	West Nile Virus	Jansen et al. 2019	Europe	Germany	Langenlehsten	NA	53.5	10.7333	Paleartic	2016-2017	Culex	Culex pipiens pipiens	Culex pipiens	Lin-1	TOS-09	HM991273/HM641225	oral	log10 7 PFU/ml	24	21	q RT-PCR	31	7	1	14.3	0.143	0.0322581	1	1	complete
404	West Nile Virus	Jansen et al. 2019	Europe	Germany	Langenlehsten	NA	53.5	10.7333	Paleartic	2016-2017	Culex	Culex pipiens pipiens	Culex pipiens	Lin-1	TOS-09	HM991273/HM641225	oral	log10 7 PFU/ml	27	21	q RT-PCR	33	3	1	33.3	0.333	0.030303	1	1	complete
405	West Nile Virus	Jansen et al. 2019	Europe	Germany	Langenlehsten	NA	53.5	10.7333	Paleartic	2016-2017	Culex	Culex torrentium	Culex torrentium	Lin-1	TOS-09	HM991273/HM641225	oral	log10 7 PFU/ml	18	21	q RT-PCR	33	5	0	0	0	0	0	1	complete
406	West Nile Virus	Jansen et al. 2019	Europe	Germany	Langenlehsten	NA	53.5	10.7333	Paleartic	2016-2017	Culex	Culex torrentium	Culex torrentium	Lin-1	TOS-09	HM991273/HM641225	oral	log10 7 PFU/ml	21	21	q RT-PCR	32	4	0	0	0	0	0	1	complete
407	West Nile Virus	Jansen et al. 2019	Europe	Germany	Langenlehsten	NA	53.5	10.7333	Paleartic	2016-2017	Culex	Culex torrentium	Culex torrentium	Lin-1	TOS-09	HM991273/HM641225	oral	log10 7 PFU/ml	24	21	q RT-PCR	29	8	5	62.5	0.625	0.172414	1	1	complete
408	West Nile Virus	Jansen et al. 2019	Europe	Germany	Langenlehsten	NA	53.5	10.7333	Paleartic	2016-2017	Culex	Culex torrentium	Culex torrentium	Lin-1	TOS-09	HM991273/HM641225	oral	log10 7 PFU/ml	27	21	q RT-PCR	38	10	9	90	0.9	0.236842	1	1	complete
409	West Nile Virus	Jiang et al. 2010	Asia	China	Yunnan	NA	24.4753	101.343	Paleartic	NA	Culex	Culex tritaeniorhynchus	Culex tritaeniorhynchus	Lin-1	Chin01	AY490240	oral	10 6.8 PFU/ml	26	14	plaque assay & RT-PCR	32	31	23	74.2	0.742	0.71875	1	1	complete
410	West Nile Virus	Jiang et al. 2010	Asia	China	Beijing	NA	39.9042	116.407	Paleartic	NA	Culex	Culex modestus	Culex modestus	Lin-1	Chin01	AY490240	oral	10 6.8 PFU/ml	26	14	plaque assay & RT-PCR	26	20	7	35	0.35	0.269231	1	1	complete
411	West Nile Virus	Jiang et al. 2010	Asia	China	Beijing	NA	39.9042	116.407	Paleartic	NA	Culex	Culex pipiens pallens	Culex pipiens	Lin-1	Chin01	AY490240	oral	10 6.8 PFU/ml	26	14	plaque assay & RT-PCR	36	31	15	48.4	0.484	0.416667	1	1	complete
412	West Nile Virus	Jiang et al. 2010	Asia	China	Guangdong	NA	23.379	113.763	Paleartic	NA	Culex	Culex pipiens quinquefasciatus	Culex quinquefasciatus	Lin-1	Chin01	AY490240	oral	10 6.8 PFU/ml	26	14	plaque assay & RT-PCR	37	30	11	36.7	0.367	0.297297	1	1	complete
413	Japanese Encephalitis Virus	Johnson et al. 2009	Oceania	Australia	Northern	Katherine	-14.4667	132.267	Australasian	2004	Culex	Culex gelidus	Culex gelidus	NA	TS00	NA	oral	log10 3.54	28	12	real time RT-PCR	23	23	22	96	0.96	0.956522	1	1	complete
414	Japanese Encephalitis Virus	Johnson et al. 2009	Oceania	Australia	Queensland	Boondall Wetlands	-27.3333	153.067	Australasian	2004	Culex	Culex annulirostris	Culex annulirostris	NA	TS00	NA	oral	log10 3.54	28	12	real time RT-PCR	25	25	3	12	0.12	0.12	1	1	complete
415	West Nile Virus	Kilpatrick et al. 2008	North America	United States	Pennsylvania	NA	41.2033	77.1945	Neartic	2002	Culex	Culex pipiens	Culex pipiens	Lin-1	NY99		oral				plaque assay	NA	1e-05	NA	1e-05			1	1
416	West Nile Virus	Kilpatrick et al. 2008	North America	United States	Pennsylvania	NA	41.2033	77.1945	Neartic	2002	Culex	Culex pipiens	Culex pipiens	Lin-1	NY99		oral				plaque assay	NA	1e-05	NA	1e-05			0	1
417	West Nile Virus	Kilpatrick et al. 2008	North America	United States	Pennsylvania	NA	41.2033	77.1945	Neartic	2002	Culex	Culex pipiens	Culex pipiens	Lin-1	NY99		oral				plaque assay	NA	1e-05	NA	1e-05			1	1
418	West Nile Virus	Kilpatrick et al. 2008	North America	United States	Pennsylvania	NA	41.2033	77.1945	Neartic	2002	Culex	Culex pipiens	Culex pipiens	Lin-1	NY99		oral				plaque assay	NA	1e-05	NA	1e-05			1	1
419	West Nile Virus	Kilpatrick et al. 2008	North America	United States	Pennsylvania	NA	41.2033	77.1945	Neartic	2002	Culex	Culex pipiens	Culex pipiens	Lin-1	WN02		oral				plaque assay	NA	1e-05	NA	1e-05			1	1
420	West Nile Virus	Kilpatrick et al. 2008	North America	United States	Pennsylvania	NA	41.2033	77.1945	Neartic	2002	Culex	Culex pipiens	Culex pipiens	Lin-1	WN02		oral				plaque assay	NA	1e-05	NA	1e-05			1	1
421	West Nile Virus	Kilpatrick et al. 2008	North America	United States	Pennsylvania	NA	41.2033	77.1945	Neartic	2002	Culex	Culex pipiens	Culex pipiens	Lin-1	WN02		oral				plaque assay	NA	1e-05	NA	1e-05			1	1
422	West Nile Virus	Kilpatrick et al. 2008	North America	United States	Pennsylvania	NA	41.2033	77.1945	Neartic	2002	Culex	Culex pipiens	Culex pipiens	Lin-1	WN02		oral				plaque assay	NA	1e-05	NA	1e-05			1	1
423	West Nile Virus	Kilpatrick et al. 2010	North America	United States	Massachusetts	Cambridge	42.3736	-71.1097	Neartic	2002-2004	Culex	Culex pipiens	Culex pipiens	Lin-1	NY99		oral				plaque assay	36	1e-05		0.03			1	1
424	West Nile Virus	Kilpatrick et al. 2010	North America	United States	Massachusetts	Cambridge	42.3736	-71.1097	Neartic	2002-2004	Culex	Culex pipiens	Culex pipiens	Lin-1	NY99		oral				plaque assay	79	1e-05		0.05			1	1
425	West Nile Virus	Kilpatrick et al. 2010	North America	United States	Massachusetts	Eastham	41.83	-69.974	Neartic	2002-2004	Culex	Culex pipiens	Culex pipiens	Lin-1	NY99		oral				plaque assay	16	1e-05		0			0	1
426	West Nile Virus	Kilpatrick et al. 2010	North America	United States	Massachusetts	Eastham	41.83	-69.974	Neartic	2002-2004	Culex	Culex pipiens	Culex pipiens	Lin-1	NY99		oral				plaque assay	67	1e-05		0.01			1	1
427	West Nile Virus	Kilpatrick et al. 2010	North America	United States	Massachusetts	Needham	42.2809	-71.2377	Neartic	2002-2004	Culex	Culex pipiens	Culex pipiens	Lin-1	NY99		oral				plaque assay	36	1e-05		0.03			1	1
428	West Nile Virus	Kilpatrick et al. 2010	North America	United States	Massachusetts	Needham	42.2809	-71.2377	Neartic	2002-2004	Culex	Culex pipiens	Culex pipiens	Lin-1	NY99		oral				plaque assay	7	1e-05		0			0	1
429	West Nile Virus	Kilpatrick et al. 2010	North America	United States	NA	Colony	NA	NA	Neartic	2002-2004	Culex	Culex pipiens	Culex pipiens	Lin-1	NY99		oral				plaque assay	36	1e-05		0			0	1
430	West Nile Virus	Kilpatrick et al. 2010	North America	United States	NA	Colony	NA	NA	Neartic	2002-2004	Culex	Culex pipiens	Culex pipiens	Lin-1	NY99		oral				plaque assay	50	1e-05		0.06			1	1
431	West Nile Virus	Kilpatrick et al. 2010	North America	United States	NA	Colony	NA	NA	Neartic	2002-2004	Culex	Culex pipiens	Culex pipiens	Lin-1	NY99		oral				plaque assay	50	1e-05		0.06			1	1
432	West Nile Virus	Kilpatrick et al. 2010	North America	United States	New York	Albany	42.6526	-73.7562	Neartic	2002-2004	Culex	Culex pipiens	Culex pipiens	Lin-1	NY99		oral				plaque assay	28	1e-05		0			0	1
433	West Nile Virus	Kilpatrick et al. 2010	North America	United States	New York	Albany	42.6526	-73.7562	Neartic	2002-2004	Culex	Culex pipiens	Culex pipiens	Lin-1	NY99		oral				plaque assay	32	1e-05		0.09			1	1
434	West Nile Virus	Kilpatrick et al. 2010	North America	United States	New York	Albany	42.6526	-73.7562	Neartic	2002-2004	Culex	Culex pipiens	Culex pipiens	Lin-1	NY99		oral				plaque assay	50	1e-05		0.08			1	1
435	West Nile Virus	Kilpatrick et al. 2010	North America	United States	New York	Albany	42.6526	-73.7562	Neartic	2002-2004	Culex	Culex pipiens	Culex pipiens	Lin-1	NY99		oral				plaque assay	50	1e-05		0			0	1
436	West Nile Virus	Kilpatrick et al. 2010	North America	United States	New York	Albany	42.6526	-73.7562	Neartic	2002-2004	Culex	Culex pipiens	Culex pipiens	Lin-1	NY99		oral				plaque assay	50	1e-05		0.28			1	1
437	West Nile Virus	Kilpatrick et al. 2010	North America	United States	New York	Albany	42.6526	-73.7562	Neartic	2002-2004	Culex	Culex pipiens	Culex pipiens	Lin-1	NY99		oral				plaque assay	50	1e-05		0.02			1	1
438	West Nile Virus	Kilpatrick et al. 2010	North America	United States	New York	Albany	42.6526	-73.7562	Neartic	2002-2004	Culex	Culex pipiens	Culex pipiens	Lin-1	NY99		oral				plaque assay	50	1e-05		0.04			1	1
439	West Nile Virus	Kilpatrick et al. 2010	North America	United States	New York	Albany	42.6526	-73.7562	Neartic	2002-2004	Culex	Culex pipiens	Culex pipiens	Lin-1	NY99		oral				plaque assay	50	1e-05		0			0	1
440	West Nile Virus	Kilpatrick et al. 2010	North America	United States	New York	Albany	42.6526	-73.7562	Neartic	2002-2004	Culex	Culex pipiens	Culex pipiens	Lin-1	NY99		oral				plaque assay	50	1e-05		0.1			1	1
441	West Nile Virus	Kilpatrick et al. 2010	North America	United States	New York	Albany	42.6526	-73.7562	Neartic	2002-2004	Culex	Culex pipiens	Culex pipiens	Lin-1	NY99		oral				plaque assay	24	1e-05		0			0	1
442	West Nile Virus	Kilpatrick et al. 2010	North America	United States	New York	Albany	42.6526	-73.7562	Neartic	2002-2004	Culex	Culex pipiens	Culex pipiens	Lin-1	NY99		oral				plaque assay	35	1e-05		0.06			1	1
443	West Nile Virus	Kilpatrick et al. 2010	North America	United States	New York	Albany	42.6526	-73.7562	Neartic	2002-2004	Culex	Culex pipiens	Culex pipiens	Lin-1	NY99		oral				plaque assay	39	1e-05		0.03			1	1
444	West Nile Virus	Kilpatrick et al. 2010	North America	United States	New York	Albany	42.6526	-73.7562	Neartic	2002-2004	Culex	Culex pipiens	Culex pipiens	Lin-1	NY99		oral				plaque assay	50	1e-05		0			0	1
445	West Nile Virus	Kilpatrick et al. 2010	North America	United States	New York	Staten Island	40.5795	-79.1502	Neartic	2002-2004	Culex	Culex pipiens	Culex pipiens	Lin-1	NY99		oral				plaque assay	50	1e-05		0.2			1	1
446	West Nile Virus	Kilpatrick et al. 2010	North America	United States	New York	Staten Island	40.5795	-79.1502	Neartic	2002-2004	Culex	Culex pipiens	Culex pipiens	Lin-1	NY99		oral				plaque assay	30	1e-05		0			0	1
447	West Nile Virus	Kilpatrick et al. 2010	North America	United States	New York	Staten Island	40.5795	-79.1502	Neartic	2002-2004	Culex	Culex pipiens	Culex pipiens	Lin-1	NY99		oral				plaque assay	50	1e-05		0.06			1	1
448	West Nile Virus	Kilpatrick et al. 2010	North America	United States	New York	Staten Island	40.5795	-79.1502	Neartic	2002-2004	Culex	Culex pipiens	Culex pipiens	Lin-1	NY99		oral				plaque assay	50	1e-05		0.04			1	1
449	West Nile Virus	Kilpatrick et al. 2010	North America	United States	New York	Staten Island	40.5795	-79.1502	Neartic	2002-2004	Culex	Culex pipiens	Culex pipiens	Lin-1	NY99		oral				plaque assay	15	1e-05		0.2			1	1
450	West Nile Virus	Kilpatrick et al. 2010	North America	United States	New York	Staten Island	40.5795	-79.1502	Neartic	2002-2004	Culex	Culex pipiens	Culex pipiens	Lin-1	NY99		oral				plaque assay	35	1e-05		0.09			1	1
451	West Nile Virus	Kilpatrick et al. 2010	North America	United States	New York	Staten Island	40.5795	-79.1502	Neartic	2002-2004	Culex	Culex pipiens	Culex pipiens	Lin-1	NY99		oral				plaque assay	50	1e-05		0.24			1	1
452	West Nile Virus	Kilpatrick et al. 2010	North America	United States	New York	Staten Island	40.5795	-79.1502	Neartic	2002-2004	Culex	Culex pipiens	Culex pipiens	Lin-1	NY99		oral				plaque assay	50	1e-05		0.06			1	1
453	West Nile Virus	Kilpatrick et al. 2010	North America	United States	New York	Staten Island	40.5795	-79.1502	Neartic	2002-2004	Culex	Culex pipiens	Culex pipiens	Lin-1	NY99		oral				plaque assay	28	1e-05		0.11			1	1
454	West Nile Virus	Kilpatrick et al. 2010	North America	United States	New York	Staten Island	40.5795	-79.1502	Neartic	2002-2004	Culex	Culex pipiens	Culex pipiens	Lin-1	NY99		oral				plaque assay	50	1e-05		0.52			1	1
455	West Nile Virus	Kilpatrick et al. 2010	North America	United States	New York	Staten Island	40.5795	-79.1502	Neartic	2002-2004	Culex	Culex pipiens	Culex pipiens	Lin-1	NY99		oral				plaque assay	50	1e-05		0.1			1	1
456	West Nile Virus	Kilpatrick et al. 2010	North America	United States	New York	Staten Island	40.5795	-79.1502	Neartic	2002-2004	Culex	Culex pipiens	Culex pipiens	Lin-1	NY99		oral				plaque assay	50	1e-05		0			0	1
457	West Nile Virus	Kilpatrick et al. 2010	North America	United States	New York	Staten Island	40.5795	-79.1502	Neartic	2002-2004	Culex	Culex pipiens	Culex pipiens	Lin-1	NY99		oral				plaque assay	50	1e-05		0			0	1
458	West Nile Virus	Kilpatrick et al. 2010	North America	United States	New York	Suffolk	40.9849	-72.6151	Neartic	2002-2004	Culex	Culex pipiens	Culex pipiens	Lin-1	NY99		oral				plaque assay	45	1e-05		0.22			1	1
459	West Nile Virus	Kilpatrick et al. 2010	North America	United States	New York	Suffolk	40.9849	-72.6151	Neartic	2002-2004	Culex	Culex pipiens	Culex pipiens	Lin-1	NY99		oral				plaque assay	50	1e-05		0.4			1	1
460	West Nile Virus	Kilpatrick et al. 2010	North America	United States	New York	Suffolk	40.9849	-72.6151	Neartic	2002-2004	Culex	Culex pipiens	Culex pipiens	Lin-1	NY99		oral				plaque assay	34	1e-05		0			0	1
461	West Nile Virus	Kilpatrick et al. 2010	North America	United States	New York	Suffolk	40.9849	-72.6151	Neartic	2002-2004	Culex	Culex pipiens	Culex pipiens	Lin-1	NY99		oral				plaque assay	32	1e-05		0.3			1	1
462	West Nile Virus	Kilpatrick et al. 2010	North America	United States	New York	Suffolk	40.9849	-72.6151	Neartic	2002-2004	Culex	Culex pipiens	Culex pipiens	Lin-1	NY99		oral				plaque assay	50	1e-05		0			0	1
463	West Nile Virus	Kilpatrick et al. 2010	North America	United States	New York	Suffolk	40.9849	-72.6151	Neartic	2002-2004	Culex	Culex pipiens	Culex pipiens	Lin-1	NY99		oral				plaque assay	50	1e-05		0			0	1
464	West Nile Virus	Kilpatrick et al. 2010	North America	United States	New York	Suffolk	40.9849	-72.6151	Neartic	2002-2004	Culex	Culex pipiens	Culex pipiens	Lin-1	NY99		oral				plaque assay	50	1e-05		0.2			1	1
465	West Nile Virus	Kilpatrick et al. 2010	North America	United States	New York	Suffolk	40.9849	-72.6151	Neartic	2002-2004	Culex	Culex pipiens	Culex pipiens	Lin-1	NY99		oral				plaque assay	27	1e-05		0.7			1	1
466	West Nile Virus	Kilpatrick et al. 2010	North America	United States	New York	Suffolk	40.9849	-72.6151	Neartic	2002-2004	Culex	Culex pipiens	Culex pipiens	Lin-1	NY99		oral				plaque assay	42	1e-05		0.2			1	1
467	West Nile Virus	Kilpatrick et al. 2010	North America	United States	New York	Albany	42.6526	-73.7562	Neartic	2002-2004	Culex	Culex restuans	Culex restuans	Lin-1	NY99		oral				plaque assay	12	1e-05		0.08			1	1
468	West Nile Virus	Kilpatrick et al. 2010	North America	United States	New York	Albany	42.6526	-73.7562	Neartic	2002-2004	Culex	Culex restuans	Culex restuans	Lin-1	NY99		oral				plaque assay	16	1e-05		0.06			1	1
469	West Nile Virus	Kilpatrick et al. 2010	North America	United States	New York	Albany	42.6526	-73.7562	Neartic	2002-2004	Culex	Culex restuans	Culex restuans	Lin-1	NY99		oral				plaque assay	17	1e-05		0.06			1	1
470	West Nile Virus	Kilpatrick et al. 2010	North America	United States	New York	Albany	42.6526	-73.7562	Neartic	2002-2004	Culex	Culex restuans	Culex restuans	Lin-1	NY99		oral				plaque assay	12	1e-05		0.08			1	1
471	West Nile Virus	Kilpatrick et al. 2010	North America	United States	New York	Albany	42.6526	-73.7562	Neartic	2002-2004	Culex	Culex restuans	Culex restuans	Lin-1	NY99		oral				plaque assay	25	1e-05		0.04			1	1
472	West Nile Virus	Kilpatrick et al. 2010	North America	United States	New York	Albany	42.6526	-73.7562	Neartic	2002-2004	Culex	Culex restuans	Culex restuans	Lin-1	NY99		oral				plaque assay	8	1e-05		0			0	1
473	West Nile Virus	Kilpatrick et al. 2010	North America	United States	New York	Albany	42.6526	-73.7562	Neartic	2002-2004	Culex	Culex restuans	Culex restuans	Lin-1	NY99		oral				plaque assay	38	1e-05		0.03			1	1
474	West Nile Virus	Kilpatrick et al. 2010	North America	United States	New York	Albany	42.6526	-73.7562	Neartic	2002-2004	Culex	Culex restuans	Culex restuans	Lin-1	NY99		oral				plaque assay	27	1e-05		0.04			1	1
475	West Nile Virus	Kilpatrick et al. 2010	North America	United States	New York	Staten Island	40.5795	-79.1502	Neartic	2002-2004	Culex	Culex restuans	Culex restuans	Lin-1	NY99		oral				plaque assay	25	1e-05		0			0	1
476	West Nile Virus	Kilpatrick et al. 2010	North America	United States	New York	Staten Island	40.5795	-79.1502	Neartic	2002-2004	Culex	Culex restuans	Culex restuans	Lin-1	NY99		oral				plaque assay	17	1e-05		0.24			1	1
477	West Nile Virus	Kilpatrick et al. 2010	North America	United States	New York	Staten Island	40.5795	-79.1502	Neartic	2002-2004	Culex	Culex restuans	Culex restuans	Lin-1	NY99		oral				plaque assay	24	1e-05		0.13			1	1
478	West Nile Virus	Kilpatrick et al. 2010	North America	United States	New York	Staten Island	40.5795	-79.1502	Neartic	2002-2004	Culex	Culex restuans	Culex restuans	Lin-1	NY99		oral				plaque assay	36	1e-05		0.03			1	1
479	West Nile Virus	Kilpatrick et al. 2010	North America	United States	New York	Staten Island	40.5795	-79.1502	Neartic	2002-2004	Culex	Culex restuans	Culex restuans	Lin-1	NY99		oral				plaque assay	15	1e-05		0			0	1
480	West Nile Virus	Kilpatrick et al. 2010	North America	United States	New York	Staten Island	40.5795	-79.1502	Neartic	2002-2004	Culex	Culex restuans	Culex restuans	Lin-1	NY99		oral				plaque assay	47	1e-05		0			0	1
481	West Nile Virus	Kilpatrick et al. 2010	North America	United States	New York	Staten Island	40.5795	-79.1502	Neartic	2002-2004	Culex	Culex restuans	Culex restuans	Lin-1	NY99		oral				plaque assay	4	1e-05		0			0	1
482	West Nile Virus	Kilpatrick et al. 2010	North America	United States	New York	Suffolk	40.9849	-72.6151	Neartic	2002-2004	Culex	Culex restuans	Culex restuans	Lin-1	NY99		oral				plaque assay	32	1e-05		0.16			1	1
483	West Nile Virus	Kilpatrick et al. 2010	North America	United States	New York	Suffolk	40.9849	-72.6151	Neartic	2002-2004	Culex	Culex restuans	Culex restuans	Lin-1	NY99		oral				plaque assay	28	1e-05		0			0	1
484	West Nile Virus	Kilpatrick et al. 2010	North America	United States	New York	Suffolk	40.9849	-72.6151	Neartic	2002-2004	Culex	Culex restuans	Culex restuans	Lin-1	NY99		oral				plaque assay	21	1e-05		0			0	1
485	West Nile Virus	Kilpatrick et al. 2010	North America	United States	New York	Suffolk	40.9849	-72.6151	Neartic	2002-2004	Culex	Culex restuans	Culex restuans	Lin-1	NY99		oral				plaque assay	31	1e-05		0.06			1	1
486	West Nile Virus	Kilpatrick et al. 2010	North America	United States	New York	Suffolk	40.9849	-72.6151	Neartic	2002-2004	Culex	Culex restuans	Culex restuans	Lin-1	NY99		oral				plaque assay	12	1e-05		0			0	1
487	West Nile Virus	Kilpatrick et al. 2010	North America	United States	New York	Suffolk	40.9849	-72.6151	Neartic	2002-2004	Culex	Culex restuans	Culex restuans	Lin-1	NY99		oral				plaque assay	31	1e-05		0.03			1	1
488	West Nile Virus	Kilpatrick et al. 2010	North America	United States	New York	Suffolk	40.9849	-72.6151	Neartic	2002-2004	Culex	Culex restuans	Culex restuans	Lin-1	NY99		oral				plaque assay	29	1e-05		0			0	1
489	West Nile Virus	Kilpatrick et al. 2010	North America	United States	New York	Suffolk	40.9849	-72.6151	Neartic	2002-2004	Culex	Culex restuans	Culex restuans	Lin-1	NY99		oral				plaque assay	7	1e-05		0.14			1	1
490	West Nile Virus	Kilpatrick et al. 2010	North America	United States	New York	Suffolk	40.9849	-72.6151	Neartic	2002-2004	Culex	Culex restuans	Culex restuans	Lin-1	NY99		oral				plaque assay	50	1e-05		0.02			1	1
491	West Nile Virus	Koenraadt et al. 2019	Europe	Netherlands	Wageningen	site 1	51.9692	5.66539	Paleartic	2014	Culex	Culex pipiens	Culex pipiens	Lin-2	Greece 2010	NA	oral	log10 8.27 PFU/ml	23	14	plaque assay	14	14	1	7.1	0.071	0.0714286	1	1	complete
492	West Nile Virus	Koenraadt et al. 2019	Europe	Netherlands	Hollandic	site 2	51.8755	5.11756	Paleartic	2015	Culex	Culex pipiens	Culex pipiens	Lin-2	Greece 2010	NA	oral	log10 8.27 PFU/ml	23	14	plaque assay	69	69	1	1.4	0.014	0.0144928	1	1	complete
493	West Nile Virus	Kramer et al. 2011	Oceania	New Zealand	Otago	NA	-45.4791	170.155	Australasian	2007-2008	Culex	Culex pervigilans	Culex pervigilans	Lin-1	WN02	NA	oral	log10 9.4 PFU/ml	24	21	plaque assay	60	28	2	7	0.07	0.0333333	1	1	complete
498	West Nile Virus	Kramer et al. 2011	Oceania	New Zealand	Wellington	NA	-41.2769	174.773	Australasian	2009	Culex	Culex quinquefasciatus	Culex quinquefasciatus	Lin-1	WN02	NA	oral	log10 9.6 PFU/ml	24	60	plaque assay	20	20		20	0.2		1	1
499	West Nile Virus	Kramer et al. 2011	North America	United States	Pennsylvania	PA			Neartic		Culex	Culex quinquefasciatus	Culex quinquefasciatus	Lin-1	WN02	NA	oral	log10 8.9 PFU/ml	24	15	plaque assay	50	48	2	4	0.04	0.04	1	1	complete
501	West Nile Virus	Kramer et al. 2011	North America	United States	Pennsylvania	NA			Neartic		Culex	Culex pipiens	Culex pipiens	Lin-1	WN02	NA	oral	log10 6.9 PFU/ml	24	14	plaque assay	50	20	4	20	0.2	0.08	1	1	complete
502	West Nile Virus	Kramer et al. 2011	North America	United States	Pennsylvania	NA			Neartic		Culex	Culex pipiens	Culex pipiens	Lin-1	WN02	NA	oral	log10 8.9 PFU/ml	24	15	plaque assay	50	48	0	4	0	0	0	1	complete
503	Japanese Encephalitis Virus	Kramer et al. 2011	North America	United States	Virginia				Neartic		Culex	Culex quinquefasciatus	Culex quinquefasciatus	NA	Nakayama	NA	oral	log10 8.1 PFU/ml	24	14	plaque assay	50	43	0	0	0	0	0	1	complete
504	West Nile Virus	Lutomiah et al. 2011	Africa	Kenya	Rift Valley	Baringo	0.8555	36.0893	Afrotropical	2008	Culex	Culex quinquefasciatus	Culex quinquefasciatus	Lin-1	MMP1047		oral				plaque assay	68	1e-05	NA	1e-05			NA	1
505	West Nile Virus	Lutomiah et al. 2011	Africa	Kenya	Rift Valley	Baringo	0.8555	36.0893	Afrotropical	2008	Culex	Culex univittatus	Culex univittatus	Lin-1	MMP1047		oral				plaque assay	39	1e-05	NA	1e-05			NA	1
506	West Nile Virus	Lutomiah et al. 2011	Africa	Kenya	Rift Valley	Baringo	0.8555	36.0893	Afrotropical	2008	Culex	Culex vansomerni	Culex vansomerni	Lin-1	MMP1047		oral				plaque assay	12	1e-05	NA	1e-05			NA	1
509	West Nile Virus	Lutomiah et al. 2011	Africa	Kenya	Rift Valley	Baringo	0.8555	36.0893	Afrotropical	2008	Culex	Culex quinquefasciatus	Culex quinquefasciatus	Lin-1	MMP1047		oral				plaque assay	NA	1e-05	NA	1e-05			NA	1
510	West Nile Virus	Lutomiah et al. 2011	Africa	Kenya	Rift Valley	Baringo	0.8555	36.0893	Afrotropical	2008	Culex	Culex univittatus	Culex univittatus	Lin-1	MMP1047		oral				plaque assay	NA	1e-05	NA	1e-05			NA	1
511	West Nile Virus	Lutomiah et al. 2011	Africa	Kenya	Rift Valley	Baringo	0.8555	36.0893	Afrotropical	2008	Culex	Culex vansomerni	Culex vansomerni	Lin-1	MMP1047		oral				plaque assay	NA	1e-05	NA	1e-05			NA	1
514	West Nile Virus	Lutomiah et al. 2011	Africa	Kenya	Rift Valley	Baringo	0.8555	36.0893	Afrotropical	2008	Culex	Culex quinquefasciatus	Culex quinquefasciatus	Lin-1	MMP1047		oral				plaque assay	NA	1e-05	NA	1e-05			NA	1
515	West Nile Virus	Lutomiah et al. 2011	Africa	Kenya	Rift Valley	Baringo	0.8555	36.0893	Afrotropical	2008	Culex	Culex univittatus	Culex univittatus	Lin-1	MMP1047		oral				plaque assay	NA	1e-05	NA	1e-05			NA	1
516	West Nile Virus	Lutomiah et al. 2011	Africa	Kenya	Rift Valley	Baringo	0.8555	36.0893	Afrotropical	2008	Culex	Culex vansomerni	Culex vansomerni	Lin-1	MMP1047		oral				plaque assay	NA	1e-05	NA	1e-05			NA	1
517	West Nile Virus	Lutomiah et al. 2011	Africa	Kenya	Rift Valley	Baringo	0.8555	36.0893	Afrotropical	2008	Culex	Culex quinquefasciatus	Culex quinquefasciatus	Lin-1	MMP1047		intrathoracic	log10 7.2 PFU/ml	27	NA	plaque assay	NA	41		46	0.46		1	1
518	West Nile Virus	Lutomiah et al. 2011	Africa	Kenya	Rift Valley	Baringo	0.8555	36.0893	Afrotropical	2008	Culex	Culex univittatus	Culex univittatus	Lin-1	MMP1047		intrathoracic	log10 7.2 PFU/ml	27	NA	plaque assay	NA	11		19	0.19		1	1
519	West Nile Virus	Lutomiah et al. 2011	Africa	Kenya	Rift Valley	Baringo	0.8555	36.0893	Afrotropical	2008	Culex	Culex vansomerni	Culex vansomerni	Lin-1	MMP1047		intrathoracic	log10 7.2 PFU/ml	27	NA	plaque assay	NA	6		17	0.17		1	1
520	West Nile Virus	Lutomiah et al. 2011	Africa	Kenya	Rift Valley	Baringo	0.8555	36.0893	Afrotropical	2008	Culex	Culex quinquefasciatus	Culex quinquefasciatus	Lin-1	MMP1047		intrathoracic	log10 7.2 PFU/ml	27	NA	plaque assay	NA	20		80	0.8		1	1
521	West Nile Virus	Lutomiah et al. 2011	Africa	Kenya	Rift Valley	Baringo	0.8555	36.0893	Afrotropical	2008	Culex	Culex univittatus	Culex univittatus	Lin-1	MMP1047		intrathoracic	log10 7.2 PFU/ml	27	NA	plaque assay	NA	4		50	0.5		1	1
522	West Nile Virus	Lutomiah et al. 2011	Africa	Kenya	Rift Valley	Baringo	0.8555	36.0893	Afrotropical	2008	Culex	Culex vansomerni	Culex vansomerni	Lin-1	MMP1047		intrathoracic	log10 7.2 PFU/ml	27	NA	plaque assay	NA	1		100	1		1	1
523	West Nile Virus	Lutomiah et al. 2011	Africa	Kenya	Rift Valley	Baringo	0.8555	36.0893	Afrotropical	2008	Culex	Culex quinquefasciatus	Culex quinquefasciatus	Lin-1	MMP1047		intrathoracic	log10 7.2 PFU/ml	27	NA	plaque assay	NA	4		100	1		1	1
524	West Nile Virus	Lutomiah et al. 2011	Africa	Kenya	Rift Valley	Baringo	0.8555	36.0893	Afrotropical	2008	Culex	Culex univittatus	Culex univittatus	Lin-1	MMP1047		intrathoracic	log10 7.2 PFU/ml	27	NA	plaque assay	NA	2		100	1		1	1
525	West Nile Virus	Lutomiah et al. 2011	Africa	Kenya	Rift Valley	Baringo	0.8555	36.0893	Afrotropical	2008	Culex	Culex vansomerni	Culex vansomerni	Lin-1	MMP1047		intrathoracic	log10 7.2 PFU/ml	27	NA	plaque assay	NA	6		83	0.83		1	1
526	West Nile Virus	Lutomiah et al. 2011	Africa	Kenya	Rift Valley	Baringo	0.8555	36.0893	Afrotropical	2008	Culex	Culex quinquefasciatus	Culex quinquefasciatus	Lin-1	MMP1047		intrathoracic	log10 7.2 PFU/ml	27	NA	plaque assay	NA	24		83	0.83		1	1
527	West Nile Virus	Lutomiah et al. 2011	Africa	Kenya	Rift Valley	Baringo	0.8555	36.0893	Afrotropical	2008	Culex	Culex univittatus	Culex univittatus	Lin-1	MMP1047		intrathoracic	log10 7.2 PFU/ml	27	NA	plaque assay	NA	6		67	0.67		1	1
528	West Nile Virus	Lutomiah et al. 2011	Africa	Kenya	Rift Valley	Baringo	0.8555	36.0893	Afrotropical	2008	Culex	Culex vansomerni	Culex vansomerni	Lin-1	MMP1047		intrathoracic	log10 7.2 PFU/ml	27	NA	plaque assay	NA	7		86	0.86		1	1
529	West Nile Virus	Micieli et al. 2013	South America	Argentina	Buenos Aires	La Plata city	-34.9205	-57.9536	Neotropical	2012	Culex	Culex pipiens molestus	Culex pipiens	Lin-1	NY99		oral	log10 8.27 PFU/ml	26	14	plaque assay	118	45	4	8.8	0.088	0.0338983	1	1	complete
530	West Nile Virus	Micieli et al. 2013	South America	Argentina	Buenos Aires	La Plata city	-34.9205	-57.9536	Neotropical	2012	Culex	Culex pipiens molestus	Culex pipiens	Lin-1	WN02		oral		NA	14	plaque assay	111	1e-05	NA	0			0	1
531	West Nile Virus	Micieli et al. 2013	South America	Argentina	Buenos Aires	La Plata city	-34.9205	-57.9536	Neotropical	2012	Culex	Culex quinquefasciatus	Culex quinquefasciatus	Lin-1	NY99		oral	log10 7.79 PFU/ml	26	9	plaque assay	93	48	8	16.7	0.167	0.0860215	1	1	complete
532	West Nile Virus	Micieli et al. 2013	North America	United States	NA	NA			Neartic		Culex	Culex quinquefasciatus	Culex quinquefasciatus	Lin-1	NY99		oral	log10 7.79 PFU/ml	26	14	plaque assay	113	108	32	29.6	0.296	0.283186	1	1	complete
533	West Nile Virus	Micieli et al. 2013	South America	Argentina	Buenos Aires	La Plata city	-34.9205	-57.9536	Neotropical	2012	Culex	Culex quinquefasciatus	Culex quinquefasciatus	Lin-1	WN02		oral	log10 7.80 PFU/ml	26	14	plaque assay	123	22	2	9.1	0.091	0.0162602	1	1	complete
534	West Nile Virus	Micieli et al. 2013	North America	United States	NA	NA			Neartic		Culex	Culex quinquefasciatus	Culex quinquefasciatus	Lin-1	WN02		oral	log10 7.80 PFU/ml	26	14	plaque assay	117	60	9	15	0.15	0.0769231	1	1	complete
535	West Nile Virus	Mores et al. 2007	South America	Honduras	Olancho	NA	14.8067	-85.7667	Neotropical	2003	Culex	Culex nigripalpus	Culex nigripalpus	Lin-1	NY99		oral	log10 7.4 PFU/ml	26	14	plaque assay	NA	1		100	1		1	1	NA
536	West Nile Virus	Mores et al. 2007	South America	Honduras	Olancho	NA	14.8067	-85.7667	Neotropical	2003	Culex	Culex nigripalpus	Culex nigripalpus	Lin-1	NY99		oral	log10 7.4 PFU/ml	26	14	plaque assay	NA	7		43	0.43		1	1	NA
537	West Nile Virus	Mores et al. 2007	South America	Honduras	Olancho	NA	14.8067	-85.7667	Neotropical	2003	Culex	Culex nigripalpus	Culex nigripalpus	Lin-1	NY99		oral	log10 7.4 PFU/ml	26	14	plaque assay	NA	8	0	0	0		0	1	NA
538	West Nile Virus	Mores et al. 2007	South America	Honduras	Olancho	NA	14.8067	-85.7667	Neotropical	2003	Culex	Culex nigripalpus	Culex nigripalpus	Lin-1	NY99		oral	log10 7.4 PFU/ml	26	20	plaque assay	NA	1	0	0	0		0	1	NA
539	West Nile Virus	Mores et al. 2007	South America	Honduras	Olancho	NA	14.8067	-85.7667	Neotropical	2003	Culex	Culex nigripalpus	Culex nigripalpus	Lin-1	NY99		oral	log10 7.4 PFU/ml	26	20	plaque assay	NA	17		47	0.47		1	1	NA
540	West Nile Virus	Mutebi et al. 2012	North America	United States	Chicago	Edison Park	42.0035	-87.8171	Neartic	2008-2009	Culex	Culex restuans	Culex restuans	Lin-1	FCV15		oral				plaque assay & real time RT-PCR	NA	1e-05	NA	42.5			1	1
541	West Nile Virus	Mutebi et al. 2012	North America	United States	Chicago	Near West Side	41.8668	-87.6664	Neartic	2008-2009	Culex	Culex restuans	Culex restuans	Lin-1	FCV15		oral				plaque assay & real time RT-PCR	NA	1e-05	NA	40.3			1	1
542	West Nile Virus	Nelms et al. 2013	North America	United States	Illinois	Chicago	41.8781	-87.6298	Neartic	NA	Culex	Culex pipiens molestus	Culex pipiens	Lin-1	CA04	DQ080059	oral	log108.6 PFU/ ml	26	14	plaque assay	38	22	5	22.71	0.2271	0.131579	1	1	complete
543	West Nile Virus	Nelms et al. 2013	North America	United States	Illinois	Chicago	41.8781	-87.6298	Neartic	NA	Culex	Culex pipiens pipiens	Culex pipiens	Lin-1	CA04	DQ080059	oral	log108.6 PFU/ ml	26	14	plaque assay	40	22	5	22.71	0.2271	0.125	1	1	complete
544	St. Louis Encephalitis Virus	Reisen et al. 1993	North America	United States	California	Yolo	38.733	-121.807	Neartic	1971	Culex	Culex tarsalis	Culex tarsalis	NA	BFS 1750		oral				plaque assay	NA	1e-05	NA	1e-05			1	1
545	St. Louis Encephalitis Virus	Reisen et al. 1993	North America	United States	California	Yolo	38.733	-121.807	Neartic	1971	Culex	Culex tarsalis	Culex tarsalis	NA	BFS 1750		oral				plaque assay	NA	1e-05	NA	1e-05			1	1
546	St. Louis Encephalitis Virus	Reisen et al. 1993	North America	United States	California	Yolo	38.733	-121.807	Neartic	1971	Culex	Culex tarsalis	Culex tarsalis	NA	BFS 1750		oral				plaque assay	NA	1e-05	NA	1e-05			1	1
547	St. Louis Encephalitis Virus	Reisen et al. 1993	North America	United States	California	Yolo	38.733	-121.807	Neartic	1971	Culex	Culex tarsalis	Culex tarsalis	NA	BFS 1750		oral				plaque assay	NA	1e-05	NA	1e-05			0	1
548	St. Louis Encephalitis Virus	Reisen et al. 1993	North America	United States	California	Yolo	38.733	-121.807	Neartic	1971	Culex	Culex tarsalis	Culex tarsalis	NA	BFS 1750		oral				plaque assay	NA	1e-05	NA	1e-05			0	1
549	West Nile Virus	Reisen et al. 2005	North America	United States	California	Coachella	33.6803	-116.177	Neartic	2003	Culex	Culex tarsalis	Culex tarsalis	Lin-1	NY99		oral				plaque assay	21	1e-05		52			1	1
550	West Nile Virus	Reisen et al. 2005	North America	United States	California	Los Angeles	34.0522	-118.244	Neartic	2003	Culex	Culex tarsalis	Culex tarsalis	Lin-1	NY99		oral				plaque assay	16	1e-05		25			1	1
551	West Nile Virus	Reisen et al. 2005	North America	United States	California	Kern	35.4937	-118.86	Neartic	2003	Culex	Culex tarsalis	Culex tarsalis	Lin-1	NY99		oral				plaque assay	40	1e-05		65			1	1
552	West Nile Virus	Reisen et al. 2005	North America	United States	California	Kern National Wildlife Refuge	35.7623	-119.583	Neartic	2003	Culex	Culex tarsalis	Culex tarsalis	Lin-1	NY99		oral				plaque assay	40	1e-05		73			1	1
553	West Nile Virus	Reisen et al. 2005	North America	United States	California	Kern National Wildlife Refuge	35.7623	-119.583	Neartic	2003	Culex	Culex tarsalis	Culex tarsalis	Lin-1	NY99		oral				plaque assay	16	1e-05		15			1	1
554	West Nile Virus	Reisen et al. 2005	North America	United States	California	Kern	35.4937	-118.86	Neartic	2003	Culex	Culex tarsalis	Culex tarsalis	Lin-1	NY99		oral				plaque assay	25	1e-05		0			0	1
555	West Nile Virus	Reisen et al. 2005	North America	United States	California	Coachella	33.6803	-116.177	Neartic	2003	Culex	Culex quinquefasciatus	Culex quinquefasciatus	Lin-1	NY99		oral				plaque assay	25	1e-05		0			0	1
556	West Nile Virus	Reisen et al. 2005	North America	United States	California	Los Angeles	34.0522	-118.244	Neartic	2003	Culex	Culex quinquefasciatus	Culex quinquefasciatus	Lin-1	NY99		oral				plaque assay	25	1e-05		0			0	1
557	West Nile Virus	Reisen et al. 2005	North America	United States	California	Kern	35.4937	-118.86	Neartic	2003	Culex	Culex quinquefasciatus	Culex quinquefasciatus	Lin-1	NY99		oral				plaque assay	25	1e-05		0			0	1
558	West Nile Virus	Reisen et al. 2005	North America	United States	California	Kern	35.4937	-118.86	Neartic	2003	Culex	Culex quinquefasciatus	Culex quinquefasciatus	Lin-1	NY99		oral				plaque assay	25	1e-05		0			0	1
559	St. Louis Encephalitis Virus	Reisen et al. 2005	North America	United States	California	Coachella	33.6803	-116.177	Neartic	2003	Culex	Culex tarsalis	Culex tarsalis	NA	Kern217		oral				plaque assay	25	1e-05		12			1	1
560	St. Louis Encephalitis Virus	Reisen et al. 2005	North America	United States	California	Los Angeles	34.0522	-118.244	Neartic	2003	Culex	Culex tarsalis	Culex tarsalis	NA	Kern217		oral				plaque assay	22	1e-05		9			1	1
561	St. Louis Encephalitis Virus	Reisen et al. 2005	North America	United States	California	Kern	35.4937	-118.86	Neartic	2003	Culex	Culex tarsalis	Culex tarsalis	NA	Kern217		oral				plaque assay	26	1e-05		19			1	1
562	St. Louis Encephalitis Virus	Reisen et al. 2005	North America	United States	California	Coachella	33.6803	-116.177	Neartic	2003	Culex	Culex quinquefasciatus	Culex quinquefasciatus	NA	Kern217		oral				plaque assay	25	1e-05		20			1	1
563	St. Louis Encephalitis Virus	Reisen et al. 2005	North America	United States	California	Los Angeles	34.0522	-118.244	Neartic	2003	Culex	Culex quinquefasciatus	Culex quinquefasciatus	NA	Kern217		oral				plaque assay	17	1e-05		12			1	1
566	West Nile Virus	Reisen et al. 2006a	North America	United States	California	Whittier	33.9792	-118.033	Neartic	2004	Culex	Culex quinquefasciatus	Culex quinquefasciatus	Lin-1	NY99	NA	oral	log10 7.8 PFU/ml	26	14	plaque assay & RT-PCR	30	26	6	23	0.23	0.2	1	1	complete
568	West Nile Virus	Reisen et al. 2006a	North America	United States	California	San Gabriel	34.0961	-118.106	Neartic	2004	Culex	Culex quinquefasciatus	Culex quinquefasciatus	Lin-1	NY99	NA	oral	log10 6.4 PFU/ml	26	14	plaque assay & RT-PCR	30	25	1	4	0.04	0.0333333	1	1	complete
569	West Nile Virus	Reisen et al. 2006a	North America	United States	California	Hansen Dam	34.2606	-118.385	Neartic	2004	Culex	Culex tarsalis	Culex tarsalis	Lin-1	NY99	NA	oral	log10 6.5 PFU/ml	26	14	plaque assay & RT-PCR	30	24	13	54	0.54	0.433333	1	1	complete
570	West Nile Virus	Reisen et al. 2006a	North America	United States	California	Hansen Dam	34.2606	-118.385	Neartic	2004	Culex	Culex stigmatosoma	Culex stigmatosoma	Lin-1	NY99	NA	oral	log10 6.5 PFU/ml	26	14	plaque assay & RT-PCR	22	20	9	45	0.45	0.409091	1	1	complete
571	West Nile Virus	Reisen et al. 2006a	North America	United States	California	Hansen Dam	34.2606	-118.385	Neartic	2004	Culex	Culex thriambus	Culex thriambus	Lin-1	NY99	NA	oral	log10 6.5 PFU/ml	26	14	plaque assay & RT-PCR	16	13	6	46	0.46	0.375	1	1	complete
573	West Nile Virus	Reisen et al. 2006b	North America	United States	California	Kern National Wildlife Refuge	35.7623	-119.583	Neartic	2003	Culex	Culex tarsalis	Culex tarsalis	Lin-1	NY99		oral	log10 6.5 PFU/ml	22	15	RT-PCR	NA	512	144	28.12	0.2812		1	1
574	West Nile Virus	Reisen et al. 2007	North America	United States	California	Kern National Wildlife Refuge	35.7623	-119.583	Neartic	NA	Culex	Culex quinquefasciatus	Culex quinquefasciatus	Lin-1	NY99		oral				RT-PCR	NA	1e-05	NA	1e-05			1	1
575	West Nile Virus	Reisen et al. 2007	North America	United States	California	Bakersfield	35.3733	-119.019	Neartic	NA	Culex	Culex quinquefasciatus	Culex quinquefasciatus	Lin-1	NY99		oral				RT-PCR	NA	1e-05	NA	1e-05			1	1
576	West Nile Virus	Reisen et al. 2007	North America	United States	California	Bakersfield	35.3733	-119.019	Neartic	NA	Culex	Culex quinquefasciatus	Culex quinquefasciatus	Lin-1	NY99		oral				RT-PCR	NA	1e-05	NA	1e-05			1	1
577	West Nile Virus	Reisen et al. 2007	North America	United States	California	Bakersfield	35.3733	-119.019	Neartic	NA	Culex	Culex tarsalis	Culex tarsalis	Lin-1	NY99		oral				RT-PCR	NA	1e-05	NA	1e-05			1	1
578	West Nile Virus	Reisen et al. 2008	North America	United States	California	Coachella	33.6803	-116.177	Neartic	NA	Culex	Culex pipiens	Culex pipiens	Lin-1	NY99		oral	NA	26	14	plaque assay & real time RT-PCR	59	17	5	29	0.29	0.0847458	1	1	complete
579	West Nile Virus	Reisen et al. 2008	North America	United States	California	Coachella	33.6803	-116.177	Neartic	NA	Culex	Culex quinquefasciatus	Culex quinquefasciatus	Lin-1	NY99		oral	NA	26	14	plaque assay & real time RT-PCR	279	61	13	22	0.22	0.046595	1	1	complete
580	West Nile Virus	Reisen et al. 2008	North America	United States	California	Coachella	33.6803	-116.177	Neartic	NA	Culex	Culex stigmatosoma	Culex stigmatosoma	Lin-1	NY99		oral	NA	26	14	plaque assay & real time RT-PCR	78	45	26	58	0.58	0.333333	1	1	complete
581	West Nile Virus	Reisen et al. 2008	North America	United States	California	Coachella	33.6803	-116.177	Neartic	NA	Culex	Culex tarsalis	Culex tarsalis	Lin-1	NY99		oral	NA	26	14	plaque assay & real time RT-PCR	356	117	39	33	0.33	0.109551	1	1	complete
582	St. Louis Encephalitis Virus	Reisen et al. 2008	North America	United States	California	Coachella	33.6803	-116.177	Neartic	NA	Culex	Culex pipiens	Culex pipiens	NA	Kern217		oral	NA	26	14	plaque assay & real time RT-PCR	12	7	4	58	0.58	0.333333	1	1	complete
583	St. Louis Encephalitis Virus	Reisen et al. 2008	North America	United States	California	Coachella	33.6803	-116.177	Neartic	NA	Culex	Culex quinquefasciatus	Culex quinquefasciatus	NA	Kern217		oral	NA	26	14	plaque assay & real time RT-PCR	115	29	7	25	0.25	0.0608696	1	1	complete
584	St. Louis Encephalitis Virus	Reisen et al. 2008	North America	United States	California	Coachella	33.6803	-116.177	Neartic	NA	Culex	Culex stigmatosoma	Culex stigmatosoma	NA	Kern217		oral	NA	26	14	plaque assay & real time RT-PCR	21	9	4	43	0.43	0.190476	1	1	complete
585	St. Louis Encephalitis Virus	Reisen et al. 2008	North America	United States	California	Coachella	33.6803	-116.177	Neartic	NA	Culex	Culex tarsalis	Culex tarsalis	NA	Kern217		oral	NA	26	14	plaque assay & real time RT-PCR	40	5	1	13	0.13	0.025	1	1	complete
586	West Nile Virus	Richards et al. 2007	North America	United States	Florida	Gainesville	29.6516	-82.3248	Neartic	1995	Culex	Culex pipiens quinquefasciatus	Culex quinquefasciatus	Lin-1	NY99		oral	log10 5.8 PFU/ml	28	13	plaque assay & q RT-PCR	108	52	14	27	0.27	0.12963	1	1	complete
587	West Nile Virus	Richards et al. 2007	North America	United States	Florida	Gainesville	29.6516	-82.3248	Neartic	1995	Culex	Culex pipiens quinquefasciatus	Culex quinquefasciatus	Lin-1	NY99		oral				plaque assay & q RT-PCR	104	1e-05	NA	1e-05			NA	1
588	West Nile Virus	Richards et al. 2007	North America	United States	Florida	Gainesville	29.6516	-82.3248	Neartic	1995	Culex	Culex pipiens quinquefasciatus	Culex quinquefasciatus	Lin-1	NY99		oral				plaque assay & q RT-PCR	118	1e-05	NA	1e-05			NA	1
589	St. Louis Encephalitis Virus	Richards et al. 2009	North America	United States	Florida	Alachua	29.658	-82.3018	Neartic	1995	Culex	Culex pipiens quinquefasciatus	Culex quinquefasciatus	NA	TBH28		oral				q RT-PCR	101	1e-05	NA	1e-05			NA	1
590	St. Louis Encephalitis Virus	Richards et al. 2009	North America	United States	Florida	Alachua	29.658	-82.3018	Neartic	1995	Culex	Culex pipiens quinquefasciatus	Culex quinquefasciatus	NA	TBH28		oral				q RT-PCR	90	1e-05	NA	1e-05			NA	1
591	St. Louis Encephalitis Virus	Richards et al. 2009	North America	United States	Florida	Alachua	29.658	-82.3018	Neartic	1995	Culex	Culex pipiens quinquefasciatus	Culex quinquefasciatus	NA	TBH28		oral				q RT-PCR	101	1e-05	NA	1e-05			NA	1
592	St. Louis Encephalitis Virus	Richards et al. 2009	North America	United States	Florida	Alachua	29.658	-82.3018	Neartic	1995	Culex	Culex pipiens quinquefasciatus	Culex quinquefasciatus	NA	TBH28		oral				q RT-PCR	50	1e-05	NA	1e-05			NA	1
593	St. Louis Encephalitis Virus	Richards et al. 2009	North America	United States	Florida	Alachua	29.658	-82.3018	Neartic	1995	Culex	Culex pipiens quinquefasciatus	Culex quinquefasciatus	NA	TBH28		oral				q RT-PCR	50	1e-05	NA	1e-05			NA	1
594	St. Louis Encephalitis Virus	Richards et al. 2009	North America	United States	Florida	Alachua	29.658	-82.3018	Neartic	1995	Culex	Culex pipiens quinquefasciatus	Culex quinquefasciatus	NA	TBH28		oral				q RT-PCR	39	1e-05	NA	1e-05			NA	1
595	St. Louis Encephalitis Virus	Richards et al. 2009	North America	United States	Florida	Alachua	29.658	-82.3018	Neartic	2007	Culex	Culex pipiens quinquefasciatus	Culex quinquefasciatus	NA	TBH28		oral				q RT-PCR	71	1e-05	NA	1e-05			NA	1
596	St. Louis Encephalitis Virus	Richards et al. 2009	North America	United States	Florida	Alachua	29.658	-82.3018	Neartic	2007	Culex	Culex pipiens quinquefasciatus	Culex quinquefasciatus	NA	TBH28		oral				q RT-PCR	56	1e-05	NA	1e-05			NA	1
597	St. Louis Encephalitis Virus	Richards et al. 2009	North America	United States	Florida	Alachua	29.658	-82.3018	Neartic	2007	Culex	Culex pipiens quinquefasciatus	Culex quinquefasciatus	NA	TBH28		oral				q RT-PCR	91	1e-05	NA	1e-05			NA	1
598	St. Louis Encephalitis Virus	Richards et al. 2009	North America	United States	Florida	Alachua	29.658	-82.3018	Neartic	2007	Culex	Culex pipiens quinquefasciatus	Culex quinquefasciatus	NA	TBH28		oral				q RT-PCR	76	1e-05	NA	1e-05			NA	1
599	St. Louis Encephalitis Virus	Richards et al. 2009	North America	United States	Florida	Alachua	29.658	-82.3018	Neartic	2007	Culex	Culex pipiens quinquefasciatus	Culex quinquefasciatus	NA	TBH28		oral				q RT-PCR	49	1e-05	NA	1e-05			NA	1
600	St. Louis Encephalitis Virus	Richards et al. 2009	North America	United States	Florida	Alachua	29.658	-82.3018	Neartic	2007	Culex	Culex pipiens quinquefasciatus	Culex quinquefasciatus	NA	TBH28		oral				q RT-PCR	61	1e-05	NA	1e-05			NA	1
601	St. Louis Encephalitis Virus	Richards et al. 2009	North America	United States	Florida	Alachua	29.658	-82.3018	Neartic	1995	Culex	Culex pipiens quinquefasciatus	Culex quinquefasciatus	NA	TBH28		oral				q RT-PCR	101	1e-05	NA	1e-05			NA	1
602	St. Louis Encephalitis Virus	Richards et al. 2009	North America	United States	Florida	Alachua	29.658	-82.3018	Neartic	1995	Culex	Culex pipiens quinquefasciatus	Culex quinquefasciatus	NA	TBH28		oral				q RT-PCR	82	1e-05	NA	1e-05			NA	1
603	St. Louis Encephalitis Virus	Richards et al. 2009	North America	United States	Florida	Alachua	29.658	-82.3018	Neartic	1995	Culex	Culex pipiens quinquefasciatus	Culex quinquefasciatus	NA	TBH28		oral				q RT-PCR	100	1e-05	NA	1e-05			NA	1
604	St. Louis Encephalitis Virus	Richards et al. 2009	North America	United States	Florida	Alachua	29.658	-82.3018	Neartic	1995	Culex	Culex pipiens quinquefasciatus	Culex quinquefasciatus	NA	TBH28		oral				q RT-PCR	52	1e-05	NA	1e-05			NA	1
605	St. Louis Encephalitis Virus	Richards et al. 2009	North America	United States	Florida	Alachua	29.658	-82.3018	Neartic	1995	Culex	Culex pipiens quinquefasciatus	Culex quinquefasciatus	NA	TBH28		oral				q RT-PCR	50	1e-05	NA	1e-05			NA	1
606	St. Louis Encephalitis Virus	Richards et al. 2009	North America	United States	Florida	Alachua	29.658	-82.3018	Neartic	1995	Culex	Culex pipiens quinquefasciatus	Culex quinquefasciatus	NA	TBH28		oral				q RT-PCR	54	1e-05	NA	1e-05			NA	1
607	St. Louis Encephalitis Virus	Richards et al. 2009	North America	United States	Florida	Alachua	29.658	-82.3018	Neartic	1995	Culex	Culex pipiens quinquefasciatus	Culex quinquefasciatus	NA	TBH28		oral				q RT-PCR	81	1e-05	NA	1e-05			NA	1
608	St. Louis Encephalitis Virus	Richards et al. 2009	North America	United States	Florida	Alachua	29.658	-82.3018	Neartic	1995	Culex	Culex pipiens quinquefasciatus	Culex quinquefasciatus	NA	TBH28		oral				q RT-PCR	58	1e-05	NA	1e-05			NA	1
609	St. Louis Encephalitis Virus	Richards et al. 2009	North America	United States	Florida	Alachua	29.658	-82.3018	Neartic	1995	Culex	Culex pipiens quinquefasciatus	Culex quinquefasciatus	NA	TBH28		oral				q RT-PCR	54	1e-05	NA	1e-05			NA	1
610	St. Louis Encephalitis Virus	Richards et al. 2009	North America	United States	Florida	Alachua	29.658	-82.3018	Neartic	1995	Culex	Culex pipiens quinquefasciatus	Culex quinquefasciatus	NA	TBH28		oral				q RT-PCR	80	1e-05	NA	1e-05			NA	1
611	St. Louis Encephalitis Virus	Richards et al. 2009	North America	United States	Florida	Alachua	29.658	-82.3018	Neartic	1995	Culex	Culex pipiens quinquefasciatus	Culex quinquefasciatus	NA	TBH28		oral				q RT-PCR	57	1e-05	NA	1e-05			NA	1
612	St. Louis Encephalitis Virus	Richards et al. 2009	North America	United States	Florida	Alachua	29.658	-82.3018	Neartic	1995	Culex	Culex pipiens quinquefasciatus	Culex quinquefasciatus	NA	TBH28		oral				q RT-PCR	68	1e-05	NA	1e-05			NA	1
613	West Nile Virus	Richards et al. 2010	North America	United States	Florida	Alachua	29.658	-82.3018	Neartic	1995	Culex	Culex pipiens quinquefasciatus	Culex quinquefasciatus	Lin-1	NY99		oral				q RT-PCR	76	1e-05	NA	1e-05			NA	1
614	West Nile Virus	Richards et al. 2010	North America	United States	Florida	Alachua	29.658	-82.3018	Neartic	1995	Culex	Culex pipiens quinquefasciatus	Culex quinquefasciatus	Lin-1	NY99		oral				q RT-PCR	109	1e-05	NA	1e-05			NA	1
615	West Nile Virus	Richards et al. 2010	North America	United States	Florida	Alachua	29.658	-82.3018	Neartic	1995	Culex	Culex pipiens quinquefasciatus	Culex quinquefasciatus	Lin-1	NY99		oral				q RT-PCR	88	1e-05	NA	1e-05			NA	1
616	West Nile Virus	Richards et al. 2010	North America	United States	Florida	Alachua	29.658	-82.3018	Neartic	1995	Culex	Culex pipiens quinquefasciatus	Culex quinquefasciatus	Lin-1	NY99		oral				q RT-PCR	101	1e-05	NA	1e-05			NA	1
617	West Nile Virus	Richards et al. 2010	North America	United States	Florida	Alachua	29.658	-82.3018	Neartic	1995	Culex	Culex pipiens quinquefasciatus	Culex quinquefasciatus	Lin-1	NY99		oral				q RT-PCR	109	1e-05	NA	1e-05			NA	1
618	West Nile Virus	Richards et al. 2010	North America	United States	Florida	Alachua	29.658	-82.3018	Neartic	1995	Culex	Culex pipiens quinquefasciatus	Culex quinquefasciatus	Lin-1	NY99		oral				q RT-PCR	98	1e-05	NA	1e-05			NA	1
619	West Nile Virus	Richards et al. 2010	North America	United States	Florida	Indian River County	27.6948	-80.5438	Neartic	2007	Culex	Culex pipiens quinquefasciatus	Culex quinquefasciatus	Lin-1	NY99		oral				q RT-PCR	100	1e-05	NA	1e-05			NA	1
620	West Nile Virus	Richards et al. 2010	North America	United States	Florida	Indian River County	27.6948	-80.5438	Neartic	2007	Culex	Culex pipiens quinquefasciatus	Culex quinquefasciatus	Lin-1	NY99		oral				q RT-PCR	100	1e-05	NA	1e-05			NA	1
621	West Nile Virus	Richards et al. 2010	North America	United States	Florida	Indian River County	27.6948	-80.5438	Neartic	2007	Culex	Culex pipiens quinquefasciatus	Culex quinquefasciatus	Lin-1	NY99		oral				q RT-PCR	76	1e-05	NA	1e-05			NA	1
622	West Nile Virus	Richards et al. 2010	North America	United States	Florida	Indian River County	27.6948	-80.5438	Neartic	2007	Culex	Culex pipiens quinquefasciatus	Culex quinquefasciatus	Lin-1	NY99		oral				q RT-PCR	49	1e-05	NA	1e-05			NA	1
623	West Nile Virus	Richards et al. 2010	North America	United States	Florida	Indian River County	27.6948	-80.5438	Neartic	2007	Culex	Culex pipiens quinquefasciatus	Culex quinquefasciatus	Lin-1	NY99		oral				q RT-PCR	50	1e-05	NA	1e-05			NA	1
624	West Nile Virus	Richards et al. 2010	North America	United States	Florida	Indian River County	27.6948	-80.5438	Neartic	2007	Culex	Culex pipiens quinquefasciatus	Culex quinquefasciatus	Lin-1	NY99		oral				q RT-PCR	49	1e-05	NA	1e-05			NA	1
625	West Nile Virus	Richards et al. 2010	North America	United States	Florida	Alachua	29.658	-82.3018	Neartic	1995	Culex	Culex pipiens quinquefasciatus	Culex quinquefasciatus	Lin-1	NY99		oral				q RT-PCR	100	1e-05	NA	1e-05			NA	1
626	West Nile Virus	Richards et al. 2010	North America	United States	Florida	Alachua	29.658	-82.3018	Neartic	1995	Culex	Culex pipiens quinquefasciatus	Culex quinquefasciatus	Lin-1	NY99		oral				q RT-PCR	82	1e-05	NA	1e-05			NA	1
627	West Nile Virus	Richards et al. 2010	North America	United States	Florida	Alachua	29.658	-82.3018	Neartic	1995	Culex	Culex pipiens quinquefasciatus	Culex quinquefasciatus	Lin-1	NY99		oral				q RT-PCR	81	1e-05	NA	1e-05			NA	1
628	West Nile Virus	Richards et al. 2010	North America	United States	Florida	Alachua	29.658	-82.3018	Neartic	1995	Culex	Culex pipiens quinquefasciatus	Culex quinquefasciatus	Lin-1	NY99		oral				q RT-PCR	95	1e-05	NA	1e-05			NA	1
629	West Nile Virus	Richards et al. 2010	North America	United States	Florida	Alachua	29.658	-82.3018	Neartic	1995	Culex	Culex pipiens quinquefasciatus	Culex quinquefasciatus	Lin-1	NY99		oral				q RT-PCR	92	1e-05	NA	1e-05			NA	1
630	West Nile Virus	Richards et al. 2010	North America	United States	Florida	Alachua	29.658	-82.3018	Neartic	1995	Culex	Culex pipiens quinquefasciatus	Culex quinquefasciatus	Lin-1	NY99		oral				q RT-PCR	89	1e-05	NA	1e-05			NA	1
631	West Nile Virus	Richards et al. 2010	North America	United States	Florida	Indian River County	27.6948	-80.5438	Neartic	2007	Culex	Culex pipiens quinquefasciatus	Culex quinquefasciatus	Lin-1	NY99		oral				q RT-PCR	116	1e-05	NA	1e-05			NA	1
632	West Nile Virus	Richards et al. 2010	North America	United States	Florida	Indian River County	27.6948	-80.5438	Neartic	2007	Culex	Culex pipiens quinquefasciatus	Culex quinquefasciatus	Lin-1	NY99		oral				q RT-PCR	74	1e-05	NA	1e-05			NA	1
633	West Nile Virus	Richards et al. 2010	North America	United States	Florida	Indian River County	27.6948	-80.5438	Neartic	2007	Culex	Culex pipiens quinquefasciatus	Culex quinquefasciatus	Lin-1	NY99		oral				q RT-PCR	130	1e-05	NA	1e-05			NA	1
634	West Nile Virus	Richards et al. 2010	North America	United States	Florida	Indian River County	27.6948	-80.5438	Neartic	2007	Culex	Culex pipiens quinquefasciatus	Culex quinquefasciatus	Lin-1	NY99		oral				q RT-PCR	49	1e-05	NA	1e-05			NA	1
635	West Nile Virus	Richards et al. 2010	North America	United States	Florida	Indian River County	27.6948	-80.5438	Neartic	2007	Culex	Culex pipiens quinquefasciatus	Culex quinquefasciatus	Lin-1	NY99		oral				q RT-PCR	49	1e-05	NA	1e-05			NA	1
636	West Nile Virus	Richards et al. 2010	North America	United States	Florida	Indian River County	27.6948	-80.5438	Neartic	2007	Culex	Culex pipiens quinquefasciatus	Culex quinquefasciatus	Lin-1	NY99		oral				q RT-PCR	50	1e-05	NA	1e-05			NA	1
637	West Nile Virus	Richards et al. 2011	North America	United States	Florida	Alachua	29.658	-82.3018	Neartic	1995	Culex	Culex nigripalpus	Culex nigripalpus	Lin-1	NY99		oral				real time q RT-PCR	NA	1e-05	NA	1e-05			NA	1
638	West Nile Virus	Richards et al. 2011	North America	United States	Florida	Alachua	29.658	-82.3018	Neartic	1995	Culex	Culex nigripalpus	Culex nigripalpus	Lin-1	NY99		oral				real time q RT-PCR	NA	1e-05	NA	1e-05			NA	1
639	West Nile Virus	Richards et al. 2011	North America	United States	Florida	Alachua	29.658	-82.3018	Neartic	1995	Culex	Culex nigripalpus	Culex nigripalpus	Lin-1	NY99		oral				real time q RT-PCR	NA	1e-05	NA	1e-05			NA	1
640	West Nile Virus	Richards et al. 2011	North America	United States	Florida	Alachua	29.658	-82.3018	Neartic	1995	Culex	Culex nigripalpus	Culex nigripalpus	Lin-1	NY99		oral				real time q RT-PCR	NA	1e-05	NA	1e-05			NA	1
641	West Nile Virus	Richards et al. 2012a	North America	United States	Florida	Alachua	29.658	-82.3018	Neartic	NA	Culex	Culex pipiens quinquefasciatus	Culex quinquefasciatus	Lin-1	FL03p2-3	DQ983578	oral	log10 6.8 PFU/ ml	28	7	real time q RT-PCR	100	100	2	2	0.02	0.02	1	1	complete
642	West Nile Virus	Richards et al. 2012a	North America	United States	Florida	Alachua	29.658	-82.3018	Neartic	NA	Culex	Culex pipiens quinquefasciatus	Culex quinquefasciatus	Lin-1	FL03p2-3	DQ983578	oral	log10 6.8 PFU/ ml	28	14	real time q RT-PCR	100	100	29	29	0.29	0.29	1	1	complete
643	West Nile Virus	Richards et al. 2012a	North America	United States	Florida	Alachua	29.658	-82.3018	Neartic	NA	Culex	Culex pipiens quinquefasciatus	Culex quinquefasciatus	Lin-1	FL03p2-3	DQ983578	oral	log10 6.8 PFU/ ml	28	21	real time q RT-PCR	99	23	23	100	0.23	0.232323	1	1	complete
644	St. Louis Encephalitis Virus	Richards et al. 2012b	North America	United States	Florida	Alachua	29.658	-82.3018	Neartic	1995	Culex	Culex nigripalpus	Culex nigripalpus	NA	TBH28		oral				real time q RT-PCR	27	1e-05	0	1e-05			1	1
645	St. Louis Encephalitis Virus	Richards et al. 2012b	North America	United States	Florida	Alachua	29.658	-82.3018	Neartic	1995	Culex	Culex nigripalpus	Culex nigripalpus	NA	TBH28		oral				real time q RT-PCR	30	1e-05	1	1e-05			1	1
646	St. Louis Encephalitis Virus	Richards et al. 2012b	North America	United States	Florida	Alachua	29.658	-82.3018	Neartic	1995	Culex	Culex nigripalpus	Culex nigripalpus	NA	TBH28		oral				real time q RT-PCR	32	1e-05	6	1e-05			1	1
647	St. Louis Encephalitis Virus	Richards et al. 2012b	North America	United States	Florida	Alachua	29.658	-82.3018	Neartic	1995	Culex	Culex nigripalpus	Culex nigripalpus	NA	TBH28		oral				real time q RT-PCR	33	1e-05	2	1e-05			1	1
648	West Nile Virus	Richards et al. 2014	North America	United States	Florida	Alachua	29.658	-82.3018	Neartic	1995	Culex	Culex pipiens quinquefasciatus	Culex quinquefasciatus	Lin-1	NY99		oral				q RT-PCR	20	1e-05	0	0			0	1
649	West Nile Virus	Richards et al. 2014	North America	United States	Florida	Indian River County	27.6948	-80.5438	Neartic	2007	Culex	Culex pipiens quinquefasciatus	Culex quinquefasciatus	Lin-1	NY99		oral				q RT-PCR	20	1e-05	0	0			0	1
650	West Nile Virus	Richards et al. 2014	North America	United States	Florida	Alachua	29.658	-82.3018	Neartic	1995	Culex	Culex pipiens quinquefasciatus	Culex quinquefasciatus	Lin-1	WN02		oral	log10 7.9 PFU/ ml	28	14	q RT-PCR	20	20	4	20	0.2	0.2	1	1	complete
651	West Nile Virus	Richards et al. 2014	North America	United States	Florida	Alachua	29.658	-82.3018	Neartic	1995	Culex	Culex pipiens quinquefasciatus	Culex quinquefasciatus	Lin-1	WN02		oral				q RT-PCR	20	1e-05	20	0			0	1
652	West Nile Virus	Richards et al. 2014	North America	United States	Florida	Alachua	29.658	-82.3018	Neartic	1995	Culex	Culex pipiens quinquefasciatus	Culex quinquefasciatus	Lin-1	WN02		oral	log10 7.9 PFU/ ml	28	14	q RT-PCR	20	20	1	5	0.05	0.05	1	1	complete
653	West Nile Virus	Romo et al. 2018	North America	United States	Illinois	Chicago	41.8781	-87.6298	Neartic	2010	Culex	Culex pipiens	Culex pipiens	Lin-2	SPU116		oral	log10 8 PFU/ml	27	5	plaque assay	40	40	8	20	0.2	0.2	1	1	complete
654	West Nile Virus	Romo et al. 2018	North America	United States	Illinois	Chicago	41.8781	-87.6298	Neartic	2010	Culex	Culex pipiens	Culex pipiens	Lin-2	UG2274		oral	log10 8 PFU/ml	27	5	plaque assay	47	47	3	6.4	0.0638298	0.0638298	1	1	complete
655	West Nile Virus	Romo et al. 2018	North America	United States	Illinois	Chicago	41.8781	-87.6298	Neartic	2010	Culex	Culex pipiens	Culex pipiens	Lin-2	HU04		oral	log10 8 PFU/ml	27	5	plaque assay	40	40	1	2.5	0.025	0.025	1	1	complete
656	West Nile Virus	Romo et al. 2018	North America	United States	Illinois	Chicago	41.8781	-87.6298	Neartic	2010	Culex	Culex pipiens	Culex pipiens	Lin-2	Nea Santa		oral	log10 8 PFU/ml	27	5	plaque assay	44	44	2	4.5	0.0454545	0.0454545	1	1	complete
657	West Nile Virus	Romo et al. 2018	North America	United States	Illinois	Chicago	41.8781	-87.6298	Neartic	2010	Culex	Culex pipiens	Culex pipiens	Lin-2	SPU116		oral	log10 8 PFU/ml	27	7	plaque assay	38	38	2	5.3	0.0526316	0.0526316	1	1	complete
658	West Nile Virus	Romo et al. 2018	North America	United States	Illinois	Chicago	41.8781	-87.6298	Neartic	2010	Culex	Culex pipiens	Culex pipiens	Lin-2	UG2274		oral	log10 8 PFU/ml	27	7	plaque assay	40	40	10	25	0.25	0.25	1	1	complete
659	West Nile Virus	Romo et al. 2018	North America	United States	Illinois	Chicago	41.8781	-87.6298	Neartic	2010	Culex	Culex pipiens	Culex pipiens	Lin-2	HU04		oral	log10 8 PFU/ml	27	7	plaque assay	40	40	3	7.5	0.075	0.075	1	1	complete
660	West Nile Virus	Romo et al. 2018	North America	United States	Illinois	Chicago	41.8781	-87.6298	Neartic	2010	Culex	Culex pipiens	Culex pipiens	Lin-2	Nea Santa		oral	log10 8 PFU/ml	27	7	plaque assay	41	41	2	4.9	0.0487805	0.0487805	1	1	complete
661	West Nile Virus	Romo et al. 2018	North America	United States	Illinois	Chicago	41.8781	-87.6298	Neartic	2010	Culex	Culex pipiens	Culex pipiens	Lin-2	SPU116		oral	log10 8 PFU/ml	27	9	plaque assay	33	33	14	42.4	0.424242	0.424242	1	1	complete
662	West Nile Virus	Romo et al. 2018	North America	United States	Illinois	Chicago	41.8781	-87.6298	Neartic	2010	Culex	Culex pipiens	Culex pipiens	Lin-2	UG2274		oral	log10 8 PFU/ml	27	9	plaque assay	40	40	9	22.5	0.225	0.225	1	1	complete
663	West Nile Virus	Romo et al. 2018	North America	United States	Illinois	Chicago	41.8781	-87.6298	Neartic	2010	Culex	Culex pipiens	Culex pipiens	Lin-2	HU04		oral	log10 8 PFU/ml	27	9	plaque assay	40	40	9	22.5	0.225	0.225	1	1	complete
664	West Nile Virus	Romo et al. 2018	North America	United States	Illinois	Chicago	41.8781	-87.6298	Neartic	2010	Culex	Culex pipiens	Culex pipiens	Lin-2	Nea Santa		oral	log10 8 PFU/ml	27	9	plaque assay	34	34	3	8.8	0.0882353	0.0882353	1	1	complete
665	West Nile Virus	Romo et al. 2018	North America	United States	Illinois	Chicago	41.8781	-87.6298	Neartic	2010	Culex	Culex pipiens	Culex pipiens	Lin-2	SPU116		oral	log10 8 PFU/ml	27	14	plaque assay	39	39	16	41	0.410256	0.410256	1	1	complete
666	West Nile Virus	Romo et al. 2018	North America	United States	Illinois	Chicago	41.8781	-87.6298	Neartic	2010	Culex	Culex pipiens	Culex pipiens	Lin-2	UG2274		oral	log10 8 PFU/ml	27	14	plaque assay	40	40	6	15	0.15	0.15	1	1	complete
667	West Nile Virus	Romo et al. 2018	North America	United States	Illinois	Chicago	41.8781	-87.6298	Neartic	2010	Culex	Culex pipiens	Culex pipiens	Lin-2	HU04		oral	log10 8 PFU/ml	27	14	plaque assay	40	40	10	25	0.25	0.25	1	1	complete
668	West Nile Virus	Romo et al. 2018	North America	United States	Illinois	Chicago	41.8781	-87.6298	Neartic	2010	Culex	Culex pipiens	Culex pipiens	Lin-2	Nea Santa		oral	log10 8 PFU/ml	27	14	plaque assay	45	45	7	15.6	0.155556	0.155556	1	1	complete
669	West Nile Virus	Romo et al. 2018	North America	United States	Illinois	Chicago	41.8781	-87.6298	Neartic	2010	Culex	Culex quinquefasciatus	Culex quinquefasciatus	Lin-2	SPU116		oral	log10 8 PFU/ml	27	5	plaque assay	48	48	10	20.8	0.208333	0.208333	1	1	complete
670	West Nile Virus	Romo et al. 2018	North America	United States	Illinois	Chicago	41.8781	-87.6298	Neartic	2010	Culex	Culex quinquefasciatus	Culex quinquefasciatus	Lin-2	UG2274		oral	log10 8 PFU/ml	27	5	plaque assay	40	40	0	0	0	0	0	1	complete
671	West Nile Virus	Romo et al. 2018	North America	United States	Illinois	Chicago	41.8781	-87.6298	Neartic	2010	Culex	Culex quinquefasciatus	Culex quinquefasciatus	Lin-2	HU04		oral	log10 8 PFU/ml	27	5	plaque assay	40	40	0	0	0	0	0	1	complete
672	West Nile Virus	Romo et al. 2018	North America	United States	Illinois	Chicago	41.8781	-87.6298	Neartic	2010	Culex	Culex quinquefasciatus	Culex quinquefasciatus	Lin-2	Nea Santa		oral	log10 8 PFU/ml	27	5	plaque assay	48	48	0	0	0	0	0	1	complete
673	West Nile Virus	Romo et al. 2018	North America	United States	Illinois	Chicago	41.8781	-87.6298	Neartic	2010	Culex	Culex quinquefasciatus	Culex quinquefasciatus	Lin-2	SPU116		oral	log10 8 PFU/ml	27	7	plaque assay	48	48	17	35.4	0.354167	0.354167	1	1	complete
674	West Nile Virus	Romo et al. 2018	North America	United States	Illinois	Chicago	41.8781	-87.6298	Neartic	2010	Culex	Culex quinquefasciatus	Culex quinquefasciatus	Lin-2	UG2274		oral	log10 8 PFU/ml	27	7	plaque assay	40	40	2	5	0.05	0.05	1	1	complete
675	West Nile Virus	Romo et al. 2018	North America	United States	Illinois	Chicago	41.8781	-87.6298	Neartic	2010	Culex	Culex quinquefasciatus	Culex quinquefasciatus	Lin-2	HU04		oral	log10 8 PFU/ml	27	7	plaque assay	40	40	4	10	0.1	0.1	1	1	complete
676	West Nile Virus	Romo et al. 2018	North America	United States	Illinois	Chicago	41.8781	-87.6298	Neartic	2010	Culex	Culex quinquefasciatus	Culex quinquefasciatus	Lin-2	Nea Santa		oral	log10 8 PFU/ml	27	7	plaque assay	44	44	6	13.6	0.136364	0.136364	1	1	complete
677	West Nile Virus	Romo et al. 2018	North America	United States	Illinois	Chicago	41.8781	-87.6298	Neartic	2010	Culex	Culex quinquefasciatus	Culex quinquefasciatus	Lin-2	SPU116		oral	log10 8 PFU/ml	27	9	plaque assay	47	47	17	36.2	0.361702	0.361702	1	1	complete
678	West Nile Virus	Romo et al. 2018	North America	United States	Illinois	Chicago	41.8781	-87.6298	Neartic	2010	Culex	Culex quinquefasciatus	Culex quinquefasciatus	Lin-2	UG2274		oral	log10 8 PFU/ml	27	9	plaque assay	40	40	3	7.5	0.075	0.075	1	1	complete
679	West Nile Virus	Romo et al. 2018	North America	United States	Illinois	Chicago	41.8781	-87.6298	Neartic	2010	Culex	Culex quinquefasciatus	Culex quinquefasciatus	Lin-2	HU04		oral	log10 8 PFU/ml	27	9	plaque assay	40	40	7	17.5	0.175	0.175	1	1	complete
680	West Nile Virus	Romo et al. 2018	North America	United States	Illinois	Chicago	41.8781	-87.6298	Neartic	2010	Culex	Culex quinquefasciatus	Culex quinquefasciatus	Lin-2	Nea Santa		oral	log10 8 PFU/ml	27	9	plaque assay	48	48	32	66.7	0.666667	0.666667	1	1	complete
681	West Nile Virus	Romo et al. 2018	North America	United States	Illinois	Chicago	41.8781	-87.6298	Neartic	2010	Culex	Culex quinquefasciatus	Culex quinquefasciatus	Lin-2	SPU116		oral	log10 8 PFU/ml	27	14	plaque assay	48	48	46	95.8	0.958333	0.958333	1	1	complete
682	West Nile Virus	Romo et al. 2018	North America	United States	Illinois	Chicago	41.8781	-87.6298	Neartic	2010	Culex	Culex quinquefasciatus	Culex quinquefasciatus	Lin-2	UG2274		oral	log10 8 PFU/ml	27	14	plaque assay	40	40	23	57.5	0.575	0.575	1	1	complete
683	West Nile Virus	Romo et al. 2018	North America	United States	Illinois	Chicago	41.8781	-87.6298	Neartic	2010	Culex	Culex quinquefasciatus	Culex quinquefasciatus	Lin-2	HU04		oral	log10 8 PFU/ml	27	14	plaque assay	40	40	30	75	0.75	0.75	1	1	complete
684	West Nile Virus	Romo et al. 2018	North America	United States	Illinois	Chicago	41.8781	-87.6298	Neartic	2010	Culex	Culex quinquefasciatus	Culex quinquefasciatus	Lin-2	Nea Santa		oral	log10 8 PFU/ml	27	14	plaque assay	48	48	36	75	0.75	0.75	1	1	complete
685	West Nile Virus	Romo et al. 2018	North America	United States	Illinois	Chicago	41.8781	-87.6298	Neartic	2010	Culex	Culex quinquefasciatus	Culex quinquefasciatus	Lin-2	SPU116		oral				plaque assay	38	1e-05	NA	1e-05			NA	1
686	West Nile Virus	Romo et al. 2018	North America	United States	Illinois	Chicago	41.8781	-87.6298	Neartic	2010	Culex	Culex quinquefasciatus	Culex quinquefasciatus	Lin-2	UG2274		oral				plaque assay	38	1e-05	NA	1e-05			NA	1
687	West Nile Virus	Romo et al. 2018	North America	United States	Illinois	Chicago	41.8781	-87.6298	Neartic	2010	Culex	Culex quinquefasciatus	Culex quinquefasciatus	Lin-2	HU04		oral				plaque assay	38	1e-05	NA	1e-05			NA	1
688	West Nile Virus	Romo et al. 2018	North America	United States	Illinois	Chicago	41.8781	-87.6298	Neartic	2010	Culex	Culex quinquefasciatus	Culex quinquefasciatus	Lin-2	Nea Santa		oral				plaque assay	43	1e-05	NA	1e-05			NA	1
689	West Nile Virus	Romo et al. 2018	North America	United States	Illinois	Chicago	41.8781	-87.6298	Neartic	2010	Culex	Culex quinquefasciatus	Culex quinquefasciatus	Lin-2	SPU116		oral				plaque assay	41	1e-05	NA	1e-05			NA	1
690	West Nile Virus	Romo et al. 2018	North America	United States	Illinois	Chicago	41.8781	-87.6298	Neartic	2010	Culex	Culex quinquefasciatus	Culex quinquefasciatus	Lin-2	UG2274		oral				plaque assay	40	1e-05	NA	1e-05			NA	1
691	West Nile Virus	Romo et al. 2018	North America	United States	Illinois	Chicago	41.8781	-87.6298	Neartic	2010	Culex	Culex quinquefasciatus	Culex quinquefasciatus	Lin-2	HU04		oral				plaque assay	40	1e-05	NA	1e-05			NA	1
692	West Nile Virus	Romo et al. 2018	North America	United States	Illinois	Chicago	41.8781	-87.6298	Neartic	2010	Culex	Culex quinquefasciatus	Culex quinquefasciatus	Lin-2	Nea Santa		oral				plaque assay	37	1e-05	NA	1e-05			NA	1
693	West Nile Virus	Romo et al. 2018	North America	United States	Illinois	Chicago	41.8781	-87.6298	Neartic	2010	Culex	Culex quinquefasciatus	Culex quinquefasciatus	Lin-2	SPU116		oral				plaque assay	35	1e-05	NA	1e-05			NA	1
694	West Nile Virus	Romo et al. 2018	North America	United States	Illinois	Chicago	41.8781	-87.6298	Neartic	2010	Culex	Culex quinquefasciatus	Culex quinquefasciatus	Lin-2	UG2274		oral				plaque assay	40	1e-05	NA	1e-05			NA	1
695	West Nile Virus	Romo et al. 2018	North America	United States	Illinois	Chicago	41.8781	-87.6298	Neartic	2010	Culex	Culex quinquefasciatus	Culex quinquefasciatus	Lin-2	HU04		oral				plaque assay	23	1e-05	NA	1e-05			NA	1
696	West Nile Virus	Romo et al. 2018	North America	United States	Illinois	Chicago	41.8781	-87.6298	Neartic	2010	Culex	Culex quinquefasciatus	Culex quinquefasciatus	Lin-2	Nea Santa		oral				plaque assay	36	1e-05	NA	1e-05			NA	1
697	West Nile Virus	Romo et al. 2018	North America	United States	Illinois	Chicago	41.8781	-87.6298	Neartic	2010	Culex	Culex quinquefasciatus	Culex quinquefasciatus	Lin-2	SPU116		oral				plaque assay	23	1e-05	NA	1e-05			NA	1
698	West Nile Virus	Romo et al. 2018	North America	United States	Illinois	Chicago	41.8781	-87.6298	Neartic	2010	Culex	Culex quinquefasciatus	Culex quinquefasciatus	Lin-2	UG2274		oral				plaque assay	49	1e-05	NA	1e-05			NA	1
699	West Nile Virus	Romo et al. 2018	North America	United States	Illinois	Chicago	41.8781	-87.6298	Neartic	2010	Culex	Culex quinquefasciatus	Culex quinquefasciatus	Lin-2	HU04		oral				plaque assay	23	1e-05	NA	1e-05			NA	1
700	West Nile Virus	Sardelis et al. 2001	North America	United States	Florida	Indian River County	27.6948	-80.5438	Neartic	2000	Culex	Culex nigripalpus	Culex nigripalpus	Lin-1	NY99		oral				plaque assay	7	1e-05	NA	1e-05			NA	1
701	West Nile Virus	Sardelis et al. 2001	North America	United States	Florida	Indian River County	27.6948	-80.5438	Neartic	2000	Culex	Culex nigripalpus	Culex nigripalpus	Lin-1	NY99		oral				plaque assay	32	1e-05	NA	1e-05			NA	1
702	West Nile Virus	Sardelis et al. 2001	North America	United States	Florida	Indian River County	27.6948	-80.5438	Neartic	2000	Culex	Culex nigripalpus	Culex nigripalpus	Lin-1	NY99		oral				plaque assay	127	1e-05	NA	1e-05			NA	1
703	West Nile Virus	Sardelis et al. 2001	North America	United States	Florida	Sebring	27.4956	-81.4409	Neartic	1988	Culex	Culex nigripalpus	Culex nigripalpus	Lin-1	NY99		oral				plaque assay	16	1e-05	NA	1e-05			NA	1
704	West Nile Virus	Sardelis et al. 2001	North America	United States	Florida	Sebring	27.4956	-81.4409	Neartic	1988	Culex	Culex nigripalpus	Culex nigripalpus	Lin-1	NY99		oral				plaque assay	78	1e-05	NA	1e-05			NA	1
705	West Nile Virus	Sardelis et al. 2001	North America	United States	Florida	Vero Beach	27.6386	-80.3973	Neartic	1999	Culex	Culex nigripalpus	Culex nigripalpus	Lin-1	NY99		oral				plaque assay	13	1e-05	NA	1e-05			NA	1
706	West Nile Virus	Sardelis et al. 2001	North America	United States	Florida	Vero Beach	27.6386	-80.3973	Neartic	1999	Culex	Culex nigripalpus	Culex nigripalpus	Lin-1	NY99		oral				plaque assay	17	1e-05	NA	1e-05			NA	1
707	West Nile Virus	Sardelis et al. 2001	North America	United States	Maryland	Frederick & Prince George`s	38.7849	-76.8721	Neartic	2000-2001	Culex	Culex nigripalpus	Culex nigripalpus	Lin-1	NY99		oral				plaque assay	11	1e-05	NA	1e-05			NA	1
708	West Nile Virus	Sardelis et al. 2001	North America	United States	Texas	Chambers	29.7525	-94.6864	Neartic	1992	Culex	Culex nigripalpus	Culex nigripalpus	Lin-1	NY99		oral				plaque assay	20	1e-05	NA	1e-05			NA	1
709	West Nile Virus	Sardelis et al. 2001	North America	United States	Maryland	Laurel	39.0993	-76.8483	Neartic	2000	Culex	Culex nigripalpus	Culex nigripalpus	Lin-1	NY99		oral				plaque assay	11	1e-05	NA	1e-05			NA	1
710	West Nile Virus	Sudeep et al. 2014	Asia	India	Pune	Pashan	18.5415	73.7953	Oriental	NA	Culex	Culex gelidus	Culex gelidus	Lin-1	Eg101		oral				RT-PCR	NA	1e-05	NA	1e-05			1	1
711	West Nile Virus	Sudeep et al. 2014	Asia	India	Pune	Pashan	18.5415	73.7953	Oriental	NA	Culex	Culex gelidus	Culex gelidus	Lin-1	Eg101		oral				RT-PCR	NA	1e-05	NA	1e-05			1	1
712	West Nile Virus	Sudeep et al. 2014	Asia	India	Pune	Pashan	18.5415	73.7953	Oriental	NA	Culex	Culex gelidus	Culex gelidus	Lin-1	Eg101		oral				RT-PCR	NA	1e-05	NA	1e-05			1	1
713	Japanese Encephalitis Virus	Sudeep et al. 2015b	Asia	India	Pune	Pashan	18.5415	73.7953	Oriental	NA	Culex	Culex gelidus	Culex gelidus	NA	P20778		intrathoracic					NA	1e-05	NA	1e-05			NA	1
724	West Nile Virus	Tiawsirisup et al. 2005	North America	United States	Iowa	NA	41.878	-93.0977	Neartic	2002	Culex	Culex pipiens	Culex pipiens	Lin-1	NY99		oral				Plaque assay & RT-PCR	25	1e-05		0			0	1
725	West Nile Virus	Tiawsirisup et al. 2005	North America	United States	Iowa	NA	41.878	-93.0977	Neartic	2002	Culex	Culex pipiens	Culex pipiens	Lin-1	NY99		oral				Plaque assay & RT-PCR	25	1e-05		0			0	1
726	West Nile Virus	Tiawsirisup et al. 2005	North America	United States	Iowa	NA	41.878	-93.0977	Neartic	2002	Culex	Culex pipiens	Culex pipiens	Lin-1	NY99		oral				Plaque assay & RT-PCR	25	1e-05		0			0	1
727	West Nile Virus	Tiawsirisup et al. 2005	North America	United States	Iowa	NA	41.878	-93.0977	Neartic	2002	Culex	Culex pipiens	Culex pipiens	Lin-1	NY99		oral				Plaque assay & RT-PCR	25	1e-05		4			1	1
728	West Nile Virus	Tiawsirisup et al. 2005	North America	United States	Iowa	NA	41.878	-93.0977	Neartic	2002	Culex	Culex pipiens	Culex pipiens	Lin-1	NY99		oral				Plaque assay & RT-PCR	13	1e-05		8			1	1
729	West Nile Virus	Tiawsirisup et al. 2005	North America	United States	Iowa	NA	41.878	-93.0977	Neartic	2002	Culex	Culex pipiens	Culex pipiens	Lin-1	NY99		oral				Plaque assay & RT-PCR	21	1e-05		43			1	1
730	West Nile Virus	Tiawsirisup et al. 2005	North America	United States	Iowa	NA	41.878	-93.0977	Neartic	2002	Culex	Culex pipiens	Culex pipiens	Lin-1	NY99		oral				Plaque assay & RT-PCR	25	1e-05		32			1	1
731	West Nile Virus	Tiawsirisup et al. 2005	North America	United States	Iowa	NA	41.878	-93.0977	Neartic	2002	Culex	Culex pipiens	Culex pipiens	Lin-1	NY99		oral				Plaque assay & RT-PCR	24	1e-05		54			1	1
732	West Nile Virus	Tiawsirisup et al. 2005	North America	United States	Iowa	NA	41.878	-93.0977	Neartic	2002	Culex	Culex pipiens	Culex pipiens	Lin-1	NY99		oral				Plaque assay & RT-PCR	26	1e-05		58			1	1
733	West Nile Virus	Tiawsirisup et al. 2005	North America	United States	Iowa	NA	41.878	-93.0977	Neartic	2002	Culex	Culex pipiens	Culex pipiens	Lin-1	NY99		oral				Plaque assay & RT-PCR	19	1e-05		47			1	1
742	West Nile Virus	Turell et al. 2001	North America	United States	New York	Westchester	41.122	-73.7949	Neartic	1999	Culex	Culex pipiens	Culex pipiens	Lin-1	NY99		oral					46	1e-05		2			1	1
748	West Nile Virus	Turell et al. 2001	North America	United States	New York	Westchester	41.122	-73.7949	Neartic	1999	Culex	Culex pipiens	Culex pipiens	Lin-1	NY99		oral					95	1e-05		20			1	1
759	West Nile Virus	Turell et al. 2001	North America	United States	New York	Westchester	41.122	-73.7949	Neartic	1999	Culex	Culex pipiens	Culex pipiens	Lin-1	NY99		intrathoracic					NA	1e-05	NA	1e-05			NA	1
760	West Nile Virus	Turell et al. 2002	North America	United States	California	Bolsa Chica	33.6956	-118.049	Neartic	2001	Culex	Culex tarsalis	Culex tarsalis	Lin-1	NY99		oral				plaque assay	36	1e-05	NA	1e-05			NA	1
761	West Nile Virus	Turell et al. 2002	North America	United States	California	Bolsa Chica	33.6956	-118.049	Neartic	2001	Culex	Culex tarsalis	Culex tarsalis	Lin-1	NY99		oral				plaque assay	35	1e-05	NA	1e-05			NA	1
781	West Nile Virus	Vaidyanathan et al. 2006	North America	United States	California	San Joaquin	36.6066	-120.189	Neartic	2005	Culex	Culex pipiens pipiens	Culex pipiens	NA	NA	NA	oral	log10 8.6 PFU/ ml	28	7	Vero cell plaque assay	50	10	2	20	0.2	0.04	1	1	complete
782	West Nile Virus	Vaidyanathan et al. 2006	North America	United States	California	San Joaquin	36.6066	-120.189	Neartic	2005	Culex	Culex pipiens pipiens	Culex pipiens	NA	NA	NA	oral	log10 8.6 PFU/ ml	28	7	Vero cell plaque assay	38	2	0	0	0	0	0	1	complete
783	West Nile Virus	Vaidyanathan et al. 2006	North America	United States	California	San Joaquin	36.6066	-120.189	Neartic	2005	Culex	Culex pipiens pipiens	Culex pipiens	NA	NA	NA	oral	log10 8.3 PFU/ ml	28	7	Vero cell plaque assay	32	1	0	0	0	0	0	1	complete
784	West Nile Virus	Vaidyanathan et al. 2007	North America	United States	California	Redding	40.5865	-122.392	Neartic	NA	Culex	Culex pipiens	Culex pipiens	Lin-1	NY99		oral	log10 6.9 PFU/ ml	28	7	plaque assay	23	1	0	0	0	0	0	1	complete
785	West Nile Virus	Vaidyanathan et al. 2007	North America	United States	California	Stevinson	37.3277	-120.851	Neartic	NA	Culex	Culex pipiens	Culex pipiens	Lin-1	NY99		oral	log10 6.9 PFU/ ml	28	7	plaque assay	58	14	5	36	0.36	0.0862069	1	1	complete
786	West Nile Virus	Vaidyanathan et al. 2007	North America	United States	California	Riverdale	36.4311	-119.86	Neartic	NA	Culex	Culex pipiens	Culex pipiens	Lin-1	NY99		oral	log10 8.7 PFU/ ml	28	7	plaque assay	63	8	1	12.5	0.125	0.015873	1	1	complete
787	West Nile Virus	Vaidyanathan et al. 2007	North America	United States	California	Bakersfield	35.3733	-119.019	Neartic	NA	Culex	Culex pipiens	Culex pipiens	Lin-1	NY99		oral	log10 8.6 PFU/ ml	28	7	plaque assay	50	18	3	17	0.17	0.06	1	1	complete
788	West Nile Virus	Vaidyanathan et al. 2007	North America	United States	California	Chino	34.0122	-117.689	Neartic	NA	Culex	Culex pipiens	Culex pipiens	Lin-1	NY99		oral	log10 6.9 PFU/ ml	28	7	plaque assay	55	10	4	40	0.4	0.0727273	1	1	complete
789	West Nile Virus	Vaidyanathan et al. 2007	North America	United States	California	Coachella	33.6803	-116.177	Neartic	NA	Culex	Culex pipiens	Culex pipiens	Lin-1	NY99		oral	log10 8.6 PFU/ ml	28	7	plaque assay	53	11	0	0	0	0	0	1	complete
790	West Nile Virus	Vaidyanathan et al. 2007	North America	United States	California	Santa Fe Springs	33.9472	-118.085	Neartic	NA	Culex	Culex pipiens	Culex pipiens	Lin-1	NY99		oral	log10 6.5 PFU/ ml	28	7	plaque assay	43	6	0	0	0	0	0	1	complete
791	West Nile Virus	Vaidyanathan et al. 2007	North America	United States	California	Redding	40.5865	-122.392	Neartic	NA	Culex	Culex pipiens	Culex pipiens	Lin-1	NY99		oral				plaque assay	50	1e-05	NA	1e-05			NA	1
792	West Nile Virus	Vaidyanathan et al. 2007	North America	United States	California	Stevinson	37.3277	-120.851	Neartic	NA	Culex	Culex pipiens	Culex pipiens	Lin-1	NY99		oral	log10 6.9 PFU/ ml	28	14	plaque assay	58	14	8	57	0.57	0.137931	1	1	complete
793	West Nile Virus	Vaidyanathan et al. 2007	North America	United States	California	Riverdale	36.4311	-119.86	Neartic	NA	Culex	Culex pipiens	Culex pipiens	Lin-1	NY99		oral	log10 8.7 PFU/ ml	28	14	plaque assay	56	10	5	50	0.5	0.0892857	1	1	complete
794	West Nile Virus	Vaidyanathan et al. 2007	North America	United States	California	Bakersfield	35.3733	-119.019	Neartic	NA	Culex	Culex pipiens	Culex pipiens	Lin-1	NY99		oral	log10 8.6 PFU/ ml	28	14	plaque assay	60	26	18	69	0.69	0.3	1	1	complete
795	West Nile Virus	Vaidyanathan et al. 2007	North America	United States	California	Chino	34.0122	-117.689	Neartic	NA	Culex	Culex pipiens	Culex pipiens	Lin-1	NY99		oral	log10 6.9 PFU/ ml	28	14	plaque assay	43	8	5	62.5	0.625	0.116279	1	1	complete
796	West Nile Virus	Vaidyanathan et al. 2007	North America	United States	California	Coachella	33.6803	-116.177	Neartic	NA	Culex	Culex pipiens	Culex pipiens	Lin-1	NY99		oral	log10 8.6 PFU/ ml	28	14	plaque assay	64	7	5	71	0.71	0.078125	1	1	complete
797	West Nile Virus	Vaidyanathan et al. 2007	North America	United States	California	Santa Fe Springs	33.9472	-118.085	Neartic	NA	Culex	Culex pipiens	Culex pipiens	Lin-1	NY99		oral				plaque assay	35	1e-05	NA	1e-05			NA	1
798	Japanese Encephalitis Virus	Van Den Hurk et al. 2003	Oceania	Australia	Queensland	Brisbane	-27.4698	153.025	Australasian	NA	Culex	Culex annulirostris	Culex annulirostris	genotype II	TS3306		oral				plaque assay	18	1e-05	NA	1e-05			NA	1
799	Japanese Encephalitis Virus	Van Den Hurk et al. 2003	Oceania	Australia	Queensland	Brisbane	-27.4698	153.025	Australasian	NA	Culex	Culex annulirostris	Culex annulirostris	genotype II	TS3306		oral	log10 4.34	28	7	plaque assay	18	17	4	24	0.24	0.222222	1	1	complete
800	Japanese Encephalitis Virus	Van Den Hurk et al. 2003	Oceania	Australia	Queensland	Brisbane	-27.4698	153.025	Australasian	NA	Culex	Culex annulirostris	Culex annulirostris	genotype II	TS3306		oral	log10 4.34	28	10	plaque assay	18	14	8	57	0.57	0.444444	1	1	complete
801	Japanese Encephalitis Virus	Van Den Hurk et al. 2003	Oceania	Australia	Queensland	Brisbane	-27.4698	153.025	Australasian	NA	Culex	Culex annulirostris	Culex annulirostris	genotype II	TS3306		oral	log10 4.34	28	14	plaque assay	36	16	13	81	0.81	0.361111	1	1	complete
802	Japanese Encephalitis Virus	Van Den Hurk et al. 2003	Oceania	Australia	Queensland	Coomera Island	-27.8464	153.344	Australasian	NA	Culex	Culex sitiens	Culex sitiens	genotype II	TS3306		oral				plaque assay	18	1e-05	NA	1e-05			NA	1
803	Japanese Encephalitis Virus	Van Den Hurk et al. 2003	Oceania	Australia	Queensland	Coomera Island	-27.8464	153.344	Australasian	NA	Culex	Culex sitiens	Culex sitiens	genotype II	TS3306		oral	log10 4.34	28	7	plaque assay	18	15	2	13	0.13	0.111111	1	1	complete
804	Japanese Encephalitis Virus	Van Den Hurk et al. 2003	Oceania	Australia	Queensland	Coomera Island	-27.8464	153.344	Australasian	NA	Culex	Culex sitiens	Culex sitiens	genotype II	TS3306		oral	log10 4.34	28	10	plaque assay	18	15	1	7	0.07	0.0555556	1	1	complete
805	Japanese Encephalitis Virus	Van Den Hurk et al. 2003	Oceania	Australia	Queensland	Coomera Island	-27.8464	153.344	Australasian	NA	Culex	Culex sitiens	Culex sitiens	genotype II	TS3306		oral	log10 4.34	28	14	plaque assay	36	15	10	67	0.67	0.277778	1	1	complete
806	Japanese Encephalitis Virus	Van Den Hurk et al. 2003	Oceania	Australia	Queensland	Gold Coast	-28.0167	153.4	Australasian	NA	Culex	Culex quinquefasciatus	Culex quinquefasciatus	genotype II	TS3306		oral	log10 4.34	28	19	plaque assay	51	8	4	50	0.5	0.0784314	1	1	complete
810	Japanese Encephalitis Virus	Van Den Hurk et al. 2003	Oceania	Australia	Queensland	Bamaga	-10.8902	142.389	Australasian	2001	Culex	Culex annulirostris	Culex annulirostris	genotype II	TS3306		oral	log10 4.34	28	15	plaque assay	2	2	0	0	0	0	0	1	complete
811	Japanese Encephalitis Virus	Van Den Hurk et al. 2003	Oceania	Australia	Queensland	Cairns	-16.8778	145.75	Australasian	2001	Culex	Culex annulirostris	Culex annulirostris	genotype II	TS3306		oral	log10 4.34	28	15	plaque assay	55	23	14	61	0.61	0.254545	1	1	complete
812	Japanese Encephalitis Virus	Van Den Hurk et al. 2003	Oceania	Australia	Queensland	Mareeba	-17.0017	145.439	Australasian	2001	Culex	Culex quinquefasciatus	Culex quinquefasciatus	genotype II	TS3306		oral	log10 4.34	28	15	plaque assay	27	16	0	0	0	0	0	1	complete
813	Japanese Encephalitis Virus	Van Den Hurk et al. 2003	Oceania	Australia	Queensland	Cairns	-16.8778	145.75	Australasian	2001	Culex	Culex gelidus	Culex gelidus	genotype II	TS3306		oral	log10 4.34	28	15	plaque assay	4	1	1	100	1	0.25	1	1	complete
819	West Nile Virus	Vanlandingham et al. 2004	North America	United States	Florida	Sebring	27.4956	-81.4409	Neartic	1988	Culex	Culex pipiens quinquefasciatus	Cx. quinquefasciatus	Lin-1	NY99		oral	log10 7.74 PFU/ ml	26	14	real time RT-PCR	NA	53	46	86.7	0.867		1	1	NA
820	West Nile Virus	Vanlandingham et al. 2004	North America	United States	Florida	Sebring	27.4956	-81.4409	Neartic	1988	Culex	Culex pipiens quinquefasciatus	Cx. quinquefasciatus	Lin-1	NY99		oral	log10 7.74 PFU/ ml	26	21	real time RT-PCR	NA	49	40	81.6	0.816		1	1	NA
821	West Nile Virus	Vogels et al. 2016	Europe	Netherlands	Amsterdam	Schiphol airport	52.3105	4.76828	Paleartic	2013-2014	Culex	Culex pipiens molestus	Culex pipiens	Lin-2	Greece 2010		oral				plaque assay	NA	1e-05	NA	1e-05				1
822	West Nile Virus	Vogels et al. 2016	Europe	Netherlands	Best	NA	51.5078	5.39785	Paleartic	2013-2014	Culex	Culex pipiens pipiens	Culex pipiens	Lin-2	Greece 2010		oral				plaque assay	NA	1e-05	NA	1e-05				1
823	West Nile Virus	Vogels et al. 2016	Europe	Netherlands	Best	NA	51.5078	5.39785	Paleartic	2013-2014	Culex	Culex pipiens hybrid	Culex pipiens	Lin-2	Greece 2010		oral				plaque assay	NA	1e-05	NA	1e-05				1
824	West Nile Virus	Vogels et al. 2016	Europe	Netherlands	Amsterdam	Schiphol airport	52.3105	4.76828	Paleartic	2013-2014	Culex	Culex pipiens molestus	Culex pipiens	Lin-2	Greece 2010		intrathoracic				plaque assay	NA	1e-05	NA	1e-05				1
825	West Nile Virus	Vogels et al. 2016	Europe	Netherlands	Best	NA	51.5078	5.39785	Paleartic	2013-2014	Culex	Culex pipiens pipiens	Culex pipiens	Lin-2	Greece 2010		intrathoracic				plaque assay	NA	1e-05	NA	1e-05				1
826	West Nile Virus	Vogels et al. 2016	Europe	Netherlands	Best	NA	51.5078	5.39785	Paleartic	2013-2014	Culex	Culex pipiens hybrid	Culex pipiens	Lin-2	Greece 2010		intrathoracic				plaque assay	NA	1e-05	NA	1e-05				1
827	West Nile Virus	Vogels et al. 2017a	Europe	Netherlands	Best	NA	51.5078	5.39785	Paleartic	2015	Culex	Culex pipiens pipiens	Culex pipiens	Lin-2	Greece 2010		oral				plaque assay	NA	1e-05	NA	0				1
828	West Nile Virus	Vogels et al. 2017a	Europe	Netherlands	Best	NA	51.5078	5.39785	Paleartic	2015	Culex	Culex pipiens pipiens	Culex pipiens	Lin-2	Greece 2010		oral				plaque assay	NA	1e-05	NA	10				1
829	West Nile Virus	Vogels et al. 2017a	Europe	Netherlands	Best	NA	51.5078	5.39785	Paleartic	2015	Culex	Culex pipiens pipiens	Culex pipiens	Lin-2	Greece 2010		oral				plaque assay	NA	1e-05	NA	10				1
830	West Nile Virus	Vogels et al. 2017a	Europe	Italy	San Benedetto del Tronto	NA	42.961	13.8746	Paleartic	2015	Culex	Culex pipiens pipiens	Culex pipiens	Lin-2	Greece 2010		oral				plaque assay	NA	1e-05	NA	0				1
831	West Nile Virus	Vogels et al. 2017a	Europe	Italy	San Benedetto del Tronto	NA	42.961	13.8746	Paleartic	2015	Culex	Culex pipiens pipiens	Culex pipiens	Lin-2	Greece 2010		oral				plaque assay	NA	1e-05	NA	2				1
832	West Nile Virus	Vogels et al. 2017a	Europe	Italy	San Benedetto del Tronto	NA	42.961	13.8746	Paleartic	2015	Culex	Culex pipiens pipiens	Culex pipiens	Lin-2	Greece 2010		oral				plaque assay	NA	1e-05	NA	16				1
833	West Nile Virus	Vogels et al. 2017a	Europe	Netherlands	Best	NA	51.5078	5.39785	Paleartic	2015	Culex	Culex pipiens pipiens	Culex pipiens	Lin-2	Greece 2010		intrathoracic				plaque assay	NA	1e-05	NA	86				1
834	West Nile Virus	Vogels et al. 2017a	Europe	Netherlands	Best	NA	51.5078	5.39785	Paleartic	2015	Culex	Culex pipiens pipiens	Culex pipiens	Lin-2	Greece 2010		intrathoracic				plaque assay	NA	1e-05	NA	96				1
835	West Nile Virus	Vogels et al. 2017a	Europe	Netherlands	Best	NA	51.5078	5.39785	Paleartic	2015	Culex	Culex pipiens pipiens	Culex pipiens	Lin-2	Greece 2010		intrathoracic				plaque assay	NA	1e-05	NA	98				1
836	West Nile Virus	Vogels et al. 2017a	Europe	Italy	San Benedetto del Tronto	NA	42.961	13.8746	Paleartic	2015	Culex	Culex pipiens pipiens	Culex pipiens	Lin-2	Greece 2010		intrathoracic				plaque assay	NA	1e-05	NA	78				1
837	West Nile Virus	Vogels et al. 2017a	Europe	Italy	San Benedetto del Tronto	NA	42.961	13.8746	Paleartic	2015	Culex	Culex pipiens pipiens	Culex pipiens	Lin-2	Greece 2010		intrathoracic				plaque assay	NA	1e-05	NA	94				1
838	West Nile Virus	Vogels et al. 2017a	Europe	Italy	San Benedetto del Tronto	NA	42.961	13.8746	Paleartic	2015	Culex	Culex pipiens pipiens	Culex pipiens	Lin-2	Greece 2010		intrathoracic				plaque assay	NA	1e-05	NA	94				1
841	West Nile Virus	Wagner et al. 2017	Europe	Switzerland	Zurich	NA	47.3956	8.55278	Paleartic	NA	Culex	Culex pipiens	Culex pipiens	Lin-1	NY99		oral				real time RT-PCR	576	1e-05	NA	1e-05			NA	1
842	West Nile Virus	Wagner et al. 2017	Europe	Switzerland	Zurich	NA	47.3956	8.55278	Paleartic	NA	Culex	Culex pipiens	Culex pipiens	Lin-1	FIN		oral				real time RT-PCR	576	1e-05	NA	1e-05			NA	1
843	Japanese Encephalitis Virus	Weng et al. 2000	Asia	Taiwan	Taipei	NA	25.033	121.565	Paleartic	1996	Culex	Culex pipiens molestus	Culex pipiens	NA	SH		oral				plaque assay	NA	1e-05	NA	1e-05			1	1
844	Japanese Encephalitis Virus	Weng et al. 2000	Asia	Taiwan	Taipei	NA	25.033	121.565	Paleartic	1996	Culex	Culex tritaeniorhynchus	Culex tritaeniorhynchus	NA	SH		oral				plaque assay	NA	1e-05	NA	1e-05			1	1
849	West Nile Virus	Wohnke et al. 2020	Europe	Germany	NA	NA	54.2562	13.1958	Paleartic	2018	Culex	Culex pipiens pipiens	Culex pipiens	Lin-1	Magpie/ Italy/203204		oral	log10 7.68 PFU/ml	24	14	q RT-PCR	9	1	1	100	0.01	0.111111	1	1	complete
850	West Nile Virus	Wohnke et al. 2020	Europe	Germany	NA	NA	54.2562	13.1958	Paleartic	2018	Culex	Culex pipiens pipiens	Culex pipiens	Lin-2	Austria		oral	log10 7.68 PFU/ml	24	14	q RT-PCR	1	1	0	0	0	0	0	1	complete

## Sheet: references
ID	REFERENCE
2	Ahlers, LRH; Goodman, AG The Immune Responses of the Animal Hosts of West Nile Virus: A Comparison of Insects, Birds, and Mammals FRONTIERS IN CELLULAR AND INFECTION MICROBIOLOGY 2018. 8 -. 10.3389/fcimb.2018.00096
3	Ajamma, YU; Onchuru, TO; Ouso, DO; Omondi, D; Masiga, DK; Villinger, J. Vertical transmission of naturally occurring Bunyamwera and insect-specific flavivirus infections in mosquitoes from islands and mainland shores of Lakes Victoria and Baringo in Kenya PLOS NEGLECTED TROPICAL DISEASES 2018. 12 11 -. 10.1371/journal.pntd.0006949
4	Ajamma, YU; Villinger, J; Omondi, D; Salifu, D; Onchuru, TO; Njoroge, L; Muigai, AWT; Masiga, DK. Composition and Genetic Diversity of Mosquitoes (Diptera: Culicidae) on Islands and Mainland Shores of Kenya's Lakes Victoria and Baringo JOURNAL OF MEDICAL ENTOMOLOGY 2016. 53 6 1348-1363. 10.1093/jme/tjw102
5	Alfonso-Parra, C; Avila, FW Molecular Responses to the Zika Virus in Mosquitoes PATHOGENS 2018. 7 2 -. 10.3390/pathogens7020049
6	Aliota MT, Jones SA, Dupuis AP 2nd, Ciota AT, Hubalek Z, Kramer LD. Characterization of Rabensburg virus, a flavivirus closely related to West Nile virus of the Japanese encephalitis antigenic group. PLoS One. 2012;7(6):e39387. doi: 10.1371/journal.pone.0039387. Epub 2012 Jun 19. PMID: 22724010; PMCID:
7	Aliota MT, Peinado SA, Osorio JE, Bartholomay LC. Culex pipiens and Aedes triseriatus Mosquito Susceptibility to Zika Virus. Emerg Infect Dis. 2016 Oct;22(10):1857-9. doi: 10.3201/eid2210.161082. Epub 2016 Oct 15. PMID:
8	Allan, SA; Kline, D. Evaluation of various attributes of gravid female traps for collection of Culex in Florida JOURNAL OF VECTOR ECOLOGY 2004. 29 2 285-294.
9	Allgood, DW; Yee, DA. Influence of resource levels, organic compounds and laboratory colonization on interspecific competition between the Asian tiger mosquito Aedes albopictus (Stegomyia albopicta) and the southern house mosquito Culex quinquefasciatus MEDICAL AND VETERINARY ENTOMOLOGY 2014. 28 3 273-286. 10.1111/mve.12047
10	Almeida, APG; Freitas, FB; Novo, MT; Sousa, CA; Rodrigues, JC; Alves, R; Esteves. A Mosquito Surveys and West Nile Virus Screening in Two Different Areas of Southern Portugal, 2004-2007 VECTOR-BORNE AND ZOONOTIC DISEASES 2010. 10 7 673-680. 10.1089/vbz.2009.0245
11	Alto BW, Connelly CR, O'Meara GF, Hickman D, Karr N. Reproductive biology and susceptibility of Florida Culex coronator to infection with West Nile virus. Vector Borne Zoonotic Dis. 2014 Aug;14(8):606-14. doi: 10.1089/vbz.2013.1501.
12	Alto BW, Richards SL, Anderson SL, Lord CC. Survival of West Nile virus-challenged Southern house mosquitoes, Culex pipiens quinquefasciatus, in relation to environmental temperatures. J Vector Ecol. 2014 Jun;39(1):123-33. doi: 10.1111/j.1948-7134.2014.12078.x. PMID: 24820564; PMCID: PMC4874492.
13	Alto, BW; Muturi, EJ; Lampman, RL Effects of nutrition and density in Culex pipiens MEDICAL AND VETERINARY ENTOMOLOGY 2012. 26 4 396-406. 10.1111/j.1365-2915.2012.01010.x
14	Amuzu, HE; Tsyganov, K; Koh, C; Herbert, RI; Powell, DR; McGraw, EA Wolbachia enhances insect-specific flavivirus infection in Aedes aegypti mosquitoes ECOLOGY AND EVOLUTION 2018. 8 11 5441-5454. 10.1002/ece3.4066
15	Anderson SL, Richards SL, Smartt CT. A simple method for determining arbovirus transmission in mosquitoes. J Am Mosq Control Assoc. 2010 Mar;26(1):108-11. doi: 10.2987/09-5935.1. PMID: 20402359; PMCID: PMC2858320.
16	Anderson SL, Richards SL, Tabachnick WJ, Smartt CT. Effects of West Nile virus dose and extrinsic incubation temperature on temporal progression of vector competence in Culex pipiens quinquefasciatus. J Am Mosq Control Assoc. 2010 Mar;26(1):103-7. doi: 10.2987/09-5926.1. PMID: 20402358; PMCID: PMC2858365.
17	Anderson, JF; Main, AJ; Cheng, G; Ferrandino, FJ; Fikrig, E. Horizontal and Vertical Transmission of West Nile Virus Genotype NY99 by Culex salinarius and Genotypes NY99 and WN02 by Culex tarsalis AMERICAN JOURNAL OF TROPICAL MEDICINE AND HYGIENE 2012. 86 1 134-139. 10.4269/ajtmh.2012.11-0473
18	Anderson, JF; Main, AJ; Delroux, K; Fikrig, E. Extrinsic incubation periods for horizontal and vertical transmission of West Nile virus by Culex pipiens pipiens (Diptera : Culicidae) JOURNAL OF MEDICAL ENTOMOLOGY 2008. 45 3 445-451. 10.1603/0022-2585(2008)45[445:EIPFHA]2.0.CO;2
20	Andreadis, TG; Anderson, JF; Vossbrinck, CR; Main, AJ. Epidemiology of West Nile virus in Connecticut: A five-year analysis of mosquito data 1999-2003 VECTOR-BORNE AND ZOONOTIC DISEASES 2004. 4 4 360-378. 10.1089/vbz.2004.4.360
19	Andreadis, TG. THE CONTRIBUTION OF CULEX PIPIENS COMPLEX MOSQUITOES TO TRANSMISSION AND PERSISTENCE OF WEST NILE VIRUS IN NORTH AMERICA JOURNAL OF THE AMERICAN MOSQUITO CONTROL ASSOCIATION 2012. 28 4 137-151. 10.2987/8756-971X-28.4s.137
21	Andrews, ES; Schoeler, GB; Gozalo, AS; Carbajal, F; Lopez-Sifuentes, V; Turell, MJ. Species Diversity, Seasonal, and Spatial Distribution of Mosquitoes (Diptera: Culicidae) Captured in Aotus Monkey-Baited Traps in a Forested Site Near Iquitos, Peru JOURNAL OF MEDICAL ENTOMOLOGY 2014. 51 6 1127-1135. 10.1603/ME14058
22	Armstrong, PM; Ehrlich, HY; Magalhaes, T; Miller, MR; Conway, PJ; Bransfield, A; Misencik, MJ; Gloria-Soria, A; Warren, JL; Andreadis, TG; Shepard, JJ; Foy, BD; Pitzer, VE; Brackney, DE. Successive blood meals enhance virus dissemination within mosquitoes and increase transmission potential NATURE MICROBIOLOGY 2020. 5 2 239-+. 10.1038/s41564-019-0619-y
23	Atyame CM, Alout H, Mousson L, Vazeille M, Diallo M, Weill M, Failloux AB. Insecticide resistance genes affect Culex quinquefasciatus vector competence for West Nile virus. Proc Biol Sci. 2019 Jan 16;286(1894):20182273. doi: 10.1098/rspb.2018.2273. PMID: 30963855; PMCID: PMC6367175.
24	Ayers, VB; Huang, YJS; Lyons, AC; Park, SL; Higgs, S; Dunlop, JI; Kohl, A; Alto, BW; Unlu, I; Blitvich, BJ; Vanlandingham, DL Culex tarsalis is a competent vector species for Cache Valley virus PARASITES & VECTORS 2018. 11 -. 10.1186/s13071-018-3103-2
25	Azar, SR; Weaver, SC Vector Competence: What Has Zika Virus Taught Us? VIRUSES-BASEL 2019. 11 9 -. 10.3390/v11090867
26	Bakhshi, H; Mousson, L; Vazeille, M; Zakeri, S; Raz, A; de Lamballerie, X; Dinparast-Djadid, N; Failloux, AB. High Transmission Potential of West Nile Virus Lineage 1 for Cx. pipiens s.l. of Iran VIRUSES-BASEL 2020. 12 4 -. 10.3390/v12040397
27	Balenghien T, Vazeille M, Grandadam M, Schaffner F, Zeller H, Reiter P, Sabatier P, Fouque F, Bicout DJ. Vector competence of some French Culex and Aedes mosquitoes for West Nile virus. Vector Borne Zoonotic Dis. 2008 Oct;8(5):589-95. doi: 10.1089/vbz.2007.0266. PMID: 18447623.
28	Balenghien, T; Fouque, F; Sabatier, P; Bicout, DJ. Horse-, bird-, and human-seeking behavior and seasonal abundance of mosquitoes in a West Nile virus focus of southern France JOURNAL OF MEDICAL ENTOMOLOGY 2006. 43 5 936-946. 10.1603/0022-2585(2006)43[936:HBAHBA]2.0.CO;2
29	Balenghien, T; Fouque, F; Sabatier, P; Bicout, DJ. Theoretical Formulation for Mosquito Host-Feeding Patterns: Application to a West Nile Virus Focus of Southern France. JOURNAL OF MEDICAL ENTOMOLOGY 2011. 48 5 1076-1090. 10.1603/ME10097
30	Balenghien, T; Vazeille, M; Reiter, P; Schaffner, F; Zeller, H; Bicout, DJ. Evidence of laboratory vector competence of Culex modestus for West Nile virus JOURNAL OF THE AMERICAN MOSQUITO CONTROL ASSOCIATION 2007. 23 2 233-236. 10.2987/8756-971X(2007)23[233:EOLVCO]2.0.CO;2
31	Bara, J; Rapti, Z; Caceres, CE; Muturi, EJ. Effect of Larval Competition on Extrinsic Incubation Period and Vectorial Capacity of Aedes albopictus for Dengue Virus PLOS ONE 2015. 10 5 -. 10.1371/journal.pone.0126703
32	Barker, CM; Johnson, WO; Eldridge, BF; Park, BK; Melton, F; Reisen, WK. Temporal Connections between Culex tarsalis Abundance and Transmission of Western Equine Encephalomyelitis Virus in California AMERICAN JOURNAL OF TROPICAL MEDICINE AND HYGIENE 2010. 82 6 1185-1193. 10.4269/ajtmh.2010.09-0324
33	Barker, CM; Niu, TC; Reisen, WK; Hartley, DM. Data-Driven Modeling to Assess Receptivity for Rift Valley Fever Virus PLOS NEGLECTED TROPICAL DISEASES 2013. 7 11 -. 10.1371/journal.pntd.0002515
34	Beaulieu, MRS; Reiskind, M. Comparative Vector Efficiency of Two Prevalent Mosquito Species for Dog Heartworm in North Carolina. JOURNAL OF MEDICAL ENTOMOLOGY 2020. 57 2 608-614. 10.1093/jme/tjz190
35	Benelli, G; Romano, D Mosquito vectors of Zika virus ENTOMOLOGIA GENERALIS 2017. 36 4 309-318. 10.1127/entomologia/2017/0496
36	Beranek MD, Quaglia AI, Peralta GC, Flores FS, Stein M, Diaz LA, AlmirÃ³n WR, Contigiani MS. Culex interfor and Culex saltanensis (Diptera: Culicidae) are susceptible and competent to transmit St. Louis encephalitis virus (Flavivirus: Flaviviridae) in central Argentina. Trans R Soc Trop Med Hyg. 2020 Oct 5;114(10):725-729. doi: 10.1093/trstmh/traa058. PMID: 32722771.
37	Berrocal L, PeÃ±a J, GonzÃ¡lez M, Mattar S. Virus del Oeste del Nilo: ecología y epidemiologia de un patógeno emergente en Colombia [West Nile virus; ecology and epidemiology of an emerging pathogen in Colombia]. Rev Salud Publica (Bogota). 2006 May-Aug;8(2):218-28. Spanish. doi:10.1590/s0124-00642006000200010. PMID: 17191606.
38	Bertolotti, L; Kitron, UD; Walker, ED; Ruiz, MO; Brawn, JD; Loss, SR; Hamer, GL; Goldberg, TL. Fine-scale genetic variation and evolution of West Nile Virus in a transmission hot spot in suburban Chicago, USA VIROLOGY 2008. 374 2 381-389. 10.1016/j.virol.2007.12.040
39	Bessell, PR; Robinson, RA; Golding, N; Searle, KR; Handel, IG; Boden, LA; Purse, BV; Bronsvoort, BMD. Quantifying the Risk of Introduction of West Nile Virus into Great Britain by Migrating Passerine Birds TRANSBOUNDARY AND EMERGING DISEASES 2016. 63 5 E347-E359. 10.1111/tbed.12310
40	Bevins, SN. Invasive mosquitoes, larval competition, and indirect effects on the vector competence of native mosquito species (Diptera : Culicidae) BIOLOGICAL INVASIONS 2008. 10 7 1109-1117. 10.1007/s10530-007-9188-8
41	Bialosuknia, SM; Tan, Y; Zink, SD; Koetzner, CA; Maffei, JG; Halpin, RA; Mueller, EA; Novotny, M; Shilts, M; Fedorova, NB; Amedeo, P; Das, SR; Pickett, B; Kramer, LD; Ciota, AT. Evolutionary dynamics and molecular epidemiology of West Nile virus in New York State: 1999-2015 VIRUS EVOLUTION 2019. 5 2 -. 10.1093/ve/vez020
42	Birgit Nikolay, Mawlouth Diallo, Ousmane Faye, Cheikh S. Boye, and Amadou A. Sall. Vector Competence of Culex neavei (Diptera: Culicidae) for Usutu Virus. Am. J. Trop. Med. Hyg., 86(6), 2012, pp. 993–996. doi:10.4269/ajtmh.2012.11-0509
43	Birnberg, L; Talavera, S; Aranda, C; Nunez, AI; Napp, S; Busquets, N. Field-captured Aedes vexans (Meigen, 1830) is a competent vector for Rift Valley fever phlebovirus in Europe PARASITES & VECTORS 2019. 12 1 -. 10.1186/s13071-019-3728-9
44	Blackmore, CGM; Stark, LM; Jeter, WC; Oliveri, RL; Brooks, RG; Conti, LA; Wiersma, ST. Surveillance results from the first West Nile virus transmission season in Florida, 2001 AMERICAN JOURNAL OF TROPICAL MEDICINE AND HYGIENE 2003. 69 2 141-150. 10.4269/ajtmh.2003.69.141
45	Blair, CD. Deducing the Role of Virus Genome-Derived PIWI-Associated RNAs in the Mosquito-Arbovirus Arms Race FRONTIERS IN GENETICS 2019. 10 -. 10.3389/fgene.2019.01114
46	Bolling BG, Olea-Popelka FJ, Eisen L, Moore CG, Blair CD. Transmission dynamics of an insect-specific flavivirus in a naturally infected Culex pipiens laboratory colony and effects of co-infection on vector competence for West Nile virus. Virology. 2012 Jun 5;427(2):90-7. doi: 10.1016/j.virol.2012.02.016. Epub
47	Bolling, BG; Vasilakis, N; Guzman, H; Widen, SG; Wood, TG; Popov, VL. Insect-Specific Viruses Detected in Laboratory Mosquito Colonies and Their Potential Implications for Experiments Evaluating Arbovirus Vector Competence AMERICAN JOURNAL OF TROPICAL MEDICINE AND HYGIENE 2015. 92 2 422-428. 10.4269/ajtmh.14-0330
48	Bolling, BG; Weaver, SC; Tesh, RB; Vasilakis, N. Insect-Specific Virus Discovery: Significance for the Arbovirus Community VIRUSES-BASEL 2015. 7 9 4911-4928. 10.3390/v7092851
49	Boyce, WM; Vickers, W; Morrison, SA; Sillett, TS; Caldwell, L; Wheeler, SS; Barker, CM; Cummings, R; Reisen, WK. Surveillance for West Nile Virus and Vaccination of Free-Ranging Island Scrub-Jays (Aphelocoma insularis) on Santa Cruz Island, California VECTOR-BORNE AND ZOONOTIC DISEASES 2011. 11 8 1063-1068. 10.1089/vbz.2010.0171
50	Boyer, S; Calvez, E; Chouin-Carneiro, T; Diallo, D; Failloux, AB. An overview of mosquito vectors of Zika virus MICROBES AND INFECTION 2018. 20 11-12 646-660. 10.1016/j.micinf.2018.01.006
51	Brackney, DE; Beane, JE; Ebel, GD. RNAi Targeting of West Nile Virus in Mosquito Midguts Promotes Virus Diversification PLOS PATHOGENS 2009. 5 7 -. 10.1371/journal.ppat.1000502
52	Brault AC. Changing patterns of West Nile virus transmission: altered vector competence and host susceptibility. Vet Res. 2009 Mar-Apr;40(2):43. doi:10.1051/vetres/2009026. Epub 2009 May 1. PMID: 19406093; PMCID: PMC2695027.
53	Brugman, VA; England, ME; Stoner, J; Tugwell, L; Harrup, LE; Wilson, AJ; Medlock, JM; Logan, JG; Fooks, AR; Mertens, PPC; Johnson, N; Carpenter, S. How often do mosquitoes bite humans in southern England? A standardised summer trial at four sites reveals spatial, temporal and site-related variation in biting rates PARASITES & VECTORS 2017. 10 -. 10.1186/s13071-017-2360-9
54	Brustolin M, Talavera S, SantamarÃ
55	Bustamante, DM; Lord, CC. Sources of Error in the Estimation of Mosquito Infection Rates Used to Assess Risk of Arbovirus Transmission. AMERICAN JOURNAL OF TROPICAL MEDICINE AND HYGIENE 2010. 82 6 1172-1184. 10.4269/ajtmh.2010.09-0323
56	Cabanova, V; Miterpakova, M; Valentova, D; Blazejova, H; Rudolf, I; Stloukal, E; Hurnikova, Z; Dzidova, M. Urbanization impact on mosquito community and the transmission potential of filarial infection in central Europe. PARASITES & VECTORS 2018. 11 -. 10.1186/s13071-018-2845-1
57	Calzolari M, Bonilauri P, Bellini R, Becker S, Dottori M. Wide recognition of Culex pipiens and lack of detection of Culex torrentium through biomolecular differentiation of mosquitoes in the Emilia-Romagna region, Northern Italy. Med Vet Entomol. 2016 Dec;30(4):435-438. doi: 10.1111/mve.12186. Epub 2016 Aug 1.
58	Calzolari, M; Angelini, P; Bolzoni, L; Bonilauri, P; Cagarelli, R; Canziani, S; Cereda, D; Cerioli, MP; Chiari, M; Galletti, G; Moirano, G; Tamba, M; Torri, D; Trogu, T; Albieri, A; Bellini, R; Lelli, D. Enhanced West Nile Virus Circulation in the Emilia-Romagna and Lombardy Regions (Northern Italy) in 2018 Detected by Entomological Surveillance FRONTIERS IN VETERINARY SCIENCE 2020. 7 -. 10.3389/…
59	Camp JV, Kolodziejek J, Nowotny N. Targeted surveillance reveals native and invasive mosquito species infected with Usutu virus. Parasit Vectors. 2019 Jan 21;12(1):46. doi: 10.1186/s13071-019-3316-z. PMID: 30665453; PMCID: PMC6341546.
60	Camp, JV; Karuvantevida, N; Chouhna, H; Safi, E; Shah, JN; Nowotny, N. Mosquito biodiversity and mosquito-borne viruses in the United Arab Emirates PARASITES & VECTORS 2019. 12 -. 10.1186/s13071-019-3417-8
61	Campbell, R; Thiemann, TC; Lemenager, D; Reisen, WK. Host-Selection Patterns of Culex tarsalis (Diptera: Culicidae) Determine the Spatial Heterogeneity of West Nile Virus Enzootic Activity in Northern California. JOURNAL OF MEDICAL ENTOMOLOGY 2013. 50 6 1303-1309. 10.1603/ME13089
62	Carrera, JP; Guzman, H; Beltran, D; Diaz, Y; Lopez-Verges, S; Torres-Cosme, R; Popov, V; Widen, SG; Wood, TG; Weaver, SC; Caceres-Carrera, L; Vasilakis, N; Tesh, RB. Mercadeo Virus: A Novel Mosquito-Specific Flavivirus from Panama AMERICAN JOURNAL OF TROPICAL MEDICINE AND HYGIENE 2015. 93 5 1014-1019. 10.4269/ajtmh.15-0117
63	Chagas, AC; Calvo, E; Rios-Velasquez, CM; Pessoa, FAC; Medeiros, JF; Ribeiro, JMC A deep insight into the sialotranscriptome of the mosquito, Psorophora albipes BMC GENOMICS 2013. 14 -. 10.1186/1471-2164-14-875
64	Chandel K, Mendki MJ, Parikh RY, Kulkarni G, Tikar SN, Sukumaran D, Prakash S, Parashar BD, Shouche YS, Veer V. Midgut microbial community of Culex quinquefasciatus mosquito populations from India. PLoS One. 2013 Nov 29;8(11):e80453. doi: 10.1371/journal.pone.0080453. PMID: 24312223; PMCID:
65	Chapman GE, Sherlock K, Hesson JC, Blagrove MSC, Lycett GJ, Archer D, Solomon T, Baylis M. Laboratory transmission potential of British mosquitoes for equine arboviruses. Parasit Vectors. 2020 Aug 12;13(1):413. doi:10.1186/s13071-020-04285-x. PMID: 32787904; PMCID: PMC7425075.
66	Chen, CC; Epp, T; Jenkins, E; Waldner, C; Curry, PS; Soos, C Predicting Weekly Variation of Culex tarsalis (Diptera: Culicidae) West Nile Virus Infection in a Newly Endemic Region, the Canadian Prairies JOURNAL OF MEDICAL ENTOMOLOGY 2012. 49 5 1144-1153. 10.1603/ME11221
67	Christofferson, RC; Mores, CN Estimating the Magnitude and Direction of Altered Arbovirus Transmission Due to Viral Phenotype PLOS ONE 2011. 6 1 -. 10.1371/journal.pone.0016298
68	Chuang, TW; Hildreth, MB; Vanroekel, DL; Wimberly, MC Weather and Land Cover Influences on Mosquito Populations in Sioux Falls, South Dakota JOURNAL OF MEDICAL ENTOMOLOGY 2011. 48 3 669-679. 10.1603/ME10246
69	Chuang, TW; Ionides, EL; Knepper, RG; Stanuszek, WW; Walker, ED; Wilson, ML. Cross-Correlation Map Analyses Show Weather Variation Influences on Mosquito Abundance Patterns in Saginaw County, Michigan, 1989-2005 JOURNAL OF MEDICAL ENTOMOLOGY 2012. 49 4 851-858. 10.1603/ME11150
70	Cilek, JE; Hallmon, CF. Residual effectiveness of pyrethroid-treated foliage against adult Aedes albopictus and Culex quinquefasciatus in screened field cages JOURNAL OF THE AMERICAN MOSQUITO CONTROL ASSOCIATION 2006. 22 4 725-731. 10.2987/8756-971X(2006)22[725:REOPFA]2.0.CO;2
71	Ciota AT, Chin PA, Kramer LD. The effect of hybridization of Culex pipiens complex mosquitoes on transmission of West Nile virus. Parasit Vectors. 2013 Oct 23;6(1):305. doi: 10.1186/1756-3305-6-305. PMID: 24499581; PMCID: PMC4029739.
72	Ciota AT, Ehrbar DJ, Matacchiero AC, Van Slyke GA, Kramer LD. The evolution of virulence of West Nile virus in a mosquito vector: implications for arbovirus adaptation and evolution. BMC Evol Biol. 2013 Mar 20;13:71. doi:10.1186/1471-2148-13-71. PMID: 23514328; PMCID: PMC3626576.
73	Ciota AT, Keyel AC. The Role of Temperature in Transmission of Zoonotic Arboviruses. Viruses. 2019 Nov 1;11(11):1013. doi: 10.3390/v11111013. PMID:
74	Ciota, AT; Chin, PA; Ehrbar, DJ; Micieli, MV; Fonseca, DM; Kramer, LD. Differential Effects of Temperature and Mosquito Genetics Determine Transmissibility of Arboviruses by Aedes aegypti in Argentina. AMERICAN JOURNAL OF TROPICAL MEDICINE AND HYGIENE 2018. 99 2 417-424. 10.4269/ajtmh.18-0097
75	Ciota, AT; Ehrbar, DJ; Van Slyke, GA; Payne, AF; Willsey, GG; Viscio, RE; Kramer, LD. Quantification of intrahost bottlenecks of West Nile virus in Culex pipiens mosquitoes using an artificial mutant swarm. INFECTION GENETICS AND EVOLUTION 2012. 12 3 557-564. 10.1016/j.meegid.2012.01.022
76	Ciota, AT; Lovelace, AO; Jia, Y; Davis, LJ; Young, DS; Kramer, LD. Characterization of mosquito-adapted West Nile virus. JOURNAL OF GENERAL VIROLOGY 2008. 89 1633-1642. 10.1099/vir.0.2008/000893-0
77	Ciota, AT; Matacchiero, AC; Kilpatrick, AM; Kramer, LD. The Effect of Temperature on Life History Traits of Culex Mosquitoes. JOURNAL OF MEDICAL ENTOMOLOGY 2014. 51 1 55-62. 10.1603/ME13003
78	Cohen, SB; Lewoczko, K; Huddleston, DB; Moody, E; Mukherjee, S; Dunn, JR; Jones, TF; Wilson, R; Moncayo, AC. Host Feeding Patterns of Potential Vectors of Eastern Equine Encephalitis Virus at an Epizootic Focus in Tennessee. AMERICAN JOURNAL OF TROPICAL MEDICINE AND HYGIENE 2009. 81 3 452-456. 10.4269/ajtmh.2009.81.452
79	Colmant AMG, Hall-Mendelin S, Ritchie SA, Bielefeldt-Ohmann H, Harrison JJ, Newton ND, O'Brien CA, Cazier C, Johansen CA, Hobson-Peters J, Hall RA, van den Hurk AF. The recently identified flavivirus Bamaga virus is transmitted horizontally by Culex mosquitoes and interferes with West Nile virus replication in vitro and transmission in vivo. PLoS Negl Trop Dis. 2018 Oct 24;12(10):e0006886. doi: 1…
80	Colmant, AMG; Bielefeldt-Ohmann, H; Hobson-Peters, J; Suen, WW; O'Brien, CA; van den Hurk, AF; Hall, RA A newly discovered flavivirus in the yellow fever virus group displays restricted replication in vertebrates JOURNAL OF GENERAL VIROLOGY 2016. 97 1087-1093. 10.1099/jgv.0.000430
81	Colton L, Biggerstaff BJ, Johnson A, Nasci RS. Quantification of West Nile virus in vector mosquito saliva. J Am Mosq Control Assoc. 2005 Mar;21(1):49-53. doi: 10.2987/8756-971X(2005)21[49:QOWNVI]2.0.CO;2. PMID: 15825761.
82	Colton, L; Nasci, RS Quantification of West Nile virus in the saliva of Culex species collected from the southern United States JOURNAL OF THE AMERICAN MOSQUITO CONTROL ASSOCIATION 2006. 22 1 57-63. 10.2987/8756-971X(2006)22[57:QOWNVI]2.0.CO;2
83	Cook CL, Huang YS, Lyons AC, Alto BW, Unlu I, Higgs S, Vanlandingham DL. North American Culex pipiens and Culex quinquefasciatus are competent vectors for Usutu virus. PLoS Negl Trop Dis. 2018 Aug 17;12(8):e0006732. doi: 10.1371/journal.pntd.0006732. PMID: 30118480; PMCID: PMC6114897.
84	Cornel AJ, Jupp PG, Blackburn NK. Environmental temperature on the vector competence of Culex univittatus (Diptera: Culicidae) for West Nile virus. J Med Entomol. 1993 Mar;30(2):449-56. doi: 10.1093/jmedent/30.2.449. PMID: 8459423.
85	Cornel AJ, Jupp PG. Comparison of three methods for determining transmission rates in vector competence studies with Culex univittatus and West Nile and Sindbis viruses. J Am Mosq Control Assoc. 1989 Mar;5(1):70-2. PMID: NO TOMARÉ EN CUENTA ESTE ARTICULO PORQUE ES LA MISMA COLONIA DE MOSQUITOS Y EL MISMO VIRUS QUE EL DE CORNEL ET AL 1993
86	Cornel, A; Lee, Y; Fryxell, RT; Siefert, S; Nieman, C; Lanzaro, G. CULEX PIPIENS SENSU LATO IN CALIFORNIA: A COMPLEX WITHIN A COMPLEX? JOURNAL OF THE AMERICAN MOSQUITO CONTROL ASSOCIATION 2012. 28 4 113-121. 10.2987/8756-971X-28.4s.113
87	Costanzo, KS; Mormann, K; Juliano, SA Asymmetrical competition and patterns of abundance of Aedes albopictus and Culex pipiens (Diptera : Culicidae) JOURNAL OF MEDICAL ENTOMOLOGY 2005. 42 4 559-570. 10.1603/0022-2585(2005)042[0559:ACAPOA]2.0.CO;2
88	Crabtree, MB; Crockett, RJK; Bird, BH; Nichol, ST; Erickson, BR; Biggerstaff, BJ; Horiuchi, K; Miller, BR. Infection and Transmission of Rift Valley Fever Viruses Lacking the NSs and/or NSm Genes in Mosquitoes: Potential Role for NSm in Mosquito Infection. PLOS NEGLECTED TROPICAL DISEASES 2012. 6 5 -. 10.1371/journal.pntd.0001639
89	Cunha MS, Luchs A, da Costa AC, Ribeiro GO, Dos Santos FCP, Nogueira JS, Komninakis SV, Marinho RDSS, Witkin SS, Villanova F, Deng X, Sabino EC, Delwart E, Leal Ã‰, Nogueira ML, Maiorka PC. Detection and characterization of Ilheus and Iguape virus genomes in historical mosquito samples from Southern Brazil. Acta Trop. 2020 May;205:105401. doi: 10.1016/j.actatropica.2020.105401. Epub 2020 Feb
90	Danabalan, R; Ponsonby, DJ; Linton, YM. A CRITICAL ASSESSMENT OF AVAILABLE MOLECULAR IDENTIFICATION TOOLS FOR DETERMINING THE STATUS OF CULEX PIPIENS SL IN THE UNITED KINGDOM. JOURNAL OF THE AMERICAN MOSQUITO CONTROL ASSOCIATION 2012. 28 4 68-74. 10.2987/8756-971X-28.0.68
92	DANFORTH MARY E. , WILLIAM K. REISEN, AND CHRISTOPHER M. BARKER. VECTOR/PATHOGEN/HOST INTERACTION, TRANSMISSION Extrinsic Incubation Rate is Not Accelerated in Recent California Strains of West Nile Virus in Culex tarsalis (Diptera: Culicidae). J. Med. Entomol. 52(5): 1083–1089 (2015); DOI: 10.1093/jme/tjv082
91	Danforth ME, Reisen WK, Barker CM. The Impact of Cycling Temperature on the Transmission of West Nile Virus. J Med Entomol. 2016 May;53(3):681-686. doi: 10.1093/jme/tjw013. Epub 2016 Mar 29. PMID: 27026160; PMCID: PMC5853677.
93	Darbro, JM; Dhondt, AA; Verrneylen, FM; Harrington, LC. Mycoplasma gallisepticum infection in house finches (Carpodacus mexicanus) affects mosquito blood feeding patterns. AMERICAN JOURNAL OF TROPICAL MEDICINE AND HYGIENE 2007. 77 3 488-494. 10.4269/ajtmh.2007.77.488
94	David, MR; Ribeiro, GS; de Freitas, RM. Bionomics of Culex quinquefasciatus within urban areas of Rio de Janeiro, Southeastern Brazil. REVISTA DE SAUDE PUBLICA 2012. 46 5 858-865. 10.1590/S0034-89102012000500013
95	Day JF, Tabachnick WJ, Smartt CT. Factors That Influence the Transmission of West Nile Virus in Florida. J Med Entomol. 2015 Sep;52(5):743-54. doi:10.1093/jme/tjv076. Epub 2015 Jul 1. PMID: 26336216.
96	Day, JF. Predicting St. Louis encephalitis virus epidemics: Lessons from recent, and not so recent, outbreaks. ANNUAL REVIEW OF ENTOMOLOGY 2001. 46 111-138. 10.1146/annurev.ento.46.1.111
97	de Carvalho, GC; Vendrami, DP; Marrelli, MT; Wilke, ABB .Wing variation in Culex nigripalpus (Diptera: Culicidae) in urban parks. PARASITES & VECTORS 2017. 10 -. 10.1186/s13071-017-2348-5
98	de Wispelaere M, DesprÃ¨s P, Choumet V. European Aedes albopictus and Culex pipiens Are Competent Vectors for Japanese Encephalitis Virus. PLoS Negl Trop Dis. 2017 Jan 13;11(1):e0005294. doi: 10.1371/journal.pntd.0005294. PMID:
99	DeFelice, NB; Schneider, ZD; Little, E; Barker, C; Caillouet, KA; Campbell, SR; Damian, D; Irwin, P; Jones, HMP; Townsend, J; Shaman, J. Use of temperature to improve West Nile virus forecasts. PLOS COMPUTATIONAL BIOLOGY 2018. 14 3 -. 10.1371/journal.pcbi.1006047
100	Delannay, C; Goindin, D; Kellaou, K; Ramdini, C; Gustave, J; Vega-Rua, A. Multiple insecticide resistance in Culex quinquefasciatus populations from Guadeloupe (French West Indies) and associated mechanisms. PLOS ONE 2018. 13 6 -. 10.1371/journal.pone.0199615
101	Dennett, JA; Bala, A; Wuithiranyagool, T; Randle, Y; Sargent, CB; Guzman, H; Surin, M; Hassan, HK; Reyna-Nava, M; Unnasch, TR; Tesh, RB; Parsons, RE; Bueno, R. Associations between two mosquito populations and West Nile virus in Harris County, Texas, 2003-06. JOURNAL OF THE AMERICAN MOSQUITO CONTROL ASSOCIATION 2007. 23 3 264-275. 10.2987/8756-971X(2007)23[264:ABTMPA]2.0.CO;2
102	Dennett, JA; Wuithiranyagool, T; Reyna-Nava, M; Bala, A; Tesh, RB; Parsons, RE; Bueno, R. Description and use of the Harris County Gravid Trap for West Nile virus surveillance. JOURNAL OF THE AMERICAN MOSQUITO CONTROL ASSOCIATION 2007. 23 3 359-362. 10.2987/8756-971X(2007)23[359:DAUOTH]2.0.CO;2
103	Derraik, JGB. Exotic mosquitoes in New Zealand: a review of species intercepted, their pathways and ports of entry. AUSTRALIAN AND NEW ZEALAND JOURNAL OF PUBLIC HEALTH 2004. 28 5 433-444.
104	Diaz, LA; Flores, FS; Beranek, M; Rivarola, ME; Almiron, WR; Contigiani, MS. Transmission of endemic St Louis encephalitis virus strains by local Culex quinquefasciatus populations in Cordoba, Argentina. TRANSACTIONS OF THE ROYAL SOCIETY OF TROPICAL MEDICINE AND HYGIENE 2013. 107 5 332-334. 10.1093/trstmh/trt023
105	Diaz, LA; Flores, FS; Quaglia, A; Contigiani, MS. Intertwined arbovirus transmission activity: reassessing the transmission cycle paradigm. FRONTIERS IN PHYSIOLOGY 2013. 3 -. 10.3389/fphys.2012.00493
106	Dibo, MR; de Menezes, RMT; Ghirardelli, CP; Mendonca, AL; Neto, FC. The presence of Culicidae species in medium-sized cities in the State of Sao Paulo, Brazil and the risk of West Nile fever and other arbovirus infection. REVISTA DA SOCIEDADE BRASILEIRA DE MEDICINA TROPICAL 2011. 44 4 496-503. 10.1590/S0037-86822011000400019
107	Dodson BL, Kramer LD, Rasgon JL. Effects of larval rearing temperature on immature development and West Nile virus vector competence of Culex tarsalis. Parasit Vectors. 2012 Sep 11;5:199. doi: 10.1186/1756-3305-5-199. PMID: 22967798; PMCID: PMC3480948.
108	Dodson BL, Kramer LD, Rasgon JL. Larval nutritional stress does not affect vector competence for West Nile virus (WNV) in Culex tarsalis. Vector Borne Zoonotic Dis. 2011 Nov;11(11):1493-7. doi: 10.1089/vbz.2011.0662. Epub 2011 Aug
109	Dodson BL, Pujhari S, Rasgon JL. Vector competence of selected North American <i>Anopheles</i> and <i>Culex</i> mosquitoes for Zika virus. PeerJ. 2018 Feb 15;6:e4324. doi: 10.7717/peerj.4324. PMID: 29472998; PMCID: PMC5816964.
110	Dodson BL, Rasgon JL. Vector competence of <i>Anopheles</i> and <i>Culex</i> mosquitoes for Zika virus. PeerJ. 2017 Mar 14;5:e3096. doi: 10.7717/peerj.3096.
111	Dodson, BL; Hughes, GL; Paul, O; Matacchiero, AC; Kramer, LD; Rasgon, JL. Wolbachia Enhances West Nile Virus (WNV) Infection in the Mosquito Culex tarsalis. PLOS NEGLECTED TROPICAL DISEASES 2014. 8 7 -. 10.1371/journal.pntd.0002965
112	Dohm DJ, O'Guinn ML, Turell MJ. Effect of environmental temperature on the ability of Culex pipiens (Diptera: Culicidae) to transmit West Nile virus. J Med Entomol. 2002 Jan;39(1):221-5. doi: 10.1603/0022-2585-39.1.221. PMID: 11931261.
113	Dohm, DJ; Sardelis, MR; Turell, MJ. Experimental vertical transmission of West Nile virus by Culex pipiens (Diptera : Culicidae). JOURNAL OF MEDICAL ENTOMOLOGY 2002. 39 4 640-644. 10.1603/0022-2585-39.4.640
114	Dohm, DJ; Turell, MJ. Effect of incubation at overwintering temperatures on the replication of West Nile virus in New York Culex pipiens (Diptera : Culicidae). JOURNAL OF MEDICAL ENTOMOLOGY 2001. 38 3 462-464. 10.1603/0022-2585-38.3.462
115	Douglas KO, Kilpatrick AM, Levett PN, Lavoie MC. A quantitative risk assessment of West Nile virus introduction into Barbados. West Indian Med J. 2007 Oct;56(5):394-7. PMID: 18303749.
116	Doyle, MS; Swope, BN; Hogsette, JA; Burkhalter, KL; Savage, HM; Nasci, RS Vector Competence of the Stable Fly (Diptera: Muscidae) for West Nile Virus JOURNAL OF MEDICAL ENTOMOLOGY 2011. 48 3 656-668. 10.1603/ME10167
117	Du Pont KE, Sexton NR, McCullagh M, Ebel GD, Geiss BJ. A Hyperactive Kunjin Virus NS3 Helicase Mutant Demonstrates Increased Dissemination and Mortality in Mosquitoes. J Virol. 2020 Sep 15;94(19):e01021-20. doi: 10.1128/JVI.01021-20.
118	Duggal NK, Langwig KE, Ebel GD, Brault AC. On the Fly: Interactions Between Birds, Mosquitoes, and Environment That Have Molded West Nile Virus Genomic Structure Over Two Decades. J Med Entomol. 2019 Oct 28;56(6):1467-1474. doi: 10.1093/jme/tjz112. PMID: 31549720; PMCID: PMC7182917.
119	Eastwood G, Cunningham AA, Kramer LD, Goodman SJ. The vector ecology of introduced Culex quinquefasciatus populations, and implications for future risk of West Nile virus emergence in the GalÃ¡pagos archipelago. Med Vet Entomol. 2019 Mar;33(1):44-55. doi: 10.1111/mve.12329. Epub 2018 Aug 31. PMID: 30168152;
120	Ebel GD, Rochlin I, Longacker J, Kramer LD. Culex restuans (Diptera: Culicidae) relative abundance and vector competence for West Nile Virus. J Med Entomol. 2005 Sep;42(5):838-43. doi: 10.1603/0022-2585(2005)042[0838:CRDCRA]2.0.CO;2. PMID: 16363169.
121	Ebel, GD; Carricaburu, J; Young, D; Bernard, KA; Kramer, LD. Genetic and phenotypic variation of West Nile virus in New York, 2000-2003. AMERICAN JOURNAL OF TROPICAL MEDICINE AND HYGIENE 2004. 71 4 493-500. 10.4269/ajtmh.2004.71.493
122	Ehrbar, DJ; Ngo, KA; Campbell, SR; Kramer, LD; Ciota, AT. High levels of local inter- and intra-host genetic variation of West Nile virus and evidence of fine-scale evolutionary pressures. INFECTION GENETICS AND EVOLUTION 2017. 51 219-226. 10.1016/j.meegid.2017.04.010
123	Eisen, L; Bolling, BG; Blair, CD; Beaty, BJ; Moore, CG. Mosquito species richness, composition, and abundance along habitat-climate-elevation gradients in the northern Colorado Front Range JOURNAL OF MEDICAL ENTOMOLOGY 2008. 45 4 800-811. 10.1603/0022-2585(2008)45[800:MSRCAA]2.0.CO;2
124	Elizondo-Quiroga, D; Ramirez-Medina, M; Gutierrez-Ortega, A; Elizondo-Quiroga, A; Munoz-Medina, JE; Sanchez-Tejeda, G; Gonzalez-Acosta, C; Correa-Morales, F Vector competence of Aedes aegypti and Culex quinquefasciatus from the metropolitan area of Guadalajara, Jalisco, Mexico for Zika virus SCIENTIFIC REPORTS 2019. 9 -. 10.1038/s41598-019-53117-1
125	Erickson, SM; Platt, KB; Tucker, BJ; Evans, R; Tiawsirisup, S; Rowley, WA. The potential of Aedes triseriatus (Diptera : Culicidae) as an enzootic vector of West Nile virus. JOURNAL OF MEDICAL ENTOMOLOGY 2006. 43 5 966-970. 10.1603/0022-2585(2006)43[966:TPOATD]2.0.CO;2
126	Evans MV, Dallas TA, Han BA, Murdock CC, Drake JM. Data-driven identification of potential Zika virus vectors. Elife. 2017 Feb 28;6:e22053. doi: 10.7554/eLife.22053. PMID: 28244371; PMCID: PMC5342824.
127	Ezenwa, VO; Godsey, MS; King, RJ; Guptill, SC Avian diversity and West Nile virus: testing associations between biodiversity and infectious disease risk PROCEEDINGS OF THE ROYAL SOCIETY B-BIOLOGICAL SCIENCES 2006. 273 1582 109-117. 10.1098/rspb.2005.3284
128	Falco, RC; Daniels, TJ; Slamecka, MC Prevalence and distribution of Ochlerotatus japonicus (Diptera : Culicidae) in two counties in southern New York State JOURNAL OF MEDICAL ENTOMOLOGY 2002. 39 6 920-925. 10.1603/0022-2585-39.6.920
129	Fall G, Diallo M, Loucoubar C, Faye O, Sall AA. Vector competence of Culex neavei and Culex quinquefasciatus (Diptera: Culicidae) from Senegal for lineages 1, 2, Koutango and a putative new lineage of West Nile virus. Am J Trop Med Hyg. 2014 Apr;90(4):747-54. doi: 10.4269/ajtmh.13-0405. Epub 2014 Feb 24. PMID:
130	Farajollahi, A; Crans, WJ; Bryant, P; Wolf, B; Burkhalter, KL; Godsey, MS; Aspen, SE; Nasci, RS. Detection of West Nile viral RNA from an overwintering pool of Culex pipens pipiens (Diptera : Culicidae) in New Jersey, 2003. JOURNAL OF MEDICAL ENTOMOLOGY 2005. 42 3 490-494. 10.1603/0022-2585(2005)042[0490:DOWNVR]2.0.CO;2
131	Farajollahi, A; Fonseca, DM; Kramer, LD; Kilpatrick, AM. Bird biting mosquitoes and human disease: A review of the role of Culex pipiens complex mosquitoes in epidemiology. INFECTION GENETICS AND EVOLUTION 2011. 11 7 1577-1585. 10.1016/j.meegid.2011.08.013
132	Farajollahi, A; Kesavaraju, B; Price, DC; Williams, GM; Healy, SP; Gaugler, R; Nelder, MP. Field Efficacy of BG-Sentinel and Industry-Standard Traps for Aedes albopictus (Diptera: Culicidae) and West Nile Virus Surveillance. JOURNAL OF MEDICAL ENTOMOLOGY 2009. 46 4 919-925. 10.1603/033.046.0426
133	Faye, M; Faye, O; Diagne, MM; Fall, G; Weidmann, M; Sembene, M; Sall, AA; Faye, O. Full-Genome Characterization and Genetic Evolution of West African Isolates of Bagaza Virus. VIRUSES-BASEL 2018. 10 4 -. 10.3390/v10040193
134	Fechter-Leggett, E; Nelms, BM; Barker, CM; Reisen, WK. West Nile virus cluster analysis and vertical transmission in Culex pipiens complex mosquitoes in Sacramento and Yolo Counties, California, 2011. JOURNAL OF VECTOR ECOLOGY 2012. 37 2 442-449. 10.1111/j.1948-7134.2012.00248.x
135	Fernandes RS, Campos SS, Ferreira-de-Brito A, Miranda RM, Barbosa da Silva KA, Castro MG, Raphael LM, Brasil P, Failloux AB, Bonaldo MC, LourenÃ§o-de- Oliveira R. Culex quinquefasciatus from Rio de Janeiro Is Not Competent to Transmit the Local Zika Virus. PLoS Negl Trop Dis. 2016 Sep 6;10(9):e0004993. doi: 10.1371/journal.pntd.0004993. PMID: 27598421; PMCID: PMC5012671.
136	Ferraguti, M; Martinez-de La Puente, J; Munoz, J; Roiz, D; Ruiz, S; Soriguer, R; Figuerola, J. Avian Plasmodium in Culex and Ochlerotatus Mosquitoes from Southern Spain: Effects of Season and Host-Feeding Source on Parasite Dynamics. PLOS ONE 2013. 8 6 -. 10.1371/journal.pone.0066237
137	Ferraguti, M; Martinez-de la Puente, J; Roiz, D; Ruiz, S; Soriguer, R; Figuerola, J. Effects of landscape anthropization on mosquito community composition and abundance. SCIENTIFIC REPORTS 2016. 6 -. 10.1038/srep29002
138	Fischer, EAJ; Boender, GJ; Nodelijk, G; de Koeijer, AA; van Roermund, HJW. The transmission potential of Rift Valley fever virus among livestock in the Netherlands: a modelling study. VETERINARY RESEARCH 2013. 44 -. 10.1186/1297-9716-44-58
139	Flies, EJ; Flies, AS; Fricker, SR; Weinstein, P; Williams, CR. Regional Comparison of Mosquito Bloodmeals in South Australia: Implications for Ross River Virus Ecology. JOURNAL OF MEDICAL ENTOMOLOGY 2016. 53 4 902-910. 10.1093/jme/tjw035
140	Fortuna C, Remoli ME, Di Luca M, Severini F, Toma L, Benedetti E, Bucci P, Montarsi F, Minelli G, Boccolini D, Romi R, Ciufolini MG. Experimental studies on comparison of the vector competence of four Italian Culex pipiens populations for West Nile virus. Parasit Vectors. 2015 Sep 17;8:463. doi: 10.1186/s13071-015-1067-z. PMID: 26383834; PMCID: PMC4574231.
141	Fortuna C, Remoli ME, Severini F, Di Luca M, Toma L, Fois F, Bucci P, Boccolini D, Romi R, Ciufolini MG. Evaluation of vector competence for West Nile virus in Italian Stegomyia albopicta (=Aedes albopictus) mosquitoes. Med Vet Entomol. 2015 Dec;29(4):430-3. doi: 10.1111/mve.12133. Epub 2015 Sep 18. PMID:
142	Fraser JE, De Bruyne JT, Iturbe-Ormaetxe I, Stepnell J, Burns RL, Flores HA, O'Neill SL. Novel Wolbachia-transinfected Aedes aegypti mosquitoes possess diverse fitness and vector competence phenotypes. PLoS Pathog. 2017 Dec 7;13(12):e1006751. doi: 10.1371/journal.ppat.1006751. PMID: 29216317; PMCID:
143	Fredericks, AC; Russell, TA; Wallace, LE; Davidson, AD; Fernandez-Sesma, A; Maringer, K. Aedes aegypti (Aag2)-derived clonal mosquito cell lines reveal the effects of pre-existing persistent infection with the insect-specific bunyavirus Phasi Charoen-like virus on arbovirus replication. PLOS NEGLECTED TROPICAL DISEASES 2019. 13 11 -. 10.1371/journal.pntd.0007346
144	Friesen, KM; Johnson, GD. Mosquito and West Nile virus surveillance in northeast Montana, USA, 2005 and 2006. MEDICAL AND VETERINARY ENTOMOLOGY 2014. 28 1 85-93. 10.1111/mve.12011
145	Fros JJ, Geertsema C, Vogels CB, Roosjen PP, Failloux AB, Vlak JM, Koenraadt CJ, Takken W, Pijlman GP. West Nile Virus: High Transmission Rate in North-Western European Mosquitoes Indicates Its Epidemic Potential and Warrants Increased Surveillance. PLoS Negl Trop Dis. 2015 Jul 30;9(7):e0003956. doi: 10.1371/journal.pntd.0003956. PMID: 26225555; PMCID: PMC4520649.
146	Fros JJ, Miesen P, Vogels CB, Gaibani P, Sambri V, Martina BE, Koenraadt CJ, van Rij RP, Vlak JM, Takken W, Pijlman GP. Comparative Usutu and West Nile virus transmission potential by local <i>Culex pipiens</i> mosquitoes in north-western Europe. One Health. 2015 Sep 6;1:31-36. doi: 10.1016/j.onehlt.2015.08.002. PMID:
148	Gardner, AM; Lampman, RL; Muturi, EJ. Land Use Patterns and the Risk of West Nile Virus Transmission in Central Illinois. VECTOR-BORNE AND ZOONOTIC DISEASES 2014. 14 5 338-345. 10.1089/vbz.2013.1477
149	Gaye, A; Diagne, MM; Ndiaye, E; Ndione, MHD; Faye, M; Talla, C; Fall, G; Ba, Y; Diallo, D; Dia, I; Handschumacher, P; Faye, O; Sall, AA; Diallo, M Vector competence of anthropophilic mosquitoes for a new mesonivirus in Senegal EMERGING MICROBES & INFECTIONS 2020. 9 1 496-504. 10.1080/22221751.2020.1730710
150	Gerry, AC; Nawaey, TM; Sanghrajka, PB; Wisniewska, J; Hullinger, P. Hematophagous diptera collected from a horse and paired carbon dioxide-baited suction trap in southern california: Relevance to West Nile virus epizootiology. JOURNAL OF MEDICAL ENTOMOLOGY 2008. 45 1 115-124. 10.1603/0022-2585(2008)45[115:HDCFAH]2.0.CO;2
151	Gingrich JB, Casillas L. Selected mosquito vectors of West Nile virus: comparison of their ecological dynamics in four woodland and marsh habitats in Delaware. J Am Mosq Control Assoc. 2004 Jun;20(2):138-45. PMID: 15264622.
152	Girard YA, Mayhew GF, Fuchs JF, Li H, Schneider BS, McGee CE, Rocheleau TA, Helmy H, Christensen BM, Higgs S, Bartholomay LC. Transcriptome changes in Culex quinquefasciatus (Diptera: Culicidae) salivary glands during West Nile virus infection. J Med Entomol. 2010 May;47(3):421-35. doi: 10.1603/me09249. PMID:
153	Girard, YA; Klingler, KA; Higgs, S. West Nile virus dissemination and tissue tropisms in orally infected Culex pipiens quinquefasciatus. VECTOR-BORNE AND ZOONOTIC DISEASES 2004. 4 2 109-122. 10.1089/1530366041210729
154	Glaser RL, Meola MA. The native Wolbachia endosymbionts of Drosophila melanogaster and Culex quinquefasciatus increase host resistance to West Nile virus infection. PLoS One. 2010 Aug 5;5(8):e11977. doi:10.1371/journal.pone.0011977. PMID: 20700535; PMCID: PMC2916829.
155	Glushakova, LG; Alto, BW; Kim, MS; Bradley, A; Yaren, O; Benner, SA Detection of chikungunya viral RNA in mosquito bodies on cationic (Q) paper based on innovations in synthetic biology JOURNAL OF VIROLOGICAL METHODS 2017. 246 104-111. 10.1016/j.jviromet.2017.04.013
156	Goddard LB, Roth AE, Reisen WK, Scott TW. Vector competence of California mosquitoes for West Nile virus. Emerg Infect Dis. 2002 Dec;8(12):1385-91. doi: 10.3201/eid0812.020536. Erratum in: Emerg Infect Dis. 2003 Mar;9(3):406. PMID:
157	Godsey, MS; Burkhalter, K; Young, G; Delorey, M; Smith, K; Townsend, J; Levy, C; Mutebi, JP. Entomologic Investigations during an Outbreak of West Nile Virus Disease in Maricopa County, Arizona, 2010. AMERICAN JOURNAL OF TROPICAL MEDICINE AND HYGIENE 2012. 87 6 1125-1131. 10.4269/ajtmh.2012.11-0700
158	Godsey, MS; Nasci, R; Savage, HM; Aspen, S; King, R; Powers, AM; Burkhalter, K; Colton, L; Charnetzky, D; Lasater, S; Taylor, V; Palmisano, CT. West Nile virus-infected mosquitoes, Louisiana, 2002. EMERGING INFECTIOUS DISEASES 2005. 11 9 1399-1404. 10.3201/eid1109.040443
159	Goenaga, S; Goenaga, J; Boaglio, ER; Enria, DA; Levis, SD. Superinfection exclusion studies using West Nile virus and Culex flavivirus strains from Argentina MEMORIAS DO INSTITUTO OSWALDO CRUZ 2020. 115 -. 10.1590/0074-02760200012
147	Göertz, GP, Fros JJ, Miesen P, Vogels CBF, van der Bent ML, Geertsema C, Koenraadt CJM, van Rij RP, van Oers MM, Pijlman GP. Noncoding Subgenomic Flavivirus RNA Is Processed by the Mosquito RNA Interference Machinery and Determines West Nile Virus Transmission by Culex pipiens Mosquitoes. J Virol. 2016 Oct 28;90(22):10145-10159. doi: 10.1128/JVI.00930-16. PMID: 27581979;
160	Goertz, GP; Fros, JJ; Miesen, P; Vogels, CBF; van der Bent, ML; Geertsema, C; Koenraadt, CJM; van Rij, RP; van Oers, MM; Pijlman, GP. Noncoding Subgenomic Flavivirus RNA Is Processed by the Mosquito RNA Interference Machinery and Determines West Nile Virus Transmission by Culex pipiens Mosquitoes JOURNAL OF VIROLOGY 2016. 90 22 10145-10159. 10.1128/JVI.00930-16
161	Goertz, GP; Miesen, P; Overheul, GJ; van Rij, RP; van Oers, MM; Pijlman, GP. Mosquito Small RNA Responses to West Nile and Insect-Specific Virus Infections in Aedes and Culex Mosquito Cells. VIRUSES-BASEL 2019. 11 3 -. 10.3390/v11030271
162	Golding, N; Nunn, MA; Purse, BV. Identifying biotic interactions which drive the spatial distribution of a mosquito community PARASITES & VECTORS 2015. 8 -. 10.1186/s13071-015-0915-1
163	Gomard Y, Lebon C, Mavingui P, Atyame CM. Contrasted transmission efficiency of Zika virus strains by mosquito species Aedes aegypti, Aedes albopictus and Culex quinquefasciatus from Reunion Island. Parasit Vectors. 2020 Aug 6;13(1):398. doi: 10.1186/s13071-020-04267-z. PMID: 32762767; PMCID:
164	Gong, YH; Li, T; Zhang, L; Gao, XW; Liu, NN. Permethrin Induction of Multiple Cytochrome P450 Genes in Insecticide Resistant Mosquitoes, Culex quinquefasciatus. INTERNATIONAL JOURNAL OF BIOLOGICAL SCIENCES 2013. 9 9 863-871. 10.7150/ijbs.6744
165	Goodman, H; Egizi, A; Fonseca, DM; Leisnham, PT; LaDeau, SL. Primary blood-hosts of mosquitoes are influenced by social and ecological conditions in a complex urban landscape. PARASITES & VECTORS 2018. 11 -. 10.1186/s13071-018-2779-7
166	Greenberg, JA; DiMenna, MA; Hanelt, B; Hofkin, BV. Analysis of post-blood meal flight distances in mosquitoes utilizing zoo animal blood meals JOURNAL OF VECTOR ECOLOGY 2012. 37 1 83-89. 10.1111/j.1948-7134.2012.00203.x
167	Greenberg, JA; Lujan, DA; DiMenna, MA; Wearing, HJ; Hofkin, BV. Identification of blood meal sources in Aedes vexans and Culex quinquefasciatus in Bernalillo County, New Mexico. JOURNAL OF INSECT SCIENCE 2013. 13 -.
168	Guedes DR, Paiva MH, Donato MM, Barbosa PP, Krokovsky L, Rocha SWDS, Saraiva K, Crespo MM, Rezende TM, Wallau GL, Barbosa RM, Oliveira CM, Melo-Santos MA, Pena L, Cordeiro MT, Franca RFO, Oliveira AL, Peixoto CA, Leal WS, Ayres CF. Zika virus replication in the mosquito Culex quinquefasciatus in Brazil. Emerg Microbes Infect. 2017 Aug 9;6(8):e69. doi: 10.1038/emi.2017.59. PMID: 28790458;
169	Guegan, M; Zouache, K; Demichel, C; Minard, G; Van, VT; Potier, P; Mavingui, P; Moro, CV. The mosquito holobiont: fresh insight into mosquito-microbiota interactions MICROBIOME 2018. 6 -. 10.1186/s40168-018-0435-2
170	Guo X, Jiang T, Jiang Y, Zhao T, Li C, Dong Y, Xing D, Qin C, Zhao T. Potential Vector Competence of Mosquitoes to Transmit Baiyangdian Virus, a New Tembusu-Related Virus in China. Vector Borne Zoonotic Dis. 2020 Jul;20(7):541-546. doi: 10.1089/vbz.2019.2523. Epub 2020 Apr 2. PMID: 32240075.
171	Guo, XX; Li, CX; Deng, YQ; Xing, D; Liu, QM; Wu, Q; Sun, AJ; Dong, YD; Cao, WC; Qin, CF; Zhao, TY. Culex pipiens quinquefasciatus: a potential vector to transmit Zika virus. EMERGING MICROBES & INFECTIONS 2016. 5 -. 10.1038/emi.2016.102
172	Guta, W; Simma, EA; Yewhalaw, D. Species composition, blood meal sources and insecticide susceptibility status of Culex mosquitoes from Jimma area, Ethiopia. INTERNATIONAL JOURNAL OF TROPICAL INSECT SCIENCE . -. 10.1007/s42690-020-00237-1
173	Hall-Mendelin, S; McLean, BJ; Bielefeldt-Ohmann, H; Hobson-Peters, J; Hall, RA; van den Hurk, AF. The insect-specific Palm Creek virus modulates West Nile virus infection in and transmission by Australian mosquitoes. PARASITES & VECTORS 2016. 9 -. 10.1186/s13071-016-1683-2
174	Hameed M, Liu K, Anwar MN, Wahaab A, Safdar A, Di D, Boruah P, Xu J, Wang X, Li B, Zhu H, Nawaz M, Shao D, Qiu Y, Wei J, Ma Z. The emerged genotype I of Japanese encephalitis virus shows an infectivity similar to genotype III in Culex pipiens mosquitoes from China. PLoS Negl Trop Dis. 2019 Sep 26;13(9):e0007716. doi: 10.1371/journal.pntd.0007716. PMID: 31557156; PMCID:
175	Hardstone, MC; Andreadis, TG. Weak Larval Competition Between the Invasive Mosquito Aedes japonicus japonicus (Diptera: Culicidae) and Three Resident Container-Inhabiting Mosquitoes in the Laboratory. JOURNAL OF MEDICAL ENTOMOLOGY 2012. 49 2 277-285. 10.1603/ME11050
176	Harris, MC; Yang, F; Jackson, DM; Dotseth, EJ; Paulson, SL; Hawley, DM. La Crosse Virus Field Detection and Vector Competence of Culex Mosquitoes AMERICAN JOURNAL OF TROPICAL MEDICINE AND HYGIENE 2015. 93 3 461-467. 10.4269/ajtmh.14-0128
177	Hartemink, NA; Davis, SA; Reiter, P; Hubalek, Z; Heesterbeek, JAP Importance of bird-to-bird transmission for the establishment of West Nile virus VECTOR-BORNE AND ZOONOTIC DISEASES 2007. 7 4 575-584. 10.1089/vbz.2006.0613
178	Hartman, DA; Rice, LM; DeMaria, J; Borland, EM; Bergren, NA; Fagre, AC; Robb, LL; Webb, CT; Kading, RC Entomological risk factors for potential transmission of Rift Valley fever virus around concentrations of livestock in Colorado TRANSBOUNDARY AND EMERGING DISEASES 2019. 66 4 1709-1717. 10.1111/tbed.13206
179	Heitmann, A; Jansen, S; Luhken, R; Leggewie, M; Badusche, M; Pluskota, B; Becker, N; Vapalahti, O; Schmidt-Chanasit, J; Tannich, E Experimental transmission of Zika virus by mosquitoes from central Europe EUROSURVEILLANCE 2017. 22 2 4-6. 10.2807/1560-7917.ES.2017.22.2.30437
180	Hernández-Triana LM, de Marco MF, Mansfield KL, Thorne L, Lumley S, Marston D, Fooks AA, Johnson N. Assessment of vector competence of UK mosquitoes for Usutu virus of African origin. Parasit Vectors. 2018 Jul 3;11(1):381. doi: 10.1186/s13071-018-2959-5. PMID: 29970149; PMCID: PMC6029037.
181	Hernandez-Triana, LM; Brugman, VA; Pramual, P; Barrero, E; Nikolova, NI; Ruiz-Arrondo, I; Kaiser, A; Kruger, A; Lumley, S; Osorio, HC; Ignjatovic-Cupina, A; Petric, D; Setier-Rio, ML; Bodker, R; Johnson, N. Genetic diversity and population structure of Culex modestus across Europe: does recent appearance in the United Kingdom reveal a tendency for geographical spread?. MEDICAL AND VETERINARY ENTO…
182	Hesson, JC; Ignell, R; Hill, SR; Ostman, O; Lundstrom, JO. Trapping biases of Culex torrentium and Culex pipiens revealed by comparison of captures in CDC traps, ovitraps, and gravid traps. JOURNAL OF VECTOR ECOLOGY 2015. 40 1 158-163. 10.1111/jvec.12145
184	Hofmeister, EK; Dusek, RJ; Brand, CJ. Surveillance Potential of Non-Native Hawaiian Birds for Detection of West Nile Virus. AMERICAN JOURNAL OF TROPICAL MEDICINE AND HYGIENE 2015. 93 4 701-708. 10.4269/ajtmh.14-0590
185	Hofmeister, EK; Dusek, RJ; Fassbinder-Orth, C; Owen, B; Franson, JC. SUSCEPTIBILITY AND ANTIBODY RESPONSE OF VESPER SPARROWS (POOECETES GRAMINEUS) TO WEST NILE VIRUS: A POTENTIAL AMPLIFICATION HOST IN SAGEBRUSH-GRASSLAND HABITAT. JOURNAL OF WILDLIFE DISEASES 2016. 52 2 345-353. 10.7589/2015-06-148
183	Hofmeister, EK. West Nile virus: North American experience. INTEGRATIVE ZOOLOGY 2011. 6 3 279-289. 10.1111/j.1749-4877.2011.00251.x
186	Holicki CM, Ziegler U, RÄƒileanu C, Kampen H, Werner D, Schulz J, Silaghi C, Groschup MH, VasiÄ‡ A. West Nile Virus Lineage 2 Vector Competence of Indigenous<i>Culex</i> and <i>Aedes</i> Mosquitoes from Germany at Temperate Climate Conditions. Viruses. 2020 May 19;12(5):561. doi: 10.3390/v12050561. PMID:
187	Honig, V; Palus, M; Kaspar, T; Zemanova, M; Majerova, K; Hofmannova, L; Papezik, P; Sikutova, S; Rettich, F; Hubalek, Z; Rudolf, I; Votypka, J; Modry, D; Ruzek, D. Multiple Lineages of Usutu Virus (Flaviviridae, Flavivirus) in Blackbirds (Turdus merula) and Mosquitoes (Culex pipiens, Cx. modestus) in the Czech Republic (2016-2019). MICROORGANISMS 2019. 7 11 -. 10.3390/microorganisms7110568
188	Hoover, KC; Barker, CM. West Nile virus, climate change, and circumpolar vulnerability WILEY INTERDISCIPLINARY REVIEWS-CLIMATE CHANGE 2016. 7 2 283-300. 10.1002/wcc.382
189	Hopkins, MC; Thomason, CA; Brown, BL; Kirkpatrick, LT; Paulson, SL; Hawley, DM. Experimental logging alters the abundance and community composition of ovipositing mosquitoes in the southern Appalachians ECOLOGICAL ENTOMOLOGY 2018. 43 4 463-472. 10.1111/een.12518
190	Houldsworth, A. Exploring the possibility of arthropod transmission of HCV. JOURNAL OF MEDICAL VIROLOGY 2017. 89 2 187-194. 10.1002/jmv.24638
191	Hribar, LJ; Stark, LM; Stoner, RL; Demay, DJ; Nordholt, AL; Hemmen, MJ; Vlach, JJ; Fussell, EM. Isolation of West Nile virus from mosquitoes (Diptera : Culicidae) in the Florida Keys, Monroe County, Florida. CARIBBEAN JOURNAL OF SCIENCE 2004. 40 3 362-367.
192	Hribar, LJ; Vlach, JJ; DeMay, DJ; James, SS; Fahey, JS; Fussell, EM Mosquito larvae (Culicidae) and other Diptera associated with containers, storm drains, and sewage treatment plants in the Florida Keys, Monroe County, Florida FLORIDA ENTOMOLOGIST 2004. 87 2 199-203. 10.1653/0015-4040(2004)087[0199:MLCAOD]2.0.CO;2
193	Huang YJ, Harbin JN, Hettenbach SM, Maki E, Cohnstaedt LW, Barrett AD, Higgs S, Vanlandingham DL. Susceptibility of a North American Culex quinquefasciatus to Japanese Encephalitis Virus. Vector Borne Zoonotic Dis. 2015 Nov;15(11):709-11. doi: 10.1089/vbz.2015.1821. PMID: 26565775.
194	Huang, SM; Hamer, GL; Molaei, G; Walker, ED; Goldberg, TL; Kitron, UD; Andreadis, TG. Genetic Variation Associated with Mammalian Feeding in Culex pipiens from a West Nile Virus Epidemic Region in Chicago, Illinois. VECTOR-BORNE AND ZOONOTIC DISEASES 2009. 9 6 637-642. 10.1089/vbz.2008.0146
195	Huang, YJS; Hettenbach, SM; Park, SL; Higgs, S; Barrett, ADT; Hsu, WW; Harbin, JN; Cohnstaedt, LW; Vanlandingham, DL. Differential Infectivities among Different Japanese Encephalitis Virus Genotypes in Culex quinquefasciatus Mosquitoes. PLOS NEGLECTED TROPICAL DISEASES 2016. 10 10 -. 10.1371/journal.pntd.0005038
196	Huber K, Jansen S, Leggewie M, Badusche M, Schmidt-Chanasit J, Becker N, Tannich E, Becker SC. Aedes japonicus japonicus (Diptera: Culicidae) from Germany have vector competence for Japan encephalitis virus but are refractory to infection with West Nile virus. Parasitol Res. 2014 Sep;113(9):3195-9. doi: 10.1007/s00436-014-3983-9. Epub 2014 Jun 20. PMID: 24948103.
197	Hudspeth, W; Reisen, WK; Barker, CM; Kramer, V; Caian, M; Craciunescu, V; Brown, HE; Comrie, AC; Zelicoff, A; Ward, TG; Ragain, RM; Simpson, G; Stanhope, W; Kass-Hout, TA; Scharl, A; Sonricker, AL; Brownstein, JS. Information and decision support systems. ENVIRONMENTAL TRACKING FOR PUBLIC HEALTH SURVEILLANCE 2013. 11 369-+.
198	Hugo, LE; Prow, NA; Tang, B; Devine, G; Suhrbier, A Chikungunya virus transmission between Aedes albopictus and laboratory mice PARASITES & VECTORS 2016. 9 -. 10.1186/s13071-016-1838-1
199	Iranpour, M; Turell, MJ; Lindsay, LR. POTENTIAL FOR CANADIAN MOSQUITOES TO TRANSMIT RIFT VALLEY FEVER VIRUS. JOURNAL OF THE AMERICAN MOSQUITO CONTROL ASSOCIATION 2011. 27 4 363-369. 10.2987/11-6169.1
200	Irwin, P; Arcari, C; Hausbeck, J; Paskewitz, S. Urban wet environment as mosquito habitat in the upper midwest. ECOHEALTH 2008. 5 1 49-57. 10.1007/s10393-007-0152-y
201	Jackson, BT; Paulson, SL Seasonal abundance of Culex restuans and Culex pipiens in southwestern Virginia through ovitrapping JOURNAL OF THE AMERICAN MOSQUITO CONTROL ASSOCIATION 2006. 22 2 206-212. 10.2987/8756-971X(2006)22[206:SAOCRA]2.0.CO;2
202	Jaeger AS, Weiler AM, Moriarty RV, Rybarczyk S, O'Connor SL, O'Connor DH, Seelig DM, Fritsch MK, Friedrich TC, Aliota MT. Spondweni virus causes fetal harm in Ifnar1<sup>-/-</sup> mice and is transmitted by Aedes aegypti mosquitoes. Virology. 2020 Aug;547:35-46. doi: 10.1016/j.virol.2020.05.005. Epub 2020 May 24. PMID: 32560903; PMCID: PMC7246013.
203	Jansen CC, Webb CE, Northill JA, Ritchie SA, Russell RC, Van den Hurk AF. Vector competence of Australian mosquito species for a North American strain of West Nile virus. Vector Borne Zoonotic Dis. 2008 Dec;8(6):805-11. doi:10.1089/vbz.2008.0037. PMID: 18973445.
204	Jansen, CC; Hemmerter, S; van den Hurk, AF; Whelan, PI; Beebe, NW Morphological versus molecular identification of Culex annulirostris Skuse and Culex palpalis Taylor: key members of the Culex sitiens (Diptera: Culicidae) subgroup in Australasia AUSTRALIAN JOURNAL OF ENTOMOLOGY 2013. 52 4 356-362. 10.1111/aen.12045
205	Jansen, CC; Ritchie, SA; van den Hurk, AF The Role of Australian Mosquito Species in the Transmission of Endemic and Exotic West Nile Virus Strains INTERNATIONAL JOURNAL OF ENVIRONMENTAL RESEARCH AND PUBLIC HEALTH 2013. 10 8 3735-3752. 10.3390/ijerph10083735
206	Jansen, S; Heitmann, A; Luhken, R; Leggewie, M; Helms, M; Badusche M, Rossini G, Schmidt-Chanasit J, Tannich E. <i>Culex torrentium</i>: A Potent Vector for the Transmission of West Nile Virus in Central Europe. Viruses. 2019 May 29;11(6):492. doi: 10.3390/v11060492. PMID: 31146418; PMCID: PMC6630772.
207	Jia, YQ; Moudy, RM; Dupuis, AP; Ngo, KA; Maffei, JG; Jerzak, GVS; Franke, MA; Kauffman, EB; Kramer, LD Characterization of a small plaque variant of West Nile virus isolated in New York in 2000 VIROLOGY 2007. 367 2 339-347. 10.1016/j.virol.2007.06.008
208	Jiang SF, Zhang YM, Guo XX, Dong YD, Xing D, Xue RD, Zhao TY. Experimental studies on comparison of the potential vector competence of four species of Culex mosquitoes in China to transmit West Nile virus. J Med Entomol. 2010 Sep;47(5):788-90. doi: 10.1603/me08292. PMID: 20939372.
209	Johansen, CA; Nisbet, DJ; Zborowski, P; Van den Hurk, AF; Ritchie, SA; Mackenzie, JS Flavivirus isolations from mosquitoes collected from western Cape York Peninsula, Australia, 1999-2000 JOURNAL OF THE AMERICAN MOSQUITO CONTROL ASSOCIATION 2003. 19 4 392-396.
210	Johansen, CA; Power, SL; Broom, AK Determination of Mosquito (Diptera: Culicidae) Bloodmeal Sources in Western Australia: Implications for Arbovirus Transmission JOURNAL OF MEDICAL ENTOMOLOGY 2009. 46 5 1167-1175. 10.1603/033.046.0527
211	Johnson, BJ; Sukhdeo, MVK Drought-Induced Amplification of Local and Regional West Nile Virus Infection Rates in New Jersey JOURNAL OF MEDICAL ENTOMOLOGY 2013. 50 1 195-204. 10.1603/ME12035
212	Johnson, BW; Chambers, TV; Crabtree, MB; Arroyo, J; Monath, TP; Miller, BR Growth characteristics of the veterinary vaccine candidate ChimeriVax (TM)-West Nile (WN) virus in Aedes and Culex mosquitoes MEDICAL AND VETERINARY ENTOMOLOGY 2003. 17 3 235-243. 10.1046/j.1365-2915.2003.00438.x
213	Johnson, N; de Marco, MF; Giovannini, A; Ippoliti, C; Danzetta, ML; Svartz, G; Erster, O; Groschup, MH; Ziegler, U; Mirazimi, A; Monteil, V; Beck, C; Gonzalez, G; Lecollinet, S; Attoui, H; Moutailler, S Emerging Mosquito-Borne Threats and the Response from European and Eastern Mediterranean Countries INTERNATIONAL JOURNAL OF ENVIRONMENTAL RESEARCH AND PUBLIC HEALTH 2018. 15 12 -. 10.3390/ijerph15…
214	Johnson, PH; Hall-Mendelin, S; Whelan, PI; Frances, SP; Jansen, CC; Mackenzie, DO; Northill, JA; van den Hurk, AF Vector competence of Australian Culex gelidus Theobald (Diptera: Culicidae) for endemic and exotic arboviruses AUSTRALIAN JOURNAL OF ENTOMOLOGY 2009. 48 234-240. 10.1111/j.1440-6055.2009.00711.x
215	Joy, JE Larval mosquitoes in abandoned tire pile sites from West Virginia JOURNAL OF THE AMERICAN MOSQUITO CONTROL ASSOCIATION 2004. 20 1 12-17.
216	Joyce AL, Melese E, Ha PT, Inman A. Population genetic structure of the Culex pipiens (Diptera: Culicidae) complex, vectors of West Nile virus, in five habitats. Parasit Vectors. 2018 Jan 4;11(1):10. doi: 10.1186/s13071-017-2594-6.
217	Jupatanakul, N; Sim, S; Dimopoulos, G The Insect Microbiome Modulates Vector Competence for Arboviruses VIRUSES-BASEL 2014. 6 11 4294-4313. 10.3390/v6114294
218	Jupp PG, McIntosh BM, Blackburn NK. Experimental assessment of the vector competence of Culex (Culex) neavei Theobald with West Nile and Sindbis viruses in South Africa. Trans R Soc Trop Med Hyg. 1986;80(2):226-30. doi:10.1016/0035-9203(86)90019-2. PMID: 3024364.
219	Ka-Chon Ng; Fernando Chaves, Luis; Tsai, Kun-Hsien; Chuang, Ting-Wu. Increased Adult Aedes aegypti and Culex quinquefasciatus (Diptera: Culicidae) Abundance in a Dengue Transmission Hotspot, Compared to a Coldspot, within Kaohsiung City, Taiwan
220	Kain, MP; Bolker, BM Can existing data on West Nile virus infection in birds and mosquitos explain strain replacement? ECOSPHERE 2017. 8 3 -. 10.1002/ecs2.1684
221	Kain, MP; Bolker, BM Predicting West Nile virus transmission in North American bird communities using phylogenetic mixed effects models and eBird citizen science data PARASITES & VECTORS 2019. 12 1 -. 10.1186/s13071-019-3656-8
222	Kampen, H; Werner, D The recurring necessity of mosquito surveillance and research BUNDESGESUNDHEITSBLATT-GESUNDHEITSFORSCHUNG-GESUNDHEITSSCHUTZ 2015. 58 10 1101-1109. 10.1007/s00103-015-2218-2
223	Kantor, AM; Lin, JY; Wang, A; Thompson, DC; Franz, AWE Infection Pattern of Mayaro Virus in Aedes aegypti (Diptera: Culicidae) and Transmission Potential of the Virus in Mixed Infections With Chikungunya Virus JOURNAL OF MEDICAL ENTOMOLOGY 2019. 56 3 832-843. 10.1093/jme/tjy241
224	Karna AK, Bowen RA. Experimental Evaluation of the Role of Ecologically-Relevant Hosts and Vectors in Japanese Encephalitis Virus Genotype Displacement. Viruses. 2019 Jan 6;11(1):32. doi: 10.3390/v11010032. PMID: 30621345; PMCID:
225	Kasai S, Komagata O, Tomita T, Sawabe K, Tsuda Y, Kurahashi H, Ishikawa T, Motoki M, Takahashi T, Tanikawa T, Yoshida M, Shinjo G, Hashimoto T, Higa Y, Kobayashi M. PCR-based identification of Culex pipiens complex collected in Japan. Jpn J Infect Dis. 2008 May;61(3):184-91. PMID: 18503166.
226	Kassim, NFA; Webb, CE; Russell, RC Culex molestus Forskal (Diptera: Culicidae) in Australia: colonisation, stenogamy, autogeny, oviposition and larval development AUSTRALIAN JOURNAL OF ENTOMOLOGY 2012. 51 67-77. 10.1111/j.1440-6055.2011.00834.x
227	Kauffman E, Payne A, Franke MA, Schmid MA, Harris E, Kramer LD. Rearing of <i>Culex</i> spp. and <i>Aedes</i> spp. Mosquitoes. Bio Protoc. 2017 Sep 5;7(17):e2542. doi: 10.21769/BioProtoc.2542. PMID: 29075656; PMCID: PMC5654580.
228	Kauffman, EB; Kramer, LD Zika Virus Mosquito Vectors: Competence, Biology, and Vector Control JOURNAL OF INFECTIOUS DISEASES 2017. 216 S976-S990. 10.1093/infdis/jix405
229	Kaufman, MG; Stanuszek, WW; Brouhard, EA; Knepper, RG; Walker, ED Establishment of Aedes japonicus japonicus and Its Colonization of Container Habitats in Michigan JOURNAL OF MEDICAL ENTOMOLOGY 2012. 49 6 1307-1317. 10.1603/ME12061
230	Kaufman, PE; Harrington, LC; Waldron, JK; Rutz, DA The importance of agricultural tire habitats for mosquitoes of public health importance in New York state JOURNAL OF THE AMERICAN MOSQUITO CONTROL ASSOCIATION 2005. 21 2 171-176. 10.2987/8756-971X(2005)21[171:TIOATH]2.0.CO;2
231	Kay BH, Fanning ID, Carley JG. The vector competence of Australian Culex annulirostris with Murray Valley encephalitis and Kunjin viruses. Aust J Exp Biol Med Sci. 1984 Oct;62 ( Pt 5):641-50. doi: 10.1038/icb.1984.61. PMID:
232	Kay BH, Fanning ID, Carley JG. Vector competence of Culex pipiens quinquefasciatus for Murray Valley encephalitis, Kunjin, and Ross River viruses from Australia. Am J Trop Med Hyg. 1982 Jul;31(4):844-8. doi:10.4269/ajtmh.1982.31.844. PMID: 6285750.
233	Kay BH, Fanning ID, Mottram P. Rearing temperature influences flavivirus vector competence of mosquitoes. Med Vet Entomol. 1989 Oct;3(4):415-22. doi: 10.1111/j.1365-2915.1989.tb00249.x. PMID: 2562419.
234	Kenney JL, Romo H, Duggal NK, Tzeng WP, Burkhalter KL, Brault AC, Savage HM. Transmission Incompetence of <i>Culex quinquefasciatus</i> and <i>Culex pipiens pipiens</i> from North America for Zika Virus. Am J Trop Med Hyg. 2017 May;96(5):1235-1240. doi: 10.4269/ajtmh.16-0865. PMID: 28500817; PMCID:
235	Kenney, JL; Adams, AP; Weaver, SC Transmission Potential of Two Chimeric Western Equine Encephalitis Vaccine Candidates in Culex tarsalis AMERICAN JOURNAL OF TROPICAL MEDICINE AND HYGIENE 2010. 82 2 354-359. 10.4269/ajtmh.2010.09-0092
236	Kent RJ, Crabtree MB, Miller BR. Transmission of West Nile virus by Culex quinquefasciatus say infected with Culex Flavivirus Izabal. PLoS Negl Trop Dis. 2010 May 4;4(5):e671. doi: 10.1371/journal.pntd.0000671. PMID: 20454569; PMCID:
237	Kent, R; Juliusson, L; Weissmann, M; Evans, S; Komar, N Seasonal Blood-Feeding Behavior of Culex tarsalis (Diptera: Culicidae) in Weld County, Colorado, 2007 JOURNAL OF MEDICAL ENTOMOLOGY 2009. 46 2 380-390. 10.1603/033.046.0226
238	Kilpatrick AM, Fonseca DM, Ebel GD, Reddy MR, Kramer LD. Spatial and temporal variation in vector competence of Culex pipiens and Cx. restuans mosquitoes for West Nile virus. Am J Trop Med Hyg. 2010 Sep;83(3):607-13. doi: 10.4269/ajtmh.2010.10-0005. PMID: 20810828; PMCID: PMC2929059.
239	Kilpatrick AM, Kramer LD, Campbell SR, Alleyne EO, Dobson AP, Daszak P. West Nile virus risk assessment and the bridge vector paradigm. Emerg Infect Dis. 2005 Mar;11(3):425-9. doi: 10.3201/eid1103.040364. PMID: 15757558; PMCID:
240	Kilpatrick AM, Meola MA, Moudy RM, Kramer LD. Temperature, viral genetics, and the transmission of West Nile virus by Culex pipiens mosquitoes. PLoS Pathog. 2008 Jun 27;4(6):e1000092. doi: 10.1371/journal.ppat.1000092. PMID:
241	Kilpatrick, AM; Daszak, P; Goodman, SJ; Rogg, H; Kramer, LD; Cedeno, V; Cunningham, AA Predicting pathogen introduction: West Nile virus spread to Galapagos CONSERVATION BIOLOGY 2006. 20 4 1224-1231. 10.1111/j.1523-1739.2006.00423.x
242	Kilpatrick, AM; LaDeau, SL; Marra, PP Ecology of west nile virus transmission and its impact on birds in the western hemisphere AUK 2007. 124 4 1121-1136. 10.1642/0004-8038(2007)124[1121:EOWNVT]2.0.CO;2
243	Kinsley, AC; Moon, RD; Johnson, K; Carstensen, M; Neitzel, D; Craft, ME MOSQUITOES IN MOOSE COUNTRY: A MOSQUITO SURVEY OF NORTHERN MINNESOTA JOURNAL OF THE AMERICAN MOSQUITO CONTROL ASSOCIATION 2016. 32 2 83-90. 10.2987/moco-32-02-83-90.1
244	Kline, DL; Patnaude, M; Barnard, DR Efficacy of four trap types for detecting and monitoring Culex spp. in north central Florida JOURNAL OF MEDICAL ENTOMOLOGY 2006. 43 6 1121-1128. 10.1603/0022-2585(2006)43[1121:EOFTTF]2.0.CO;2
245	Knecht, H; Richards, SL; Balanay, JAG; White, AV Impact of Mosquito Age and Insecticide Exposure on Susceptibility of Aedes albopictus (Diptera: Culicidae) to Infection with Zika Virus PATHOGENS 2018. 7 3 -. 10.3390/pathogens7030067
246	Koenraadt CJM, Mohlmann TWR, Verhulst NO, Spitzen J, Vogels CBF. Effect of overwintering on survival and vector competence of the West Nile virus vector Culex pipiens. Parasit Vectors. 2019 Mar 27;12(1):147. doi: 10.1186/s13071-019-3400-4. PMID: 30917854; PMCID: PMC6437999.
247	Konrad, SK; Miller, SN A temperature-limited assessment of the risk of Rift Valley fever transmission and establishment in the continental United States of America GEOSPATIAL HEALTH 2012. 6 2 161-170. 10.4081/gh.2012.134
248	Konrad, SK; Miller, SN; Reeves, WK; Tietze, NS Spatially Explicit West Nile Virus Risk Modeling in Santa Clara County, California VECTOR-BORNE AND ZOONOTIC DISEASES 2009. 9 3 267-274. 10.1089/vbz.2008.0084
249	Koosha M, Vatandoost H, Karimian F, Choubdar N, Abai MR, Oshaghi MA. Effect of Serratia AS1 (Enterobacteriaceae: Enterobacteriales) on the Fitness of Culex pipiens (Diptera: Culicidae) for Paratransgenic and RNAi Approaches. J Med Entomol. 2019 Feb 25;56(2):553-559. doi: 10.1093/jme/tjy183. PMID: 30388221.
250	Kothera, L; Godsey, MS; Doyle, MS; Savage, HM Characterization of Culex pipiens Complex (Diptera: Culicidae) Populations in Colorado, USA Using Microsatellites PLOS ONE 2012. 7 10 -. 10.1371/journal.pone.0047602
251	Kothera, L; Nelms, BM; Reisen, WK; Savage, HM Population Genetic and Admixture Analyses of Culex pipiens Complex (Diptera: Culicidae) Populations in California, United States AMERICAN JOURNAL OF TROPICAL MEDICINE AND HYGIENE 2013. 89 6 1154-1167. 10.4269/ajtmh.13-0040
253	Kramer LD, Chin P, Cane RP, Kauffman EB, Mackereth G. Vector competence of New Zealand mosquitoes for selected arboviruses. Am J Trop Med Hyg. 2011 Jul;85(1):182-9. doi: 10.4269/ajtmh.2011.11-0078. PMID: 21734146; PMCID:
252	Kramer, LD Complexity of virus-vector interactions CURRENT OPINION IN VIROLOGY 2016. 21 81-86. 10.1016/j.coviro.2016.08.008
255	Kramer, LD; Chiles, RE; Do, TD; Fallah, HM Detection of St. Louis encephalitis and western equine encephalomyelitis RNA in mosquitoes tested without maintenance of a cold chain JOURNAL OF THE AMERICAN MOSQUITO CONTROL ASSOCIATION 2001. 17 4 213-215.
256	Kramer, LD; Ciota, AT Dissecting vectorial capacity for mosquito-borne viruses CURRENT OPINION IN VIROLOGY 2015. 15 112-118. 10.1016/j.coviro.2015.10.003
257	Kramer, LD; Ciota, AT; Kilpatrick, AM Introduction, Spread, and Establishment of West Nile Virus in the Americas JOURNAL OF MEDICAL ENTOMOLOGY 2019. 56 6 1448-1455. 10.1093/jme/tjz151
258	Kramer, LD; Styer, LM; Ebel, GD A global perspective on the epidemiology of West Nile virus ANNUAL REVIEW OF ENTOMOLOGY 2008. 53 61-81. 10.1146/annurev.ento.53.103106.093258
259	Krida G, Diancourt L, Bouattour A, Rhim A, Chermiti B, Failloux AB. Estimation du risque d'introduction du virus de la fiÃ¨vre de la vallÃ©e du Rift en Tunisie par le moustique Culex pipiens [Assessment of the risk of introduction to Tunisia of the Rift Valley fever virus by the mosquito Culex pipiens]. Bull Soc Pathol Exot. 2011 Oct;104(4):250-9. French. doi:10.1007/s13149-010-0122-4. Epub 2010 …
260	Kurucz, K; Kemenesi, G; Zana, B; Zeghbib, S; Oldal, M; Jakab, F Ecological preferences of the putative West Nile virus vector Uranotaenia unguiculata mosquito with description of an original larval habitat NORTH-WESTERN JOURNAL OF ZOOLOGY 2017. 13 2 193-199.
261	LaBeaud, AD; Gorman, AM; Koonce, J; Kippes, C; McLeod, J; Lynch, J; Gallagher, T; King, CH; Mandalakas, AM Rapid GIS-based profiling of West Nile virus transmission: defining environmental factors associated with an urban-suburban outbreak in Northeast Ohio, USA GEOSPATIAL HEALTH 2008. 2 2 215-225. 10.4081/gh.2008.245
262	LaBeaud, AD; Sutherland, LJ; Muiruri, S; Muchiri, EM; Gray, LR; Zimmerman, PA; Hise, AG; King, CH Arbovirus Prevalence in Mosquitoes, Kenya EMERGING INFECTIOUS DISEASES 2011. 17 2 233-241. 10.3201/eid1702.091666
263	LaDeau, SL; Allan, BF; Leisnham, PT; Levy, MZ The ecological foundations of transmission potential and vector-borne disease in urban landscapes FUNCTIONAL ECOLOGY 2015. 29 7 889-901. 10.1111/1365-2435.12487
264	LaDeau, SL; Leisnham, PT; Biehler, D; Bodner, D Higher Mosquito Production in Low-Income Neighborhoods of Baltimore and Washington, DC: Understanding Ecological Drivers and Mosquito-Borne Disease Risk in Temperate Cities INTERNATIONAL JOURNAL OF ENVIRONMENTAL RESEARCH AND PUBLIC HEALTH 2013. 10 4 1505-1526. 10.3390/ijerph10041505
265	Lampman, R; Slamecka, M; Krasavin, N; Kunkel, K; Novak, R Culex population dynamics and West Nile virus transmission in east-central Illinois JOURNAL OF THE AMERICAN MOSQUITO CONTROL ASSOCIATION 2006. 22 3 390-400. 10.2987/8756-971X(2006)22[390:CPDAWN]2.0.CO;2
266	Lapointe DA, Hofmeister EK, Atkinson CT, Porter RE, Dusek RJ. Experimental infection of Hawai'i 'Amakihi (hemignathus virens) with West Nile virus and competence of a co-occurring vector, culex quinquefasciatus: potential impacts on endemic Hawaiian avifauna. J Wildl Dis. 2009 Apr;45(2):257-71. doi: 10.7589/0090-3558-45.2.257. PMID: 19395735.
267	Laporta, GZ; Sallum, MAM Density and survival rate of Culex quinquefasciatus at Parque Ecologico do Tiete, Sao Paulo, Brazil JOURNAL OF THE AMERICAN MOSQUITO CONTROL ASSOCIATION 2008. 24 1 21-27. 10.2987/5664.1
268	Leggewie M, Krumkamp R, Badusche M, Heitmann A, Jansen S, Schmidt-Chanasit J, Tannich E, Becker SC. Culex torrentium mosquitoes from Germany are negative for Wolbachia. Med Vet Entomol. 2018 Mar;32(1):115-120. doi: 10.1111/mve.12270. Epub 2017 Sep 14. PMID: 28906572.
269	Li, FX; Liu, JL; Zhao, XQ A West Nile Virus Model with Vertical Transmission and Periodic Time Delays JOURNAL OF NONLINEAR SCIENCE 2020. 30 1 449-486. 10.1007/s00332-019-09579-8
270	Li, MI; Wong, PSJ; Ng, LC; Tan, CH Oral Susceptibility of Singapore Aedes (Stegomyia) aegypti (Linnaeus) to Zika Virus PLOS NEGLECTED TROPICAL DISEASES 2012. 6 8 -. 10.1371/journal.pntd.0001792
271	Li, T; Liu, LN; Zhang, L; Liu, NN Role of G-protein-coupled Receptor-related Genes in Insecticide Resistance of the Mosquito, Culex quinquefasciatus SCIENTIFIC REPORTS 2014. 4 -. 10.1038/srep06474
272	Linthicum, KJ; Britch, SC; Anyamba, A Rift Valley Fever: An Emerging Mosquito-Borne Disease ANNUAL REVIEW OF ENTOMOLOGY, VOL 61 2016. 61 395-+. 10.1146/annurev-ento-010715-023819
273	Liu, BY; Ma, J; Jiao, ZH; Gao, X; Xiao, JH; Wang, HB Risk assessment for the Rift Valley fever occurrence in China: Special concern in south-west border areas TRANSBOUNDARY AND EMERGING DISEASES . -. 10.1111/tbed.13695
274	Lord, CC; Alto, BW; Anderson, SL; Connelly, CR; Day, JF; Richards, SL; Smartt, CT; Tabachnick, WJ Can Horton Hear the Whos? The Importance of Scale in Mosquito-Borne Disease JOURNAL OF MEDICAL ENTOMOLOGY 2014. 51 2 297-313. 10.1603/ME11168
275	Lumley, S; Hernandez-Triana, LM; Horton, DL; de Marco, MDF; Medlock, JM; Hewson, R; Fooks, AR; Johnson, N Competence of mosquitoes native to the United Kingdom to support replication and transmission of Rift Valley fever virus PARASITES & VECTORS 2018. 11 -. 10.1186/s13071-018-2884-7
276	Lumley, S; Horton, DL; Hernandez-Triana, LLM; Johnson, N; Fooks, AR; Hewson, R Rift Valley fever virus: strategies for maintenance, survival and vertical transmission in mosquitoes JOURNAL OF GENERAL VIROLOGY 2017. 98 5 875-887. 10.1099/jgv.0.000765
277	LUNDSTROM, JO; TURELL, MJ; NIKLASSON, B VIREMIA IN 3 ORDERS OF BIRDS (ANSERIFORMES, GALLIFORMES AND PASSERIFORMES) INOCULATED WITH OCKELBO VIRUS JOURNAL OF WILDLIFE DISEASES 1993. 29 2 189-195. 10.7589/0090-3558-29.2.189
278	Lura, T; Cummings, R; Velten, R; De Collibus, K; Morgan, T; Nguyen, K; Gerry, A Host (Avian) Biting Preference of Southern California Culex Mosquitoes (Diptera: Culicidae) JOURNAL OF MEDICAL ENTOMOLOGY 2012. 49 3 687-696. 10.1603/ME11177
279	Lutomiah, JL; Koka, H; Mutisya, J; Yalwala, S; Muthoni, M; Makio, A; Limbaso, S; Musila, L; Clark, JW; Turell, MJ; Kioko, E; Schnabel, D; Sang, RC Ability of Selected Kenyan Mosquito (Diptera: Culicidae) Species to Transmit West Nile Virus Under Laboratory Conditions JOURNAL OF MEDICAL ENTOMOLOGY 2011. 48 6 1197-1201. 10.1603/ME11062
280	Mackay, AJ; Kramer, WL; Meece, JK; Brumfield, RT; Foil, LD Host Feeding Patterns of Culex Mosquitoes (Diptera: Culicidae) in East Baton Rouge Parish, Louisiana JOURNAL OF MEDICAL ENTOMOLOGY 2010. 47 2 238-248. 10.1603/ME09168
281	Mackay, AJ; Roy, A; Yates, MM; Foil, LD West Nile virus detection in mosquitoes in East Baton Rouge Parish, Louisiana, from November 2002 to October 2004 JOURNAL OF THE AMERICAN MOSQUITO CONTROL ASSOCIATION 2008. 24 1 28-35. 10.2987/5681.1
282	Mackenzie-Impoinvil L, Impoinvil DE, Galbraith SE, Dillon RJ, Ranson H, Johnson N, Fooks AR, Solomon T, Baylis M. Evaluation of a temperate climate mosquito, Ochlerotatus detritus (=Aedes detritus), as a potential vector of Japanese encephalitis virus. Med Vet Entomol. 2015 Mar;29(1):1-9. doi:
283	Magori, K; Bajwa, WI; Bowden, S; Drake, JM Decelerating Spread of West Nile Virus by Percolation in a Heterogeneous Urban Landscape PLOS COMPUTATIONAL BIOLOGY 2011. 7 7 -. 10.1371/journal.pcbi.1002104
284	Maharaj PD, Langevin SA, Bolling BG, Andrade CC, Engle XA, Ramey WN, Bosco-Lauth A, Bowen RA, Sanders TA, Huang CY, Reisen WK, Brault AC. N-linked glycosylation of the West Nile virus envelope protein is not a requisite for avian virulence or vector competence. PLoS Negl Trop Dis. 2019 Jul 15;13(7):e0007473. doi: 10.1371/journal.pntd.0007473. PMID: 31306420; PMCID:
285	Maharaj, PD; Anishchenko, M; Langevin, SA; Fang, Y; Reisen, WK; Brault, AC Structural gene (prME) chimeras of St Louis encephalitis virus and West Nile virus exhibit altered in vitro cytopathic and growth phenotypes JOURNAL OF GENERAL VIROLOGY 2012. 93 39-49. 10.1099/vir.0.033159-0
286	Maharaj, PD; Bolling, BG; Anishchenko, M; Reisen, WK; Brault, AC Genetic Determinants of Differential Oral Infection Phenotypes of West Nile and St. Louis Encephalitis Viruses in Culex spp. Mosquitoes AMERICAN JOURNAL OF TROPICAL MEDICINE AND HYGIENE 2014. 91 5 1066-1072. 10.4269/ajtmh.14-0289
287	Mahmood, F; Chiles, RE; Fang, Y; Reisen, WK Methods for studying the vector competence of Culex tarsalis for western equine encephalomyelitis virus JOURNAL OF THE AMERICAN MOSQUITO CONTROL ASSOCIATION 2004. 20 3 277-282.
288	Maki, EC; Cohnstaedt, LW Crowdsourcing for large-scale mosquito (Diptera: Culicidae) sampling CANADIAN ENTOMOLOGIST 2015. 147 1 118-123. 10.4039/tce.2014.27
289	Mancini, G; Montarsi, F; Calzolari, M; Capelli, G; Dottori, M; Ravagnan, S; Lelli, D; Chiari, M; Santilli, A; Quaglia, M; Federici, V; Monaco, F; Goffredo, M; Savini, G Mosquito species involved in the circulation of West Nile and Usutu viruses in Italy VETERINARIA ITALIANA 2017. 53 2 97-110. 10.12834/VetIt.114.933.4764.2
290	Manley, R; Harrup, LE; Veronesi, E; Stubbins, F; Stoner, J; Gubbins, S; Wilson, A; Batten, C; Koenraadt, CJM; Henstock, M; Barber, J; Carpenter, S Testing of UK Populations of Culex pipiens L. for Schmallenberg Virus Vector Competence and Their Colonization PLOS ONE 2015. 10 8 -. 10.1371/journal.pone.0134453
291	Mansfield, KL; Hernandez-Triana, LM; Banyard, AC; Fooks, AR; Johnson, N Japanese encephalitis virus infection, diagnosis and control in domestic animals VETERINARY MICROBIOLOGY 2017. 201 85-92. 10.1016/j.vetmic.2017.01.014
292	Marini, G; Guzzetta, G; Baldacchino, F; Arnoldi, D; Montarsi, F; Capelli, G; Rizzoli, A; Merler, S; Rosa, R The effect of interspecific competition on the temporal dynamics of Aedes albopictus and Culex pipiens PARASITES & VECTORS 2017. 10 -. 10.1186/s13071-017-2041-8
293	Marra, PP; Griffing, S; Caffrey, C; Kilpatrick, AM; McLean, R; Brand, C; Saito, E; Dupuis, AP; Kramer, L; Novak, R West Nile virus and wildlife BIOSCIENCE 2004. 54 5 393-402. 10.1641/0006-3568(2004)054[0393:WNVAW]2.0.CO;2
296	Martin-Park, A; Gomez-Govea, MA; Lopez-Monroy, B; Trevino-Alvarado, VM; Torres-Sepulveda, MD; Lopez-Uriate, GA; Villanueva-Segura, OK; Ruiz-Herrera, MD; Martinez-Fierro, MD; Delgado-Encisco, I; Flores-Suarez, AE; White, GS; de Villarreal, LEM; Ponce-Garcia, G; Black, WC; Rodriguez-Sanchez, IP Profiles of Amino Acids and Acylcarnitines Related with Insecticide Exposure in Culex quinquefasciatus (S…
294	Martinet JP, Ferte H, Failloux AB, Schaffner F, Depaquit J. Mosquitoes of North-Western Europe as Potential Vectors of Arboviruses: A Review. Viruses. 2019 Nov 14;11(11):1059. doi: 10.3390/v11111059. PMID: 31739553; PMCID:
295	Martinez-de la Puente, J; Ferraguti, M; Ruiz, S; Roiz, D; Llorente, F; Perez-Ramirez, E; Jimenez-Clavero, MA; Soriguer, R; Figuerola, J Mosquito community influences West Nile virus seroprevalence in wild birds: implications for the risk of spillover into human populations SCIENTIFIC REPORTS 2018. 8 -. 10.1038/s41598-018-20825-z
297	Martins, LA; Fogaca, AC; Bijovsky, AT; Carballar-Lejarazu, R; Marinotti, O; Cardoso, AF Culex quinquefasciatus Storage Proteins PLOS ONE 2013. 8 10 -. 10.1371/journal.pone.0077664
298	McGee, CE; Schneider, BS; Girard, YA; Vanlandingham, DL; Higgs, S Nonviremic transmission of West Nile virus: Evaluation of the effects of space, time, and mosquito species AMERICAN JOURNAL OF TROPICAL MEDICINE AND HYGIENE 2007. 76 3 424-430. 10.4269/ajtmh.2007.76.424
299	McLean, BJ; Hobson-Peters, J; Webb, CE; Watterson, D; Prow, NA; Nguyen, HD; Hall-Mendelin, S; Warrilow, D; Johansen, CA; Jansen, CC; van den Hurk, AF; Beebe, NW; Schnettler, E; Barnard, RT; Hall, RA A novel insect-specific flavivirus replicates only in Aedes-derived cells and persists at high prevalence in wild Aedes vigilax populations in Sydney, Australia VIROLOGY 2015. 486 272-283. 10.1016/j.v…
300	McMillan JR, Marcet PL, Hoover CM, Mead D, Kitron U, Vazquez-Prokopec GM. Feeding Success and Host Selection by <i>Culex quinquefasciatus</i> Say Mosquitoes in Experimental Trials. Vector Borne Zoonotic Dis. 2019 Jul;19(7):540-548. doi: 10.1089/vbz.2018.2381. Epub 2019 Apr 9. PMID: 30964426;
301	McMillan, JR; Blakney, RA; Mead, DG; Koval, WT; Coker, SM; Waller, LA; Kitron, U; Vazquez-Prokopec, GM Linking the vectorial capacity of multiple vectors to observed patterns of West Nile virus transmission JOURNAL OF APPLIED ECOLOGY 2019. 56 4 956-965. 10.1111/1365-2664.13322
302	McPhatter, LP; Su, TY; Williams, G; Cheng, ML; Dhillon, M; Gerry, AC Host-Feeding Patterns of Culex stigmatosoma (Diptera: Culicidae) in Southern California JOURNAL OF MEDICAL ENTOMOLOGY 2017. 54 6 1750-1757. 10.1093/jme/tjx154
303	Mendki, MJ; Sharma, AK; Veer, V; Agrawal, OP; Prakash, S; Parashar, BD Population genetic structure of Culex quinguefasciatus in India by ISSR marker ASIAN PACIFIC JOURNAL OF TROPICAL MEDICINE 2011. 4 5 357-362. 10.1016/S1995-7645(11)60103-X
304	Micieli MV, Glaser RL. Somatic Wolbachia (Rickettsiales: Rickettsiaceae) levels in Culex quinquefasciatus and Culex pipiens (Diptera: Culicidae) and resistance to West Nile virus infection. J Med Entomol. 2014 Jan;51(1):189-99. doi: 10.1603/me13152. PMID: 24605469.
305	Micieli MV, Matacchiero AC, Muttis E, Fonseca DM, Aliota MT, Kramer LD. Vector competence of Argentine mosquitoes (Diptera: Culicidae) for West Nile virus (Flaviviridae: Flavivirus). J Med Entomol. 2013 Jul;50(4):853-62. doi: 10.1603/me12226. PMID: 23926785; PMCID: PMC3932752.
306	Mohlmann, TWR; Oymans, J; Schreur, PJW; Koenraadt, CJM; Kortekaas, J; Vogels, CBF Vector competence of biting midges and mosquitoes for Shuni virus PLOS NEGLECTED TROPICAL DISEASES 2018. 12 12 -. 10.1371/journal.pntd.0006993
307	Mohlmann, TWR; Oymans, J; Schreur, PJW; Koenraadt, CJM; Kortekaas, J; Vogels, CBF Vector competence of biting midges and mosquitoes for Shuni virus PLOS NEGLECTED TROPICAL DISEASES 2019. 13 2 -. 10.1371/journal.pntd.0006609
308	Moise, IK; Riegel, C; Muturi, EJ Environmental and social-demographic predictors of the southern house mosquito Culex quinquefasciatus in New Orleans, Louisiana PARASITES & VECTORS 2018. 11 -. 10.1186/s13071-018-2833-5
309	Molaei, G; Andreadis, TG Identification of avian- and mammalian-derived bloodmeals in Aedes vexans and Culiseta melanura (Diptera : Culicidae) and its implication for West Nile virus transmission in Connecticut, USA JOURNAL OF MEDICAL ENTOMOLOGY 2006. 43 5 1088-1093. 10.1603/0022-2585(2006)43[1088:IOAAMB]2.0.CO;2
310	Molaei, G; Andreadis, TG; Armstrong, PM; Bueno, R; Dennett, JA; Real, SV; Sargent, C; Bala, A; Randle, Y; Guzman, H; da Rosa, AT; Wuithiranyagool, T; Tesh, RB Host feeding pattern of Culex quinquefasciatus (Diptera : Culicidae) and its role in transmission of West Nile virus in Harris County, Texas AMERICAN JOURNAL OF TROPICAL MEDICINE AND HYGIENE 2007. 77 1 73-81.
311	Molaei, G; Farajollahi, A; Scott, JJ; Gaugler, R; Andreadis, TG HUMAN BLOODFEEDING BY THE RECENTLY INTRODUCED MOSQUITO, AEDES JAPONICUS JAPONICUS, AND PUBLIC HEALTH IMPLICATIONS JOURNAL OF THE AMERICAN MOSQUITO CONTROL ASSOCIATION 2009. 25 2 210-214. 10.2987/09-0012.1
312	Monaco, F; Goffredo, M; Briguglio, P; Pinoni, C; Polci, A; Iannetti, S; Pinto, S; Marruchella, G; Di Francesco, G; Di Gennaro, A; Pais, M; Teodori, L; Bruno, R; Catalani, M; Ruiu, A; Lelli, R; Savini, G The 2011 West Nile disease outbreak in Sardinia region, Italy VETERINARIA ITALIANA 2015. 51 1 5-16. 10.12834/VetIt.260.2386.2
313	Montgomery, MJ; Thiemann, T; Macedo, P; Brown, DA; Scott, TW Blood-Feeding Patterns of the Culex pipiens Complex in Sacramento and Yolo Counties, California JOURNAL OF MEDICAL ENTOMOLOGY 2011. 48 2 398-404. 10.1603/ME10067
314	Moraes, OS; Cardoso, BF; Pacheco, TA; Pinto, AZL; Carvalho, MS; Hahn, RC; Burlamaqui, TCT; Oliveira, LF; Oliveira, RS; Vasconcelos, JM; Lemos, PS; Nunes, MRT; Slhessarenko, RD Natural infection by Culex flavivirus in Culex quinquefasciatus mosquitoes captured in Cuiaba, Mato Grosso Mid-Western Brazil MEDICAL AND VETERINARY ENTOMOLOGY 2019. 33 3 397-406. 10.1111/mve.12374
315	Mores, CN; Turell, MJ; Dohm, DJ; Blow, JA; Carranza, MT; Quintana, M Experimental transmission of West Nile virus by Culex nigripalpus from Honduras VECTOR-BORNE AND ZOONOTIC DISEASES 2007. 7 2 279-284. 10.1089/vbz.2006.0557
316	Morris, JA; Lampman, RL; Ballmes, G; Funes, J; Halvorsen, J; Novak, RJ First record of Aedes Japonicus Japonicus in illinois: Defining its spatial distribution and associated mosquito species JOURNAL OF THE AMERICAN MOSQUITO CONTROL ASSOCIATION 2007. 23 3 243-251. 10.2987/8756-971X(2007)23[243:FROAJJ]2.0.CO;2
317	Moura, AS; Cardoso, AF; Costa-da-Silva, AL; Winter, CE; Bijovsky, AT Two Cathepsins B Are Responsible for the Yolk Protein Hydrolysis in Culex quinquefasciatus PLOS ONE 2015. 10 2 -. 10.1371/journal.pone.0118736
318	Munoz, J; Ruiz, S; Soriguer, R; Alcaide, M; Viana, DS; Roiz, D; Vazquez, A; Figuerola, J Feeding Patterns of Potential West Nile Virus Vectors in South-West Spain PLOS ONE 2012. 7 6 -. 10.1371/journal.pone.0039549
319	Muñoz J, Ruiz S, Soriguer R, Alcaide M, Viana DS, Roiz D, Vazquez A, Figuerola J. Feeding patterns of potential West Nile virus vectors in south-west Spain. PLoS One. 2012;7(6):e39549. doi: 10.1371/journal.pone.0039549. Epub 2012 Jun 22. PMID: 22745781; PMCID: PMC3382169.
320	Mutebi JP, Swope BN, Doyle MS, Biggerstaff BJ. Vector competence of Culex restuans (Diptera: Culicidae) from two regions of Chicago with low and high prevalence of West Nile virus human infections. J Med Entomol. 2012 May;49(3):678-86. doi: 10.1603/me11193. PMID: 22679877; PMCID: PMC6515923.
321	Muturi, EJ; Bara, J Sindbis virus interferes with dengue 4 virus replication and its potential transmission by Aedes albopictus PARASITES & VECTORS 2015. 8 -. 10.1186/s13071-015-0667-y
322	Napp, S; Petric, D; Busquets, N West Nile virus and other mosquito-borne viruses present in Eastern Europe PATHOGENS AND GLOBAL HEALTH 2018. 112 5 233-248. 10.1080/20477724.2018.1483567
323	Ndiaye, E; Diallo, D; Fall, G; Ba, Y; Faye, O; Dia, I; Diallo, M Arboviruses isolated from the Barkedji mosquito-based surveillance system, 2012-2013 BMC INFECTIOUS DISEASES 2018. 18 -. 10.1186/s12879-018-3538-2
324	Ndione MHD, Ndiaye EH, Thiam MS, Weidmann M, Faye M, Ba Y, Benkaroun J, Faye O, Loucoubar C, SembÃ¨ne PM, Diallo M, Sall AA, Faye O, Fall G. Impact of genetic diversity on biological characteristics of Usutu virus strains in Africa. Virus Res. 2019 Nov;273:197753. doi: 10.1016/j.virusres.2019.197753. Epub 2019 Sep 12.
325	Nelms BM, Kothera L, Thiemann T, Macedo PA, Savage HM, Reisen WK. Phenotypic variation among Culex pipiens complex (Diptera: Culicidae) populations from the Sacramento Valley, California: horizontal and vertical transmission of West Nile virus, diapause potential, autogeny, and host selection. Am J Trop Med Hyg. 2013 Dec;89(6):1168-78. doi: 10.4269/ajtmh.13-0219. Epub 2013 Sep 16. PMID: 24043690;
326	Nelms, BM; Fechter-Leggett, E; Carroll, BD; Macedo, P; Kluh, S; Reisen, WK. Experimental and Natural Vertical Transmission of West Nile Virus by California Culex (Diptera: Culicidae) Mosquitoes JOURNAL OF MEDICAL ENTOMOLOGY 2013. 50 2 371-378. 10.1603/ME12264
327	Nett, RJ; Campbell, GL; Reisen, WK Potential for the Emergence of Japanese Encephalitis Virus in California VECTOR-BORNE AND ZOONOTIC DISEASES 2009. 9 5 511-517. 10.1089/vbz.2008.0052
328	Newman, CM; Anderson, TK; Goldberg, TL Decreased Flight Activity in Culex pipiens (Diptera: Culicidae) Naturally InfectedWith Culex flavivirus JOURNAL OF MEDICAL ENTOMOLOGY 2016. 53 1 233-236. 10.1093/jme/tjv161
329	Newman, CM; Krebs, BL; Anderson, TK; Hamer, GL; Ruiz, MO; Brawn, JD; Brown, WM; Kitron, UD; Goldberg, TL Culex Flavivirus During West Nile Virus Epidemic and Interepidemic Years in Chicago, United States VECTOR-BORNE AND ZOONOTIC DISEASES 2017. 17 8 567-575. 10.1089/vbz.2017.2124
330	Ng, KC; Chaves, LF; Tsai, KH; Chuang, TW Increased Adult Aedes aegypti and Culex quinquefasciatus (Diptera: Culicidae) Abundance in a Dengue Transmission Hotspot, Compared to a Coldspot, within Kaohsiung City, Taiwan INSECTS 2018. 9 3 -. 10.3390/insects9030098
331	Nguyen, AT; Williams-Newkirk, AJ; Kitron, UD; Chaves, LF Seasonal Weather, Nutrients, and Conspecific Presence Impacts on the Southern House Mosquito Oviposition Dynamics in Combined Sewage Overflows JOURNAL OF MEDICAL ENTOMOLOGY 2012. 49 6 1328-1338. 10.1603/ME12090
332	Nielsen, CF; Armijos, MV; Wheeler, S; Carpenter, TE; Boyce, WM; Kelley, K; Brown, D; Scott, TW; Reisen, WK Risk factors associated with human infection during the 2006 West Nile virus outbreak in Davis, a residential community in Northern California AMERICAN JOURNAL OF TROPICAL MEDICINE AND HYGIENE 2008. 78 1 53-62. 10.4269/ajtmh.2008.78.53
333	Novakova E, Woodhams DC, RodrÃ
334	O'Guinn ML, Turell MJ, Kengluecha A, Jaichapor B, Kankaew P, Miller RS, Endy TP, Jones JW, Coleman RE, Lee JS. Field detection of Tembusu virus in western Thailand by rt-PCR and vector competence determination of select culex mosquitoes for transmission of the virus. Am J Trop Med Hyg. 2013 Nov;89(5):1023-8. doi: 10.4269/ajtmh.13-0160. Epub 2013 Sep 16. PMID: 24043687;
335	Ohlund, P; Lunden, H; Blomstrom, AL Insect-specific virus evolution and potential effects on vector competence VIRUS GENES 2019. 55 2 127-137. 10.1007/s11262-018-01629-9
336	Oliveira ARS, Cohnstaedt LW, Strathe E, Etcheverry L, McVey DS, Piaggio J, Cernicchiaro N. Meta-Analyses of Japanese Encephalitis Virus Infection, Dissemination, and Transmission Rates in Vectors. Am J Trop Med Hyg. 2018 Mar;98(3):883-890. doi: 10.4269/ajtmh.17-0622. Epub 2018 Jan 18. PMID: 29363456;
337	Oliveira ARS, Cohnstaedt LW, Strathe E, HernÃ¡ndez LE, McVey DS, Piaggio J, Cernicchiaro N. Meta-analyses of the proportion of Japanese encephalitis virus infection in vectors and vertebrate hosts. Parasit Vectors. 2017 Sep 7;10(1):418. doi: 10.1186/s13071-017-2354-7. PMID: 28882172; PMCID: PMC5590142.
338	Oliveira ARS, Strathe E, Etcheverry L, Cohnstaedt LW, McVey DS, Piaggio J, Cernicchiaro N. Assessment of data on vector and host competence for Japanese encephalitis virus: A systematic review of the literature. Prev Vet Med. 2018 Jun 1;154:71-89. doi: 10.1016/j.prevetmed.2018.03.018. Epub 2018 Mar 22. PMID:
339	Ortega-Morales, AI; Huerta, H; Strickman, D; Ramos, FJS; Flores, JL; Chavez, EC Records of Mosquitoes in Mexico: Culex stigmatosome Dyar and Cx. thriambus Dyar (Diptera: Culicidae) with Taxonomic Notes for Both Species SOUTHWESTERN ENTOMOLOGIST 2011. 36 2 177-196. 10.3958/059.036.0207
340	Owen, J; Moore, F; Panella, N; Edwards, E; Bru, R; Hughes, M; Komar, N Migrating birds as dispersal vehicles for West Nile virus ECOHEALTH 2006. 3 2 79-85. 10.1007/s10393-006-0025-9
341	Ower, GD; Juliano, SA Effects of larval density on a natural population of Culex restuans (Diptera: Culicidae): no evidence of compensatory mortality ECOLOGICAL ENTOMOLOGY 2019. 44 2 197-205. 10.1111/een.12689
342	Pages, N; Cohnstaedt, LW Mosquito-borne diseases in the livestock industry PESTS AND VECTOR-BORNE DISEASES IN THE LIVESTOCK INDUSTRY: ECOLOGY AND CONTROL OF VECTOR-BORNE DISEASES, VOL 5 2018. 5 195-219. 10.3920/978-90-8686-863-6_8
343	Panella, NA; Young, G; Komar, N Experimental infection of Eurasian collared-dove (Streptopelia decaocto) with West Nile virus JOURNAL OF VECTOR ECOLOGY 2013. 38 2 210-214. 10.1111/j.1948-7134.2013.12032.x
344	Parra-Henao G, SuÃ¡rez L. Mosquitos (Diptera: Culicidae) vectores potenciales de arbovirus en la regiÃ³n de UrabÃ¡, noroccidente de Colombia [Mosquitoes (Diptera: Culiciadae) as potential vectors of arboviruses in the UrabÃ¡ region, Northwest of Colombia]. Biomedica. 2012 Jun;32(2):252-62. Spanish. doi: 10.1590/S0120-41572012000300013. PMID: 23242299.
345	Patsoula, E; Beleri, S; Tegos, N; Mkrtsian, R; Vakali, A; Pervanidou, D Entomological Data and Detection of West Nile Virus in Mosquitoes in Greece (2014-2016), Before Disease Re-Emergence in 2017 VECTOR-BORNE AND ZOONOTIC DISEASES 2020. 20 1 60-70. 10.1089/vbz.2018.2422
346	Paull SH, Horton DE, Ashfaq M, Rastogi D, Kramer LD, Diffenbaugh NS, Kilpatrick AM. Drought and immunity determine the intensity of West Nile virus epidemics and climate change impacts. Proc Biol Sci. 2017 Feb 8;284(1848):20162078. doi: 10.1098/rspb.2016.2078. PMID: 28179512; PMCID:
347	Paz, S Climate change impacts on West Nile virus transmission in a global context PHILOSOPHICAL TRANSACTIONS OF THE ROYAL SOCIETY B-BIOLOGICAL SCIENCES 2015. 370 1665 -. 10.1098/rstb.2013.0561
348	Paz, S; Albersheim, I Influence of warming tendency on Culex pipiens population abundance and on the probability of West Nile Fever outbreaks (Israeli case study: 2001-2005) ECOHEALTH 2008. 5 1 40-48. 10.1007/s10393-007-0150-0
349	Paz, S; Malkinson, D; Green, MS; Tsioni, G; Papa, A; Danis, K; Sirbu, A; Ceianu, C; Katalin, K; Ferenczi, E; Zeller, H; Semenza, JC Permissive Summer Temperatures of the 2010 European West Nile Fever Upsurge PLOS ONE 2013. 8 2 -. 10.1371/journal.pone.0056398
350	Paz, S; Semenza, JC Environmental Drivers of West Nile Fever Epidemiology in Europe and Western Asia-A Review INTERNATIONAL JOURNAL OF ENVIRONMENTAL RESEARCH AND PUBLIC HEALTH 2013. 10 8 3543-3562. 10.3390/ijerph10083543
351	Pearce JC, Learoyd TP, Langendorf BJ, Logan JG. Japanese encephalitis: the vectors, ecology and potential for expansion. J Travel Med. 2018 May 1;25(suppl_1):S16-S26. doi: 10.1093/jtm/tay009. PMID: 29718435.
352	Pereira TN, Carvalho FD, De Mendonca SF, Rocha MN, Moreira LA. Vector competence of Aedes aegypti, Aedes albopictus, and Culex quinquefasciatus mosquitoes for Mayaro virus. PLoS Negl Trop Dis. 2020 Apr 14;14(4):e0007518. doi: 10.1371/journal.pntd.0007518. PMID: 32287269; PMCID: PMC7182273.
353	Pigeault, R; Nicot, A; Gandon, S; Rivero, A Mosquito age and avian malaria infection MALARIA JOURNAL 2015. 14 -. 10.1186/s12936-015-0912-z
354	Platt, KB; Tucker, BJ; Halbur, PG; Blitvich, BJ; Fabiosa, FG; Mullin, K; Parikh, GR; Kitikoon, P; Bartholomay, LC; Rowley, WA Fox squirrels (Sciurus niger) develop West Nile virus viremias sufficient for infecting select mosquito species VECTOR-BORNE AND ZOONOTIC DISEASES 2008. 8 2 225-233. 10.1089/vbz.2007.0182
355	Platt, KB; Tucker, BJ; Halbur, PG; Tiawsirisup, S; Blitvich, BJ; Fabiosa, FG; Bartholomay, LC; Rowley, WA West Nile virus viremia in eastern Chipmunks (Tamias striatus) sufficient for infecting different mosquitoes EMERGING INFECTIOUS DISEASES 2007. 13 6 831-837. 10.3201/eid1306.061008
356	Prow, NA The Changing Epidemiology of Kunjin Virus in Australia INTERNATIONAL JOURNAL OF ENVIRONMENTAL RESEARCH AND PUBLIC HEALTH 2013. 10 12 6255-6272. 10.3390/ijerph10126255
357	Ramos-Nino, ME; Fitzpatrick, DM; Eckstrom, KM; Tighe, S; Hattaway, LM; Hsueh, AN; Stone, DM; Dragon, JA; Cheetham, S Metagenomic analysis of Aedes aegypti and Culex quinquefasciatus mosquitoes from Grenada, West Indies PLOS ONE 2020. 15 4 -. 10.1371/journal.pone.0231047
358	Reisen WK, Barker CM, Fang Y, Martinez VM. Does variation in Culex (Diptera: Culicidae) vector competence enable outbreaks of West Nile virus in California? J Med Entomol. 2008 Nov;45(6):1126-38. doi: 10.1603/0022-2585(2008)45[1126:dvicdc]2.0.co;2. PMID: 19058638.
359	Reisen WK, Fang Y, Brault AC. Limited interdecadal variation in mosquito (Diptera: Culicidae) and avian host competence for Western equine encephalomyelitis virus (Togaviridae: Alphavirus). Am J Trop Med Hyg. 2008 Apr;78(4):681-6. PMID: 18385369.
360	Reisen WK, Fang Y, Martinez VM. Avian host and mosquito (Diptera: Culicidae) vector competence determine the efficiency of West Nile and St. Louis encephalitis virus transmission. J Med Entomol. 2005 May;42(3):367-75. doi:10.1093/jmedent/42.3.367. PMID: 15962789.
361	Reisen WK, Hardy JL, Reeves WC, Presser SB, Milby MM, Meyer RP. Persistence of mosquito-borne viruses in Kern County, California, 1983-1988. Am J Trop Med Hyg. 1990 Oct;43(4):419-37. doi: 10.4269/ajtmh.1990.43.419. PMID: 2240370.
362	Reisen WK, Lothrop HD, Wheeler SS, Kennsington M, Gutierrez A, Fang Y, Garcia S, Lothrop B. Persistent West Nile virus transmission and the apparent displacement St. Louis encephalitis virus in southeastern California, 2003-2006. J Med Entomol. 2008 May;45(3):494-508. doi: 10.1603/0022-2585(2008)45[494:pwnvta]2.0.co;2. PMID: 18533445; PMCID:
363	Reisen WK, Milby MM, Presser SB, Hardy JL. Ecology of mosquitoes and St. Louis encephalitis virus in the Los Angeles Basin of California, 1987-1990. J Med Entomol. 1992 Jul;29(4):582-98. doi: 10.1093/jmedent/29.4.582. PMID:
364	Reisen, W; Brault, AC West Nile virus in North America: perspectives on epidemiology and intervention PEST MANAGEMENT SCIENCE 2007. 63 7 641-646. 10.1002/ps.1325
365	Reisen, WK Ecology of West Nile Virus in North America VIRUSES-BASEL 2013. 5 9 2079-2105. 10.3390/v5092079
366	Reisen, WK Landscape Epidemiology of Vector-Borne Diseases ANNUAL REVIEW OF ENTOMOLOGY 2010. 55 461-483. 10.1146/annurev-ento-112408-085419
367	Reisen, WK THE CONTRASTING BIONOMICS OF CULEX MOSQUITOES IN WESTERN NORTH AMERICA JOURNAL OF THE AMERICAN MOSQUITO CONTROL ASSOCIATION 2012. 28 4 82-91. 10.2987/8756-971X-28.4.82
368	Reisen, WK; Barker, CM; Carney, R; Lothrop, HD; Wheeler, SS; Wilson, JL; Madon, MB; Takahashi, R; Carroll, B; Garcia, S; Fang, Y; Shafii, M; Kahl, N; Ashtari, S; Kramer, V; Glaser, C; Jean, C Role of corvids in epidemiology of West Nile virus in southern California JOURNAL OF MEDICAL ENTOMOLOGY 2006. 43 2 356-367. 10.1603/0022-2585(2006)043[0356:ROCIEO]2.0.CO;2
369	Reisen, WK; Carroll, BD; Takahashi, R; Fang, Y; Garcia, S; Martinez, VM; Quiring, R Repeated West Nile Virus Epidemic Transmission in Kern County, California, 2004-2007 JOURNAL OF MEDICAL ENTOMOLOGY 2009. 46 1 139-157. 10.1603/033.046.0118
370	Reisen, WK; Fang, Y; Martinez, V Is nonviremic transmission of West Nile virus by Culex mosquitoes (Diptera : Culicidae) nonviremic? JOURNAL OF MEDICAL ENTOMOLOGY 2007. 44 2 299-302. 10.1603/0022-2585(2007)44[299:INTOWN]2.0.CO;2
371	Reisen et al. 2006b. Reisen, WK; Fang, Y; Martinez, VM áulex tarsalis (Diptera : Culicidae) JOURNAL OF MEDICAL ENTOMOLOGY 2006. 43 2 309-317. 10.1603/0022-2585(2006)043[0309:EOTOTT]2.0.CO;2
372	Reisen et al. 2006a. Reisen, WK; Fang, Y; Martinez, VM Vector competence of Culiseta incidens and Culex thriambus for West Nile virus JOURNAL OF THE AMERICAN MOSQUITO CONTROL ASSOCIATION 2006. 22 4 662-665. 10.2987/8756-971X(2006)22[662:VCOCIA]2.0.CO;2
373	Reisen, WK; Hardy, JL; Presser, SB Effects of water quality on the vector competence of Culex tarsalis (Diptera : Culicidae) for western equine encephalomyelitis (Togaviridae) and St. Louis encephalitis (Flaviviridae) viruses JOURNAL OF MEDICAL ENTOMOLOGY 1997. 34 6 631-643. 10.1093/jmedent/34.6.631
374	Reisen, WK; Hardy, JL; Presser, SB; Chiles, RE. Seasonal variation in the vector competence of Culex tarsalis (Diptera: Culicidae) from the Coachella valley of California for western equine encephalomyelitis and St Louis encephalitis viruses JOURNAL OF MEDICAL ENTOMOLOGY 1996. 33 3 433-437. 10.1093/jmedent/33.3.433
375	REISEN, WK; LOTHROP, HD; HARDY, JL BIONOMICS OF CULEX-TARSALIS (DIPTERA, CULICIDAE) IN RELATION TO ARBOVIRUS TRANSMISSION IN SOUTHEASTERN CALIFORNIA JOURNAL OF MEDICAL ENTOMOLOGY 1995. 32 3 316-327. 10.1093/jmedent/32.3.316
376	Reisen, WK; Lothrop, HD; Wheeler, SS; Kennsington, M; Gutierrez, A; Fang, Y; Garcia, S; Lothrop, B Persistent West Nile virus transmission and the apparent displacement St. Louis encephalitis virus in southeastern California, 2003-2006 JOURNAL OF MEDICAL ENTOMOLOGY 2008. 45 3 494-508. 10.1603/0022-2585(2008)45[494:PWNVTA]2.0.CO;2
377	Reisen, WK; Martinez, VM; Fang, Y; Garcia, S; Ashtari, S; Wheeler, SS; Carroll, BD Role of California (Callipepla californica) and Gambel's (Callipepla gambelii) quail in the ecology of mosquito-borne encephalitis viruses in California, USA VECTOR-BORNE AND ZOONOTIC DISEASES 2006. 6 3 248-260. 10.1089/vbz.2006.6.248
378	REISEN, WK; MEYER, RP; PRESSER, SB; HARDY, JL EFFECT OF TEMPERATURE ON THE TRANSMISSION OF WESTERN EQUINE ENCEPHALOMYELITIS AND ST-LOUIS ENCEPHALITIS VIRUSES BY CULEX-TARSALIS (DIPTERA, CULICIDAE) JOURNAL OF MEDICAL ENTOMOLOGY 1993. 30 1 151-160. 10.1093/jmedent/30.1.151
379	Reisen, WK; Wheeler, SS; Yamamoto, S; Fang, Y; Garcia, S Nesting ardeid colonies are not a focus of elevated West Nile virus activity in southern California VECTOR-BORNE AND ZOONOTIC DISEASES 2005. 5 3 258-266. 10.1089/vbz.2005.5.258
380	Reiter, P West Nile virus in Europe: understanding the present to gauge the future EUROSURVEILLANCE 2010. 15 10 4-10.
381	Richards SL, Anderson SL, Lord CC, Smartt CT, Tabachnick WJ. Relationships between infection, dissemination, and transmission of West Nile virus RNA in Culex pipiens quinquefasciatus (Diptera: Culicidae). J Med Entomol. 2012 Jan;49(1):132-42. doi: 10.1603/me10280. PMID: 22308781; PMCID: PMC3320798.
382	Richards SL, Anderson SL, Lord CC, Tabachnick WJ. Effects of virus dose and extrinsic incubation temperature on vector competence of Culex nigripalpus (Diptera: Culicidae) for St. Louis encephalitis virus. J Med Entomol. 2012 Nov;49(6):1502-6. doi: 10.1603/me12054. PMID: 23270182; PMCID: PMC3546324.
383	Richards SL, Anderson SL, Lord CC, Tabachnick WJ. Impact of West Nile virus dose and incubation period on vector competence of Culex nigripalpus (Diptera: Culicidae). Vector Borne Zoonotic Dis. 2011 Nov;11(11):1487-91. doi: 10.1089/vbz.2010.0229. Epub 2011 Jul 14. PMID: 21756030; PMCID: PMC3216060.
384	Richards SL, Anderson SL, Lord CC. Vector competence of Culex pipiens quinquefasciatus (Diptera: Culicidae) for West Nile virus isolates from Florida. Trop Med Int Health. 2014 May;19(5):610-7. doi: 10.1111/tmi.12277. Epub 2014 Feb 12. PMID: 24898274; PMCID: PMC4101994.
385	Richards SL, Lord CC, Pesko K, Tabachnick WJ. Environmental and biological factors influencing Culex pipiens quinquefasciatus Say (Diptera: Culicidae) vector competence for Saint Louis encephalitis virus. Am J Trop Med Hyg. 2009 Aug;81(2):264-72. PMID: 19635881; PMCID: PMC2808141.
387	Richards SL, Mores CN, Lord CC, Tabachnick WJ. Impact of extrinsic incubation temperature and virus exposure on vector competence of Culex pipiens quinquefasciatus Say (Diptera: Culicidae) for West Nile virus. Vector Borne Zoonotic Dis. 2007 Winter;7(4):629-36. doi: 10.1089/vbz.2007.0101. PMID:
388	Richards SL, Pesko K, Alto BW, Mores CN. Reduced infection in mosquitoes exposed to blood meals containing previously frozen flaviviruses. Virus Res.2007 Nov;129(2):224-7. doi: 10.1016/j.virusres.2007.06.019. Epub 2007 Aug 7. PMID: 17686541; PMCID: PMC2746366.
389	Richards, SL; Anderson, SL; Yost, SA Effects of blood meal source on the reproduction of Culex pipiens quinquefasciatus (Diptera: Culicidae). JOURNAL OF VECTOR ECOLOGY 2012. 37 1 1-7. 10.1111/j.1948-7134.2012.00194.x
390	Richards, SL; Anderson, SL; Yost, SA IN VITRO AND IN VIVO EFFECTS OF WEST NILE VIRUS PROPAGATED IN CELLS OF DIFFERENT PASSAGE JOURNAL OF THE AMERICAN MOSQUITO CONTROL ASSOCIATION 2010. 26 4 436-440. 10.2987/10-6051.1
391	Rochlin, I; Dempsey, ME; Campbell, SR; Ninivaggi, DV Salt marsh as Culex salinarius larval habitat in coastal New York JOURNAL OF THE AMERICAN MOSQUITO CONTROL ASSOCIATION 2008. 24 3 359-367. 10.2987/5748.1
392	Rochlin, I; James-Pirri, MJ; Adamowicz, SC; Wolfe, RJ; Capotosto, P; Dempsey, ME; Iwanejko, T; Ninivaggi, DV Integrated Marsh Management (IMM): a new perspective on mosquito control and best management practices for salt marsh restoration WETLANDS ECOLOGY AND MANAGEMENT 2012. 20 3 219-232. 10.1007/s11273-012-9251-9
393	Roesch, F; Fajardo, A; Moratorio, G; Vignuzzi, M Usutu Virus: An Arbovirus on the Rise VIRUSES-BASEL 2019. 11 7 -. 10.3390/v11070640
394	Romo H, Kenney JL, Blitvich BJ, Brault AC. Restriction of Zika virus infection and transmission in Aedes aegypti mediated by an insect-specific flavivirus. Emerg Microbes 10.1038/s41426-018-0180-4. PMID: 30429457; PMCID: PMC6235874.Infect. 2018 Nov 15;7(1):181. doi:
395	Romo H, Papa A, Kading R, Clark R, Delorey M, Brault AC. Comparative Vector Competence of North American <i>Culex pipiens</i> and <i>Culex quinquefasciatus</i> for African and European Lineage 2 West Nile Viruses. Am J Trop Med Hyg. 2018 Jun;98(6):1863-1869. doi: 10.4269/ajtmh.17-0935. Epub 2018 Apr 5. PMID: 29637885; PMCID: PMC6086155.
396	Rosso, F; Tagliapietra, V; Albanese, D; Pindo, M; Baldacchino, F; Arnoldi, D; Donati, C; Rizzoli, A Reduced diversity of gut microbiota in two Aedes mosquitoes species in areas of recent invasion SCIENTIFIC REPORTS 2018. 8 -. 10.1038/s41598-018-34640-z
397	Roundy CM, Azar SR, Rossi SL, Weaver SC, Vasilakis N. Insect-Specific Viruses: A Historical Overview and Recent Developments. Adv Virus Res. 2017;98:119-146. doi: 10.1016/bs.aivir.2016.10.001. Epub 2016 Nov 17. PMID:
398	Roundy, CM; Azar, SR; Rossi, SL; Huang, JH; Leal, G; Yun, R; Fernandez-Salas, I; Vitek, CJ; Paploski, IAD; Kitron, U; Ribeiro, GS; Hanley, KA; Weaver, SC; Vasilakis, N Variation in Aedes aegypti Mosquito Competence for Zika Virus Transmission EMERGING INFECTIOUS DISEASES 2017. 23 4 625-632. 10.3201/eid2304.161484
399	Russell, RC Dramas Down-Under: Changes and Challenges in Australia VECTOR BIOLOGY, ECOLOGY AND CONTROL 2010. 81-96. 10.1007/978-90-481-2458-9_6
400	Russell, RC Vectors vs humans in Australia - Who is on top down under? An update on vectorborne disease and research on vectors in Australia JOURNAL OF VECTOR ECOLOGY 1998. 23 1 1-46.
401	Salazar, P; Traub-Dargatz, JL; Morley, PS; Wilmot, DD; Steffen, DJ; Cunningham, WE; Salman, MD Outcome of equids with clinical signs of West Nile virus infection and factors associated with death JAVMA-JOURNAL OF THE AMERICAN VETERINARY MEDICAL ASSOCIATION 2004. 225 2 267-274. 10.2460/javma.2004.225.267
402	Samuel PP, Hiriyan J, Thenmozhi V, Balasubramanian A. A system for studying vector competence of mosquitoes for Japanese encephalitis virus. Indian J Malariol. 1998 Sep;35(3):146-50. PMID: 10497840.
403	Samuel, PP; Arunachalam, N; Rajendran, R; Leo, SVJ; Ayanar, K; Balasubramaniam, R; Tyagi, BK Temporal Variation in the Susceptibility of Culex tritaeniorhynchus (Diptera: Culicidae) to Japanese Encephalitis Virus in an Endemic Area of Tamil Nadu, South India VECTOR-BORNE AND ZOONOTIC DISEASES 2010. 10 10 1003-1008. 10.1089/vbz.2009.0072
404	Sanisuriwong J, Yurayart N, Thontiravong A, Tiawsirisup S. Duck Tembusu virus detection and characterization from mosquitoes in duck farms, Thailand. Transbound Emerg Dis. 2020 May;67(3):1082-1088. doi: 10.1111/tbed.13474. Epub
405	Sardelis MR, Turell MJ, Andre RG. Experimental transmission of St. Louis encephalitis virus by Ochlerotatus j. japonicus. J Am Mosq Control Assoc. 2003 Jun;19(2):159-62. PMID: 12825669.
406	Sardelis MR, Turell MJ, Dohm DJ, O'Guinn ML. Vector competence of selected North American Culex and Coquillettidia mosquitoes for West Nile virus. Emerg Infect Dis. 2001 Nov-Dec;7(6):1018-22. doi: 10.3201/eid0706.010617. PMID:
407	Sardelis MR, Turell MJ. Ochlerotatus j. japonicus in Frederick County, Maryland: discovery, distribution, and vector competence for West Nile virus. J Am Mosq Control Assoc. 2001 Jun;17(2):137-41. PMID: 11480822.
408	Sardelis, MR; Turell, MJ; O'Guinn, ML; Andre, RG; Roberts, DR Vector competence of three North American strains of Aedes albopictus for West Nile virus JOURNAL OF THE AMERICAN MOSQUITO CONTROL ASSOCIATION 2002. 18 4 284-289.
409	Sawabe, K; Isawa, H; Hoshin, K; Sasaki, T; Roychoudhury, S; Higa, Y; Kasai, S; Tsuda, Y; Nishiumi, I; Hisai, N; Hamao, S; Kobayashi, M Host-Feeding Habits of Culex pipiens and Aedes albopictus (Diptera: Culicidae) Collected at the Urban and Suburban Residential Areas of Japan JOURNAL OF MEDICAL ENTOMOLOGY 2010. 47 3 442-450. 10.1603/ME09256
410	Schoener, E; Uebleis, SS; Butter, J; Nawratil, M; Cuk, C; Flechl, E; Kothmayer, M; Obwaller, AG; Zechmeister, T; Rubel, F; Lebl, K; Zittra, C; Fuehrer, HP Avian Plasmodium in Eastern Austrian mosquitoes MALARIA JOURNAL 2017. 16 -. 10.1186/s12936-017-2035-1
411	Schonenberger AC, Wagner S, Tuten HC, Schaffner F, Torgerson P, Furrer S, Mathis A, Silaghi C. Host preferences in host-seeking and blood-fed mosquitoes in Switzerland. Med Vet Entomol. 2016 Mar;30(1):39-52. doi: 10.1111/mve.12155.
412	Shaman, J; Day, JF; Komar, N Hydrologic Conditions Describe West Nile Virus Risk in Colorado INTERNATIONAL JOURNAL OF ENVIRONMENTAL RESEARCH AND PUBLIC HEALTH 2010. 7 2 494-508. 10.3390/ijerph7020494
413	Shi, CY; Beller, L; Debouttel, W; Yinda, KC; Delang, L; Vega-Rua, A; Failloux, AB; Matthijnssens, J Stable distinct core eukaryotic viromes in different mosquito species from Guadeloupe, using single mosquito viral metagenomics MICROBIOME 2019. 7 1 -. 10.1186/s40168-019-0734-2
414	Shin D, Civana A, Acevedo C, Smartt CT. Transcriptomics of differential vector competence: West Nile virus infection in two populations of Culex pipiens quinquefasciatus linked to ovary development. BMC Genomics. 2014 Jun 22;15(1):513. doi: 10.1186/1471-2164-15-513. PMID: 24952767; PMCID: PMC4092223.
415	Shocket, MS; Verwillow, AB; Numazu, MG; Slamani, H; Cohen, JM; El Moustaid, F; Rohr, J; Johnson, LR; Mordecai, EA. Transmission of West Nile and five other temperate mosquito-borne viruses peaks at temperatures between 23 degrees C and 26 degrees C ELIFE 2020. 9 -. 10.7554/eLife.58511
416	Simpson, JE; Folsom-O'Keefe, CM; Childs, JE; Simons, LE; Andreadis, TG; Diuk-Wasser, MA Avian Host-Selection by Culex pipiens in Experimental Trials PLOS ONE 2009. 4 11 -. 10.1371/journal.pone.0007861
417	Simpson, JE; Hurtado, PJ; Medlock, J; Molaei, G; Andreadis, TG; Galvani, AP; Diuk-Wasser, MA Vector host-feeding preferences drive transmission of multi-host pathogens: West Nile virus as a model system PROCEEDINGS OF THE ROYAL SOCIETY B-BIOLOGICAL SCIENCES 2012. 279 1730 925-933. 10.1098/rspb.2011.1282
418	Smartt CT, Richards SL, Anderson SL, Vitek CJ. Effects of forced egg retention on the temporal progression of West Nile virus infection in Culex pipiens quinquefasciatus (Diptera: Culicidae). Environ Entomol. 2010 Feb;39(1):190-4. doi: 10.1603/EN09172. PMID: 20146856; PMCID: PMC2828061.
419	Smartt CT, Shin D, Anderson SL. The Effect of West Nile Virus Infection on the Midgut Gene Expression of Culex pipiens quinquefasciatus Say (Diptera: Culicidae). Insects. 2016 Dec 19;7(4):76. doi: 10.3390/insects7040076. PMID:
420	Smartt, CT; Richards, SL; Anderson, SL; Erickson, JS West Nile Virus Infection Alters Midgut Gene Expression in Culex pipiens quinquefasciatus Say (Diptera: Culicidae) AMERICAN JOURNAL OF TROPICAL MEDICINE AND HYGIENE 2009. 81 2 258-263. 10.4269/ajtmh.2009.81.258
421	Smith, DR; Carrara, AS; Aguilar, PV; Weaver, SC. Evaluation of methods to assess transmission potential of Venezuelan equine encephalitis virus by mosquitoes and estimation of mosquito saliva titers AMERICAN JOURNAL OF TROPICAL MEDICINE AND HYGIENE 2005. 73 1 33-39. 10.4269/ajtmh.2005.73.33
422	Stenn, T; Peck, KJ; Pereira, GR; Burkett-Cadena, ND Vertebrate Hosts of Aedes aegypti, Aedes albopictus, and Culex quinquefasciatus (Diptera: Culicidae) as Potential Vectors of Zika Virus in Florida JOURNAL OF MEDICAL ENTOMOLOGY 2019. 56 1 10-17. 10.1093/jme/tjy148
423	Stephenson, E; Murphy, A; Jansen, C; Peel, A; McCallum, H Interpreting mosquito feeding patterns in Australia through an ecological lens: an analysis of blood meal studies PARASITES & VECTORS 2019. 12 -. 10.1186/s13071-019-3405-z
424	Stevens, LE; Ramberg, FB; Darsie, RF Biogeography of Culicidae (Diptera) in the Grand Canyon region, southwestern USA PAN-PACIFIC ENTOMOLOGIST 2008. 84 2 92-109. 10.3956/2007-17.1
425	Stockwell, PJ; Wessell, N; Reed, DR; Kronenwetter-Koepel, TA; Reed, KD; Turchi, TR; Meece, JK A field evaluation of four larval mosquito control methods in urban catch basins JOURNAL OF THE AMERICAN MOSQUITO CONTROL ASSOCIATION 2006. 22 4 666-671. 10.2987/8756-971X(2006)22[666:AFEOFL]2.0.CO;2
426	Styer, LM; Kent, KA; Albright, RG; Bennett, CJ; Kramer, LD; Bernard, KA. Mosquitoes inoculate high doses of west nile virus as they probe and feed on live hosts PLOS PATHOGENS 2007. 3 9 1262-1270. 10.1371/journal.ppat.0030132
427	Styer, LM; Lim, PY; Louie, KL; Albright, RG; Kramer, LD; Bernard, KA Mosquito Saliva Causes Enhancement of West Nile Virus Infection in Mice JOURNAL OF VIROLOGY 2011. 85 4 1517-1527. 10.1128/JVI.01112-10
428	Sudeep AB, Bondre VP, Mavale MS, Ghodke YS, George RP, Aher RV, Gokhale MD. Preliminary findings on Bagaza virus (Flavivirus: Flaviviridae) growth kinetics, transmission potential & transovarial transmission in three species of mosquitoes. Indian J Med Res. 2013;138(2):257-61. PMID: 24056604; PMCID:
429	Sudeep AB, Ghodke YS, George RP, Ingale VS, Dhaigude SD, Gokhale MD. Vectorial capacity of Culex gelidus (Theobald) mosquitoes to certain viruses of public health importance in India. J Vector Borne Dis. 2015 Jun;52(2):153-8.
431	Sudeep AB, Mandar P, Ghodke YK, George RP, Gokhale MD. Vector competence of two Indian populations of Culex quinquefasciatus (Diptera: Culicidae) mosquitoes to three West Nile virus strains. J Vector Borne Dis. 2015 Sep;52(3):185-92.
432	Sudeep, AB Culex gelidus: An emerging mosquito vector with potential to transmit multiple virus infections JOURNAL OF VECTOR BORNE DISEASES 2014. 51 4 251-258.
433	Sudeep, AB; Shaikh, N; Ghodke, YS; Ingale, VS; Gokhale, MD Vector competence of certain Culex and Aedes mosquitoes for the Chittoor virus, the Indian variant of the Batai virus CANADIAN JOURNAL OF MICROBIOLOGY 2018. 64 8 581-588. 10.1139/cjm-2017-0514
434	Tabachnick, WJ Nature, Nurture and Evolution of Intra-Species Variation in Mosquito Arbovirus Transmission Competence INTERNATIONAL JOURNAL OF ENVIRONMENTAL RESEARCH AND PUBLIC HEALTH 2013. 10 1 249-277. 10.3390/ijerph10010249
435	Tackett, J; Charnigo, R; Caldwell, G Relating West Nile virus case fatality rates to demographic and surveillance variables PUBLIC HEALTH REPORTS 2006. 121 6 666-673. 10.1177/003335490612100606
436	Talavera S, Birnberg L, NuÃ±ez AI, MuÃ±oz-MuÃ±oz F, VÃ¡zquez A, Busquets N. Culex flavivirus infection in a Culex pipiens mosquito colony and its effects on vector competence for Rift Valley fever phlebovirus. Parasit Vectors. 2018 May 23;11(1):310. doi: 10.1186/s13071-018-2887-4. PMID: 29792223; PMCID: PMC5966921.
437	Tandina, F; Niare, S; Laroche, M; Kone, AK; Diarra, AZ; Ongoiba, A; Berenger, JM; Doumbo, OK; Raoult, D; Parola, P Using MALDI-TOF MS to identify mosquitoes collected in Mali and their blood meals PARASITOLOGY 2018. 145 9 1170-1182. 10.1017/S0031182018000070
438	Tantely, LM; Cetre-Sossah, C; Rakotondranaivo, T; Cardinale, E; Boyer, S Population dynamics of mosquito species in a West Nile virus endemic area in Madagascar PARASITE 2017. 24 -. 10.1051/parasite/2017005
439	Tham, HW; Balasubramaniam, V; Ooi, MK; Chew, MF Viral Determinants and Vector Competence of Zika Virus FRONTIERS IN MICROBIOLOGY 2018. 9 -. 10.3389/fmicb.2018.01040
440	Thareja, V; Singh, R; Naorem, AS Some observations on overwintering sites of adult Culex quinquefasciatus (Diptera: Culicidae) and strategies followed under natural and seminatural conditions PARASITOLOGY RESEARCH 2016. 115 1 195-203. 10.1007/s00436-015-4735-1
441	Thiemann, TC; Reisen, WK Evaluating Sampling Method Bias in Culex tarsalis and Culex quinquefasciatus (Diptera: Culicidae) Bloodmeal Identification Studies JOURNAL OF MEDICAL ENTOMOLOGY 2012. 49 1 143-149. 10.1603/ME11134
442	Thiemann, TC; Wheeler, SS; Barker, CM; Reisen, WK Mosquito Host Selection Varies Seasonally with Host Availability and Mosquito Density PLOS NEGLECTED TROPICAL DISEASES 2011. 5 12 -. 10.1371/journal.pntd.0001452
443	Thiemann, TC; Woodward, DL; Fang, Y; Ryan, BM; Nelms, BM; Scott, JJ; Reisen, WK Abundance and Bloodfeeding Patterns of Mosquitoes (Diptera: Culicidae) in an Oak Woodland on the Eastern Slope of the Northern Coast Range of California JOURNAL OF MEDICAL ENTOMOLOGY 2017. 54 5 1344-1353. 10.1093/jme/tjx078
444	Thomas, D; Weedermann, M; Billings, L; Hoffacker, J; Washington-Allen, RA When to Spray: a Time-Scale Calculus Approach to Controlling the Impact of West Nile Virus ECOLOGY AND SOCIETY 2009. 14 2 -.
445	Tian, HY; Huang, SQ; Zhou, S; Bi, P; Yang, ZC; Li, XJ; Chen, LF; Cazelles, B; Yang, J; Luo, L; Jing, QL; Yuan, WP; Pei, Y; Sun, Z; Yue, TX; Kwan, MP; Liu, QY; Wang, M; Tong, SL; Brownstein, JS; Xu, B Surface water areas significantly impacted 2014 dengue outbreaks in Guangzhou, China ENVIRONMENTAL RESEARCH 2016. 150 299-305. 10.1016/j.envres.2016.05.039
446	Tiawsirisup, S; Kinley, JR; Tucker, BJ; Evans, RB; Rowley, WA; Platt, KB Vector competence of Aedes vexans (Diptera : Culicidae) for West Nile virus and potential as an enzootic vector JOURNAL OF MEDICAL ENTOMOLOGY 2008. 45 3 452-457. 10.1603/0022-2585(2008)45[452:VCOAVD]2.0.CO;2
447	Tiawsirisup, S; Platt, KB; Evans, RB; Rowley, WA A comparision of West Nile virus transmission by Ochlerotatus trivittatus (COQ.), Culex pipiens (L.), and Aedes albopictus (Skuse) VECTOR-BORNE AND ZOONOTIC DISEASES 2005. 5 1 40-47. 10.1089/vbz.2005.5.40
448	Tiawsirisup, S; Platt, KB; Evans, RB; Rowley, WA Susceptibility of Ochlerotatus trivittatus (Coq.), Aedes albopictus (Skuse), and Culex pipiens (L.) to West Nile virus infection VECTOR-BORNE AND ZOONOTIC DISEASES 2004. 4 3 190-197.
449	Tiawsirisup, S; Platt, KB; Tucker, BJ; Rowley, WA Eastern cottontail rabbits (Sylvilagus floridanus) develop West Nile virus viremias sufficient for infecting select mosquito species VECTOR-BORNE AND ZOONOTIC DISEASES 2005. 5 4 342-350. 10.1089/vbz.2005.5.342
450	Toeroek, Edina; Tomazatos, Alexandru; Cadar, Daniel; Horvath, Cintia; Keresztes, Lujza; Jansen, Stephanie; Becker, Norbert; Kaiser, Achim; Popescu, Octavian; Schmidt-Chanasit, Jonas; Joest, Hanna; Luehken, Renke. Pilot longitudinal mosquito surveillance study in the Danube Delta Biosphere Reserve and the first reports of Anopheles algeriensis Theobald, 1903 and Aedes hungaricus Mihalyi, 1955 for …
451	Torok, E; Tomazatos, A; Cadar, D; Horvath, C; Keresztes, L; Jansen, S; Becker, N; Kaiser, A; Popescu, O; Schmidt-Chanasit, J; Jost, H; Luhken, R Pilot longitudinal mosquito surveillance study in the Danube Delta Biosphere Reserve and the first reports of Anopheles algeriensis Theobald, 1903 and Aedes hungaricus Mihalyi, 1955 for Romania PARASITES & VECTORS 2016. 9 -. 10.1186/s13071-016-1484-7
452	Torres-Gutierrez, C; Bergo, ES; Emerson, KJ; de Oliveira, TMP; Greni, S; Sallum, MAM Mitochondrial COI gene as a tool in the taxonomy of mosquitoes Culex subgenus Melanoconion ACTA TROPICA 2016. 164 137-149. 10.1016/j.actatropica.2016.09.007
453	Tran, A; L'Ambert, G; Balanca, G; Pradier, S; Grosbois, V; Balenghien, T; Baldet, T; Lecollinet, S; Leblond, A; Gaidet-Drapier, N An Integrative Eco-Epidemiological Analysis of West Nile Virus Transmission ECOHEALTH 2017. 14 3 474-489. 10.1007/s10393-017-1249-6
454	Trari, B; Dakki, M; Harbach, RE An updated checklist of the Culicidae (Diptera) of Morocco, with notes on species of historical and current medical importance JOURNAL OF VECTOR ECOLOGY 2017. 42 1 94-104. 10.1111/jvec.12243
455	Tuanudom, R; Yurayart, N; Tiawsirisup, S Effects of Chikungunya virus titers in blood meals on virus infection, dissemination, and transmission in Asian tiger mosquito: Aedes albopictus (Diptera: Culicidae) THAI JOURNAL OF VETERINARY MEDICINE 2017. 47 2 233-240.
456	Turell MJ, Dohm DJ, Sardelis MR, Oguinn ML, Andreadis TG, Blow JA. An update on the potential of north American mosquitoes (Diptera: Culicidae) to transmit West Nile Virus. J Med Entomol. 2005 Jan;42(1):57-62. doi: 10.1093/jmedent/42.1.57. PMID: 15691009.
457	Turell MJ, Linthicum KJ, Patrican LA, Davies FG, Kairo A, Bailey CL. Vector competence of selected African mosquito (Diptera: Culicidae) species for Rift Valley fever virus. J Med Entomol. 2008 Jan;45(1):102-8. doi:10.1603/0022-2585(2008)45[102:vcosam]2.0.co;2. PMID: 18283949.
458	Turell MJ, O'Guinn ML, Dohm DJ, Jones JW. Vector competence of North American mosquitoes (Diptera: Culicidae) for West Nile virus. J Med Entomol. 2001 Mar;38(2):130-4. doi: 10.1603/0022-2585-38.2.130. PMID: 11296813.
459	Turell MJ, O'Guinn ML, Dohm DJ, Webb JP Jr, Sardelis MR. Vector competence of Culex tarsalis from Orange County, California, for West Nile virus. Vector Borne Zoonotic Dis. 2002 Fall;2(3):193-6. doi: 10.1089/15303660260613756. PMID:
460	Turell, M; Dave, K; Mayda, M; Parker, Z; Coleman, R; Dave, S; Strickman, D Wicking Assay for the Rapid Detection of Rift Valley Fever Viral Antigens in Mosquitoes (Diptera: Culicidae) JOURNAL OF MEDICAL ENTOMOLOGY 2011. 48 3 628-633. 10.1603/ME10219
461	Turell, MJ MEMBERS OF THE CULEX PIPIENS COMPLEX AS VECTORS OF VIRUSES JOURNAL OF THE AMERICAN MOSQUITO CONTROL ASSOCIATION 2012. 28 4 123-126. 10.2987/8756-971X-28.4.123
462	Turell, MJ; Byrd, BD; Harrison, BA POTENTIAL FOR POPULATIONS OF AEDES J. JAPONICUS TO TRANSMIT RIFT VALLEY FEVER VIRUS IN THE USA JOURNAL OF THE AMERICAN MOSQUITO CONTROL ASSOCIATION 2013. 29 2 133-137. 10.2987/12-6316r.1
463	Turell, MJ; Dohm, DJ; Fonseca, DM COMPARISON OF THE POTENTIAL FOR DIFFERENT GENETIC FORMS IN THE CULEX PIPIENS COMPLEX IN NORTH AMERICA TO TRANSMIT RIFT VALLEY FEVER VIRUS JOURNAL OF THE AMERICAN MOSQUITO CONTROL ASSOCIATION 2014. 30 4 253-259. 10.2987/14-6441R.1
464	Turell, MJ; Dohm, DJ; Geden, CJ; Hogsette, JA; Linthicum, KJ POTENTIAL FOR STABLE FLIES AND HOUSE FLIES (DIPTERA: MUSCIDAE) TO TRANSMIT RIFT VALLEY FEVER VIRUS JOURNAL OF THE AMERICAN MOSQUITO CONTROL ASSOCIATION 2010. 26 4 445-448. 10.2987/10-6070.1
465	Turell, MJ; Dohm, DJ; Mores, CN; Terracina, L; Wallette, DL; Hribar, LJ; Pecor, JE; Blow, JA POTENTIAL FOR NORTH AMERICAN MOSQUITOES TO TRANSMIT RIFT VALLEY FEVER VIRUS JOURNAL OF THE AMERICAN MOSQUITO CONTROL ASSOCIATION 2008. 24 4 502-507. 10.2987/08-5791.1
466	Unlu, I; Roy, AF; Yates, M; Garrett, D; Bell, H; Harden, T; Foil, LD EVALUATION OF SURVEILLANCE METHODS FOR DETECTION OF WEST NILE VIRUS ACTIVITY IN EAST BATON ROUGE PARISH, LOUISIANA, 2004-2006 JOURNAL OF THE AMERICAN MOSQUITO CONTROL ASSOCIATION 2009. 25 2 126-133. 10.2987/08-5713.1
467	Vaidyanathan R, Fleisher AE, Minnick SL, Simmons KA, Scott TW. Nutritional stress affects mosquito survival and vector competence for West Nile virus. Vector Borne Zoonotic Dis. 2008 Dec;8(6):727-32. doi: 10.1089/vbz.2007.0189.
468	Vaidyanathan R, Scott TW. Geographic variation in vector competence for West Nile virus in the Culex pipiens (Diptera: Culicidae) complex in California. Vector Borne Zoonotic Dis. 2007 Summer;7(2):193-8. doi: 10.1089/vbz.2006.0589.
469	Vaidyanathan, R; Scott, TW Apoptosis in mosquito midgut epithelia associated with West Nile virus infection APOPTOSIS 2006. 11 9 1643-1651. 10.1007/s10495-006-8783-y
470	Vaidyanathan, R; Scott, TW Seasonal variation in susceptibility to West Nile virus infection in Culex pipiens pipiens (L.) (Diptera : Culicidae) from San Joaquin County, California JOURNAL OF VECTOR ECOLOGY 2006. 31 2 423-425. 10.3376/1081-1710(2006)31[423:SVISTW]2.0.CO;2
471	van den Hurk AF, Nisbet DJ, Hall RA, Kay BH, MacKenzie JS, Ritchie SA. Vector competence of Australian mosquitoes (Diptera: Culicidae) for Japanese encephalitis virus. J Med Entomol. 2003 Jan;40(1):82-90. doi: 10.1603/0022-2585-40.1.82. PMID: 12597658.
472	van den Hurk AF, Pyke AT, Mackenzie JS, Hall-Mendelin S, Ritchie SA. Japanese Encephalitis Virus in Australia: From Known Known to Known Unknown. Trop Med Infect Dis. 2019 Feb 20;4(1):38. doi: 10.3390/tropicalmed4010038. PMID:
473	Van den Hurk, AF; Johnson, PH; Hall-Mendelin, S; Northill, JA; Simmons, RJ; Jansen, CC; Frances, SP; Smitil, GA; Ritchie, SA Expectoration of flaviviruses during sugar feeding by mosquitoes (Diptera : Culicidae) JOURNAL OF MEDICAL ENTOMOLOGY 2007. 44 5 845-850. 10.1603/0022-2585(2007)44[845:EOFDSF]2.0.CO;2
474	van den Hurk, AF; Smith, CS; Field, HE; Smith, IL; Northill, JA; Taylor, CT; Jansen, CC; Smith, GA; Mackenzie, JS Transmission of Japanese Encephalitis Virus from the Black Flying Fox, Pteropus alecto, to Culex annulirostris Mosquitoes, Despite the Absence of Detectable Viremia AMERICAN JOURNAL OF TROPICAL MEDICINE AND HYGIENE 2009. 81 3 457-462. 10.4269/ajtmh.2009.81.457
475	Van Slyke GA, Jia Y, Whiteman MC, Wicker JA, Barrett ADT, Kramer LD. Vertebrate attenuated West Nile virus mutants have differing effects on vector competence in Culex tarsalis mosquitoes. J Gen Virol. 2013 May;94(Pt5):1069-1072. doi: 10.1099/vir.0.049833-0. Epub 2013 Jan 9. PMID: 23303828;
476	Vanlandingham DL, Schneider BS, Klingler K, Fair J, Beasley D, Huang J, Hamilton P, Higgs S. Real-time reverse transcriptase-polymerase chain reaction quantification of West Nile virus transmitted by Culex pipiens quinquefasciatus. Am J Trop Med Hyg. 2004 Jul;71(1):120-3. PMID: 15238700.
477	Vanlandingham, DL; Mcgee, CE; Klinger, KA; Vessey, N; Fredregillo, C; Higgs, S Short report: Relative susceptibilties of south texas mosquitoes to infection with west nile virus AMERICAN JOURNAL OF TROPICAL MEDICINE AND HYGIENE 2007. 77 5 925-928. 10.4269/ajtmh.2007.77.925
478	Vasilakis, N; Tesh, RB Insect-specific viruses and their potential impact on arbovirus transmission CURRENT OPINION IN VIROLOGY 2015. 15 69-74. 10.1016/j.coviro.2015.08.007
479	Vaughan, JA; Mehus, JO; Brewer, CM; Kvasager, DK; Bauer, S; Vaughan, JL; Hassan, HK; Unnasch, TR; Bell, JA Theoretical Potential of Passerine Filariasis to Enhance the Enzootic Transmission of West Nile Virus JOURNAL OF MEDICAL ENTOMOLOGY 2012. 49 6 1430-1441. 10.1603/ME12103
480	Veronesi, E; Paslaru, A; Silaghi, C; Tobler, K; Glavinic, U; Torgerson, P; Mathis, A Experimental evaluation of infection, dissemination, and transmission rates for two West Nile virus strains in European Aedes japonicus under a fluctuating temperature regime PARASITOLOGY RESEARCH 2018. 117 6 1925-1932. 10.1007/s00436-018-5886-7
481	Vignjevic, G; Vrucina, I; Sestak, I; Turic, N; Bogojevic, MS; Merdic, E Equine Seroprevalence Rates as an Additional Indicator for a More Accurate Risk Assessment of the West Nile Virus Transmission COLLEGIUM ANTROPOLOGICUM 2013. 37 3 949-956.
482	Vitek, CJ; Richards, SL; Mores, CN; Day, JF; Lord, CC. Arbovirus transmission by Culex nigripalpus in Florida, 2005 JOURNAL OF MEDICAL ENTOMOLOGY 2008. 45 3 483-493. 10.1603/0022-2585(2008)45[483:ATBCNI]2.0.CO;2
483	Vogels CB, Fros JJ, GÃ¶ertz GP, Pijlman GP, Koenraadt CJ. Vector competence of northern European Culex pipiens biotypes and hybrids for West Nile virus is differentially affected by temperature. Parasit Vectors. 2016 Jul 7;9(1):393. doi: 10.1186/s13071-016-1677-0. PMID: 27388451; PMCID: PMC4937539.
484	Vogels CB, Goertz GP, Pijlman GP, Koenraadt CJ. Vector competence of European mosquitoes for West Nile virus. Emerg Microbes Infect. 2017 Nov 8;6(11):e96. doi: 10.1038/emi.2017.82. PMID: 29116220; PMCID: PMC5717085.
485	Vogels CBF, Hartemink N, Koenraadt CJM. Modelling West Nile virus transmission risk in Europe: effect of temperature and mosquito biotypes on the basic reproduction number. Sci Rep. 2017 Jul 10;7(1):5022. doi: 10.1038/s41598-017-05185-4. PMID: 28694450; PMCID: PMC5504010.
486	Vogels, CBF; Goertz, GP; Pijlman, GP; Koenraadt, CJM Vector competence of northern and southern European Culex pipiens pipiens mosquitoes for West Nile virus across a gradient of temperatures MEDICAL AND VETERINARY ENTOMOLOGY 2017. 31 4 358-364. 10.1111/mve.12251
488	Wagner S, Guidi V, Torgerson PR, Mathis A, Schaffner F. Diversity and seasonal abundances of mosquitoes at potential arboviral transmission sites in two different climate zones in Switzerland. Med Vet Entomol. 2018 Jun;32(2):175-185. doi: 10.1111/mve.12292. Epub 2018 Feb 9. PMID: 29424446.
489	Wagner S, Mathis A, SchÃ¶nenberger AC, Becker S, Schmidt-Chanasit J, Silaghi C, Veronesi E. Vector competence of field populations of the mosquito species Aedes japonicus japonicus and Culex pipiens from Switzerland for two West Nile virus strains. Med Vet Entomol. 2017 Mar;32(1):121-124. doi: 10.1111/mve.12273.
490	Walker, T; Jeffries, CL; Mansfield, KL; Johnson, N Mosquito cell lines: history, isolation, availability and application to assess the threat of arboviral transmission in the United Kingdom PARASITES & VECTORS 2014. 7 -. 10.1186/1756-3305-7-382
491	Watts, SL; Fitzpatrick, DM; Maruniak, JE BLOOD MEAL IDENTIFICATION FROM FLORIDA MOSQUITOES (DIPTERA: CULICIDAE) FLORIDA ENTOMOLOGIST 2009. 92 4 619-622. 10.1653/024.092.0414
492	Weger-Lucarelli J, RÃ¼ckert C, Chotiwan N, Nguyen C, Garcia Luna SM, Oct 26;10(10):e0005101. doi: 10.1371/journal.pntd.0005101. PMID: 27783679; Fauver JR, Foy BD, Perera R, Black WC, Kading RC, Ebel GD. Vector Competence of American Mosquitoes for Three Strains of Zika Virus. PLoS Negl Trop Dis. 2016
493	Weng MH, Lien JC, Lin CC, Yao CW. Vector competence of Culex pipiens molestus (Diptera: Culicidae) from Taiwan for a sympatric strain of Japanese encephalitis virus. J Med Entomol. 2000 Sep;37(5):780-3. doi:10.1603/0022-2585-37.5.780. PMID: 11004796.
494	Weng, MH; Lien, JC; Wang, YM; Wu, HL; Chin, C Susceptibility of three laboratory strains of Aedes albopictus (Diptera : Culicidae) to Japanese encephalitis virus from Taiwan JOURNAL OF MEDICAL ENTOMOLOGY 1997. 34 6 745-747. 10.1093/jmedent/34.6.745
495	Wheeler SS, Vineyard MP, Barker CM, Reisen WK. Importance of recrudescent avian infection in West Nile virus overwintering: incomplete antibody neutralization of virus allows infrequent vector infection. J Med Entomol. 2012 Jul;49(4):895-902. doi: 10.1603/me11286. PMID: 22897050.
496	Wheeler, SS; Barker, CM; Fang, Y; Armijos, MV; Carroll, BD; Husted, S; Johnson, WO; Reisen, WK DIFFERENTIAL IMPACT OF WEST NILE VIRUS ON CALIFORNIA BIRDS CONDOR 2009. 111 1 1-20. 10.1525/cond.2009.080013
497	Widdel, AK; McCuiston, LJ; Crans, WJ; Kramer, LD; Fonseca, DM Finding needles in the haystack: Single copy microsatellite loci for Aedes japonicus (Diptera : Culicidae) AMERICAN JOURNAL OF TROPICAL MEDICINE AND HYGIENE 2005. 73 4 744-748. 10.4269/ajtmh.2005.73.744
498	Winokur, OC; Main, BJ; Nicholson, J; Barker, CM Impact of temperature on the extrinsic incubation period of Zika virus in Aedes aegypti PLOS NEGLECTED TROPICAL DISEASES 2020. 14 3 -. 10.1371/journal.pntd.0008047
499	Winters, AM; Eisen, RJ; Lozano-Fuentes, S; Moore, CG; Pape, WJ; Eisen, L Predictive spatial models for risk of West Nile virus exposure in eastern and western Colorado AMERICAN JOURNAL OF TROPICAL MEDICINE AND HYGIENE 2008. 79 4 581-590. 10.4269/ajtmh.2008.79.581
487	Woehnke E, Vasic A, Raileanu C, Holicki CM, Tews BA, Silaghi C. Comparison of vector competence of Aedes vexans Green River and Culex pipiens biotype pipiens for West Nile virus lineages 1 and 2. Zoonoses Public Health. 2020 Jun;67(4):416-424. doi: 10.1111/zph.12700. Epub 2020 Mar 12. PMID: 32162489.
501	Worwa G, Hutton AA, Brault AC, Reisen WK. Comparative fitness of West Nile virus isolated during California epidemics. PLoS Negl Trop Dis. 2019 Feb 4;13(2):e0007135. doi: 10.1371/journal.pntd.0007135. PMID: 30716113; PMCID:
502	Worwa, G; Hutton, AA; Frey, M; Duggal, NK; Brault, AC; Reisen, WK Increases in the competitive fitness of West Nile virus isolates after introduction into California VIROLOGY 2018. 514 170-181. 10.1016/j.virol.2017.11.017
503	Worwa, G; Wheeler, SS; Brault, AC; Reisen, WK Comparing Competitive Fitness of West Nile Virus Strains in Avian and Mosquito Hosts PLOS ONE 2015. 10 5 -. 10.1371/journal.pone.0125668
504	Xiao, FZ; Zhang, Y; Deng, YQ; He, S; Xie, HG; Zhou, XN; Yan, YS The effect of temperature on the extrinsic incubation period and infection rate of dengue virus serotype 2 infection in Aedes albopictus ARCHIVES OF VIROLOGY 2014. 159 11 3053-3057. 10.1007/s00705-014-2051-1
505	Yang, T; Liu, NN Permethrin Resistance Profiles in a Field Population of Mosquitoes, Culex quinquefasciatus (Diptera: Culicidae) JOURNAL OF MEDICAL ENTOMOLOGY 2013. 50 3 585-593. 10.1603/ME12198
506	Yee, DA; Abuzeineh, AA; Ezeakacha, NF; Schelble, SS; Glasgow, WC; Flanagan, SD; Skiff, JJ; Reeves, A; Kuehn, K Mosquito Larvae in Tires from Mississippi, United States: The Efficacy of Abiotic and Biotic Parameters in Predicting Spatial and Temporal Patterns of Mosquito Populations and Communities JOURNAL OF MEDICAL ENTOMOLOGY 2015. 52 3 394-407. 10.1093/jme/tjv028
507	Yeh SC, Pompon J. Flaviviruses Produce a Subgenomic Flaviviral RNA That Enhances Mosquito Transmission. DNA Cell Biol. 2018 Mar;37(3):154-159. doi: 10.1089/dna.2017.4059. Epub 2017 Dec 18. PMID: 29251994.
508	Yeo, G; Chan, S; How, CB; Humaidi, M; Lim, XF; Mailepessov, D; Chong, CS; Phua-Lam, SG; Lee, R; Hapuarachchi, HC; Ng, LC; Yap, G Molecular Analysis of the Bloodmeals ofCulexspp. Mosquitoes at Natural Habitats in Singapore to Investigate the Potential Risk of Japanese Encephalitis Virus and West Nile Virus Transmission VECTOR-BORNE AND ZOONOTIC DISEASES 2020. 20 9 703-714. 10.1089/vbz.2019.2576
509	Yiannakoulias, NW; Schopflocher, DP; Svenson, LW Modelling geographic variations in West Nile virus CANADIAN JOURNAL OF PUBLIC HEALTH-REVUE CANADIENNE DE SANTE PUBLIQUE 2006. 97 5 374-378. 10.1007/BF03405345
510	Yiannakoulias, NW; Svenson, LW West Nile Virus - Strategies for predicting municipal-level infection BIOLOGY OF EMERGING VIRUSES: SARS, AVIAN AND HUMAN INFLUENZA, METAPNEUMOVIRUS, NIPAH, WEST NILE, AND ROSS RIVER VIRUS 2007. 1102 135-148. 10.1196/annals.1408.010
511	Zink, SD; Van Slyke, GA; Palumbo, MJ; Kramer, LD; Ciota, AT Exposure to West Nile Virus Increases Bacterial Diversity and Immune Gene Expression in Culex pipiens VIRUSES-BASEL 2015. 7 10 5619-5631. 10.3390/v7102886
